# Supplementary material for: Norbergenin prevents LPS-induced inflammatory responses in macrophages through inhibiting NFκB, MAPK and STAT3 activation and blocking metabolic reprogramming
Source: Front Immunol. 2023 May 12;14:1117638. doi: 10.3389/fimmu.2023.1117638 (PMC10213229; doi:10.3389/fimmu.2023.1117638)
Supplement: Supplementary file 2 [file Table_1.xlsx]

## Sheet: proteinGroups
The list of all identified proteins
Protein IDs	Majority protein IDs	Peptide counts (all)	Peptide counts (razor+unique)	Peptide counts (unique)	Protein names	Gene names	Mutated peptide count	Mutation names	Mutated peptide count Ctrl_1	Mutation names Ctrl_1	Mutated peptide count Ctrl_2	Mutation names Ctrl_2	Mutated peptide count Ctrl_3	Mutation names Ctrl_3	Mutated peptide count Ctrl_4	Mutation names Ctrl_4	Mutated peptide count LPS_1	Mutation names LPS_1	Mutated peptide count LPS_2	Mutation names LPS_2	Mutated peptide count LPS_3	Mutation names LPS_3	Mutated peptide count LPS_4	Mutation names LPS_4	Mutated peptide count LPS+Nbn_1	Mutation names LPS+Nbn_1	Mutated peptide count LPS+Nbn_2	Mutation names LPS+Nbn_2	Mutated peptide count LPS+Nbn_3	Mutation names LPS+Nbn_3	Mutated peptide count LPS+Nbn_4	Mutation names LPS+Nbn_4	Fasta headers	Number of proteins	Peptides	Razor + unique peptides	Unique peptides	Peptides Ctrl_1	Peptides Ctrl_2	Peptides Ctrl_3	Peptides Ctrl_4	Peptides LPS_1	Peptides LPS_2	Peptides LPS_3	Peptides LPS_4	Peptides LPS+Nbn_1	Peptides LPS+Nbn_2	Peptides LPS+Nbn_3	Peptides LPS+Nbn_4
A0A0A6YVU8;Q9JKV1	A0A0A6YVU8;Q9JKV1	5;5	5;5	5;5	Proteasomal ubiquitin receptor ADRM1	Gm9774;Adrm1	0		0		0		0		0		0		0		0		0		0		0		0		0		tr|A0A0A6YVU8|A0A0A6YVU8_MOUSE Predicted pseudogene 9774 OS=Mus musculus OX=10090 GN=Gm9774 PE=3 SV=1;sp|Q9JKV1|ADRM1_MOUSE Proteasomal ubiquitin receptor ADRM1 OS=Mus musculus OX=10090 GN=Adrm1 PE=1 SV=2	2	5	5	5	5	5	4	4	3	5	4	3	3	5	3	3
A0A0B4J1G0	A0A0B4J1G0	3	3	3		Fcgr4	0		0		0		0		0		0		0		0		0		0		0		0		0		sp|A0A0B4J1G0|FCGR4_MOUSE Low affinity immunoglobulin gamma Fc region receptor IV OS=Mus musculus OX=10090 GN=Fcgr4 PE=1 SV=1	1	3	3	3	3	2	3	2	3	2	2	2	3	2	2	2
A0A0G2JG52	A0A0G2JG52	5	5	5			0		0		0		0		0		0		0		0		0		0		0		0		0		tr|A0A0G2JG52|A0A0G2JG52_MOUSE Crystallin beta-gamma domain-containing 1 OS=Mus musculus OX=10090 GN=Crybg1 PE=1 SV=1	1	5	5	5	4	3	2	1	5	4	1	5	3	2	3	3
A0A0J9YTR2	A0A0J9YTR2	3	3	3			0		0		0		0		0		0		0		0		0		0		0		0		0		tr|A0A0J9YTR2|A0A0J9YTR2_MOUSE RIKEN cDNA 0610012G03 gene OS=Mus musculus OX=10090 GN=0610012G03Rik PE=1 SV=1	1	3	3	3	2	2	2	2	3	2	2	1	3	2	2	1
A0A0J9YUD5	A0A0J9YUD5	3	3	3			0		0		0		0		0		0		0		0		0		0		0		0		0		tr|A0A0J9YUD5|A0A0J9YUD5_MOUSE Nucleoporin 205 OS=Mus musculus OX=10090 GN=Nup205 PE=1 SV=1	1	3	3	3	2	1	1	0	2	2	1	0	3	2	0	1
A0A0N4SUI7	A0A0N4SUI7	1	1	1			0		0		0		0		0		0		0		0		0		0		0		0		0		tr|A0A0N4SUI7|A0A0N4SUI7_MOUSE Negative regulator of P-body association OS=Mus musculus OX=10090 GN=Nbdy PE=1 SV=1	1	1	1	1	1	1	1	1	1	1	1	0	1	0	1	0
A0A1Y7VKT9;Q9EPV8	A0A1Y7VKT9;Q9EPV8	3;3	3;3	3;3	Ubiquitin-like protein 5	Ubl5	0		0		0		0		0		0		0		0		0		0		0		0		0		tr|A0A1Y7VKT9|A0A1Y7VKT9_MOUSE Ubiquitin-like protein 5 OS=Mus musculus OX=10090 GN=Ubl5b PE=4 SV=1;sp|Q9EPV8|UBL5_MOUSE Ubiquitin-like protein 5 OS=Mus musculus OX=10090 GN=Ubl5 PE=1 SV=1	2	3	3	3	3	2	3	3	3	3	3	3	3	2	3	3
A0A1Y7VP24;Q9QZ73	A0A1Y7VP24;Q9QZ73	1;1	1;1	1;1	DCN1-like protein 1	Dcun1d1	0		0		0		0		0		0		0		0		0		0		0		0		0		tr|A0A1Y7VP24|A0A1Y7VP24_MOUSE DCN1-like protein OS=Mus musculus OX=10090 GN=Tes3-ps PE=4 SV=1;sp|Q9QZ73|DCNL1_MOUSE DCN1-like protein 1 OS=Mus musculus OX=10090 GN=Dcun1d1 PE=2 SV=1	2	1	1	1	0	0	0	0	0	0	0	0	1	1	1	0
A0A286YCV9	A0A286YCV9	1	1	1			0		0		0		0		0		0		0		0		0		0		0		0		0		tr|A0A286YCV9|A0A286YCV9_MOUSE Kinesin family member 13B OS=Mus musculus OX=10090 GN=Kif13b PE=1 SV=1	1	1	1	1	1	1	1	1	1	0	0	0	1	1	0	1
A0A286YCX6	A0A286YCX6	4	4	4			0		0		0		0		0		0		0		0		0		0		0		0		0		tr|A0A286YCX6|A0A286YCX6_MOUSE Trafficking protein particle complex 8 OS=Mus musculus OX=10090 GN=Trappc8 PE=1 SV=2	1	4	4	4	1	0	1	1	2	1	3	2	2	1	2	2
P83882;A0A2I3BPG9;A0A0A6YW33	P83882;A0A2I3BPG9	11;11;3	11;11;3	11;11;3	60S ribosomal protein L36a	Rpl36a	0		0		0		0		0		0		0		0		0		0		0		0		0		sp|P83882|RL36A_MOUSE 60S ribosomal protein L36a OS=Mus musculus OX=10090 GN=Rpl36a PE=3 SV=2;tr|A0A2I3BPG9|A0A2I3BPG9_MOUSE Ribosomal protein L36A, pseudogene 1 OS=Mus musculus OX=10090 GN=Rpl36a-ps1 PE=3 SV=1	3	11	11	11	11	9	9	10	10	10	11	9	10	10	6	9
A0A2I3BQS8	A0A2I3BQS8	2	2	2			0		0		0		0		0		0		0		0		0		0		0		0		0		tr|A0A2I3BQS8|A0A2I3BQS8_MOUSE Uncharacterized protein OS=Mus musculus OX=10090 PE=4 SV=1	1	2	2	2	1	1	2	0	2	0	2	0	1	0	1	2
A0A338P6I9	A0A338P6I9	1	1	1			0		0		0		0		0		0		0		0		0		0		0		0		0		tr|A0A338P6I9|A0A338P6I9_MOUSE Uncharacterized protein OS=Mus musculus OX=10090 PE=1 SV=1	1	1	1	1	0	0	0	0	0	1	0	0	0	1	0	0
A0A494BB10	A0A494BB10	1	1	1			0		0		0		0		0		0		0		0		0		0		0		0		0		tr|A0A494BB10|A0A494BB10_MOUSE Predicted gene, 50478 OS=Mus musculus OX=10090 GN=Gm50478 PE=4 SV=1	1	1	1	1	1	0	0	0	1	1	1	1	1	0	1	1
A0A571BGC3	A0A571BGC3	1	1	1			0		0		0		0		0		0		0		0		0		0		0		0		0		tr|A0A571BGC3|A0A571BGC3_MOUSE Dynein, axonemal, heavy chain 14 OS=Mus musculus OX=10090 GN=Dnah14 PE=3 SV=2	1	1	1	1	0	0	0	0	0	0	0	0	0	0	0	1
A0A5F8MPS3	A0A5F8MPS3	2	2	2			0		0		0		0		0		0		0		0		0		0		0		0		0		tr|A0A5F8MPS3|A0A5F8MPS3_MOUSE Predicted gene 11100 OS=Mus musculus OX=10090 GN=Gm11100 PE=4 SV=1	1	2	2	2	1	2	2	2	1	2	2	1	1	2	2	2
A0A7N9VR94	A0A7N9VR94	20	20	20			0		0		0		0		0		0		0		0		0		0		0		0		0		tr|A0A7N9VR94|A0A7N9VR94_MOUSE AHNAK nucleoprotein 2 OS=Mus musculus OX=10090 GN=Ahnak2 PE=4 SV=1	1	20	20	20	9	12	15	12	11	12	11	12	12	10	17	8
A0A7N9VSG0	A0A7N9VSG0	1	1	1			0		0		0		0		0		0		0		0		0		0		0		0		0		tr|A0A7N9VSG0|A0A7N9VSG0_MOUSE Spermatosis associated 5-like 1 OS=Mus musculus OX=10090 GN=Spata5l1 PE=4 SV=1	1	1	1	1	1	1	1	1	1	1	1	1	1	1	1	1
A1L314	A1L314	9	9	9	Macrophage-expressed gene 1 protein	Mpeg1	0		0		0		0		0		0		0		0		0		0		0		0		0		sp|A1L314|MPEG1_MOUSE Macrophage-expressed gene 1 protein OS=Mus musculus OX=10090 GN=Mpeg1 PE=1 SV=1	1	9	9	9	9	8	7	7	8	7	8	7	7	7	7	5
A2A432	A2A432	2	2	2	Cullin-4B	Cul4b	0		0		0		0		0		0		0		0		0		0		0		0		0		sp|A2A432|CUL4B_MOUSE Cullin-4B OS=Mus musculus OX=10090 GN=Cul4b PE=1 SV=1	1	2	2	2	2	0	2	2	2	1	2	2	2	1	2	2
A2A484	A2A484	1	1	1		Zmynd8	0		0		0		0		0		0		0		0		0		0		0		0		0		tr|A2A484|A2A484_MOUSE Zinc finger, MYND-type-containing 8 OS=Mus musculus OX=10090 GN=Zmynd8 PE=1 SV=1	1	1	1	1	1	0	0	0	1	0	1	1	1	0	1	0
A2A4P0	A2A4P0	1	1	1	ATP-dependent RNA helicase DHX8	Dhx8	0		0		0		0		0		0		0		0		0		0		0		0		0		sp|A2A4P0|DHX8_MOUSE ATP-dependent RNA helicase DHX8 OS=Mus musculus OX=10090 GN=Dhx8 PE=2 SV=1	1	1	1	1	0	0	0	0	0	0	0	1	0	0	1	1
A2A6A1	A2A6A1	3	3	3	G patch domain-containing protein 8	Gpatch8	0		0		0		0		0		0		0		0		0		0		0		0		0		sp|A2A6A1|GPTC8_MOUSE G patch domain-containing protein 8 OS=Mus musculus OX=10090 GN=Gpatch8 PE=1 SV=1	1	3	3	3	2	3	2	1	1	2	2	0	1	3	0	0
A2A8Z1	A2A8Z1	5	5	5	Oxysterol-binding protein-related protein 9	Osbpl9	0		0		0		0		0		0		0		0		0		0		0		0		0		sp|A2A8Z1|OSBL9_MOUSE Oxysterol-binding protein-related protein 9 OS=Mus musculus OX=10090 GN=Osbpl9 PE=1 SV=1	1	5	5	5	3	4	1	3	4	3	4	3	4	3	2	1
A2AAY5;O89032	A2AAY5	8;1	8;1	8;1	SH3 and PX domain-containing protein 2B	Sh3pxd2b	0		0		0		0		0		0		0		0		0		0		0		0		0		sp|A2AAY5|SPD2B_MOUSE SH3 and PX domain-containing protein 2B OS=Mus musculus OX=10090 GN=Sh3pxd2b PE=1 SV=1	2	8	8	8	7	7	8	5	8	7	8	7	8	7	6	4
A2ADY9	A2ADY9	6	6	6	Protein DDI1 homolog 2	Ddi2	0		0		0		0		0		0		0		0		0		0		0		0		0		sp|A2ADY9|DDI2_MOUSE Protein DDI1 homolog 2 OS=Mus musculus OX=10090 GN=Ddi2 PE=1 SV=1	1	6	6	6	5	5	6	5	5	4	4	5	5	4	4	6
A2AF47	A2AF47	1	1	1	Dedicator of cytokinesis protein 11	Dock11	0		0		0		0		0		0		0		0		0		0		0		0		0		sp|A2AF47|DOC11_MOUSE Dedicator of cytokinesis protein 11 OS=Mus musculus OX=10090 GN=Dock11 PE=1 SV=1	1	1	1	1	0	1	0	1	0	1	1	1	1	0	1	1
A2AGH6	A2AGH6	1	1	1	Mediator of RNA polymerase II transcription subunit 12	Med12	0		0		0		0		0		0		0		0		0		0		0		0		0		sp|A2AGH6|MED12_MOUSE Mediator of RNA polymerase II transcription subunit 12 OS=Mus musculus OX=10090 GN=Med12 PE=1 SV=1	1	1	1	1	1	1	1	1	1	1	1	1	1	1	1	1
A2AGT5	A2AGT5	5	5	5	Cytoskeleton-associated protein 5	Ckap5	0		0		0		0		0		0		0		0		0		0		0		0		0		sp|A2AGT5|CKAP5_MOUSE Cytoskeleton-associated protein 5 OS=Mus musculus OX=10090 GN=Ckap5 PE=1 SV=1	1	5	5	5	4	2	3	4	4	3	4	3	4	3	5	4
A2AIV8	A2AIV8	8	8	8	Caspase recruitment domain-containing protein 9	Card9	0		0		0		0		0		0		0		0		0		0		0		0		0		sp|A2AIV8|CARD9_MOUSE Caspase recruitment domain-containing protein 9 OS=Mus musculus OX=10090 GN=Card9 PE=1 SV=1	1	8	8	8	7	8	5	4	5	6	6	4	6	7	6	4
A2AJI0	A2AJI0	10	10	10	MAP7 domain-containing protein 1	Map7d1	0		0		0		0		0		0		0		0		0		0		0		0		0		sp|A2AJI0|MA7D1_MOUSE MAP7 domain-containing protein 1 OS=Mus musculus OX=10090 GN=Map7d1 PE=1 SV=1	1	10	10	10	8	7	6	7	9	6	9	9	8	7	6	5
A2AN08	A2AN08	6	6	6	E3 ubiquitin-protein ligase UBR4	Ubr4	0		0		0		0		0		0		0		0		0		0		0		0		0		sp|A2AN08|UBR4_MOUSE E3 ubiquitin-protein ligase UBR4 OS=Mus musculus OX=10090 GN=Ubr4 PE=1 SV=1	1	6	6	6	4	5	2	1	3	3	5	1	5	4	5	1
A2ANY6	A2ANY6	2	2	2		Mdn1	0		0		0		0		0		0		0		0		0		0		0		0		0		tr|A2ANY6|A2ANY6_MOUSE Midasin OS=Mus musculus OX=10090 GN=Mdn1 PE=1 SV=1	1	2	2	2	1	1	0	1	1	0	0	0	1	1	1	0
A2APB8	A2APB8	2	2	2	Targeting protein for Xklp2	Tpx2	0		0		0		0		0		0		0		0		0		0		0		0		0		sp|A2APB8|TPX2_MOUSE Targeting protein for Xklp2 OS=Mus musculus OX=10090 GN=Tpx2 PE=1 SV=1	1	2	2	2	0	0	1	2	1	1	1	1	1	0	1	1
A2AR02	A2AR02	5	5	5	Peptidyl-prolyl cis-trans isomerase G	Ppig	0		0		0		0		0		0		0		0		0		0		0		0		0		sp|A2AR02|PPIG_MOUSE Peptidyl-prolyl cis-trans isomerase G OS=Mus musculus OX=10090 GN=Ppig PE=1 SV=1	1	5	5	5	3	3	2	2	2	3	3	4	3	2	2	3
A2ASS6	A2ASS6	3	3	3	Titin	Ttn	0		0		0		0		0		0		0		0		0		0		0		0		0		sp|A2ASS6|TITIN_MOUSE Titin OS=Mus musculus OX=10090 GN=Ttn PE=1 SV=1	1	3	3	3	1	1	1	2	1	1	1	2	1	1	1	1
A2AWP8	A2AWP8	1	1	1	Rho guanine nucleotide exchange factor 10-like protein	Arhgef10l	0		0		0		0		0		0		0		0		0		0		0		0		0		sp|A2AWP8|ARGAL_MOUSE Rho guanine nucleotide exchange factor 10-like protein OS=Mus musculus OX=10090 GN=Arhgef10l PE=1 SV=1	1	1	1	1	1	1	1	0	1	0	0	1	1	0	1	1
A2BDX3	A2BDX3	1	1	1	Adenylyltransferase and sulfurtransferase MOCS3;Molybdopterin-synthase adenylyltransferase;Molybdopterin-synthase sulfurtransferase	Mocs3	0		0		0		0		0		0		0		0		0		0		0		0		0		sp|A2BDX3|MOCS3_MOUSE Adenylyltransferase and sulfurtransferase MOCS3 OS=Mus musculus OX=10090 GN=Mocs3 PE=1 SV=1	1	1	1	1	1	1	0	0	1	1	0	1	0	1	0	1
A2BH40	A2BH40	9	8	8	AT-rich interactive domain-containing protein 1A	Arid1a	0		0		0		0		0		0		0		0		0		0		0		0		0		sp|A2BH40|ARI1A_MOUSE AT-rich interactive domain-containing protein 1A OS=Mus musculus OX=10090 GN=Arid1a PE=1 SV=1	1	9	8	8	7	7	3	4	4	7	4	3	5	6	5	3
A2RSY1	A2RSY1	2	2	2	KAT8 regulatory NSL complex subunit 3	Kansl3	0		0		0		0		0		0		0		0		0		0		0		0		0		sp|A2RSY1|KANL3_MOUSE KAT8 regulatory NSL complex subunit 3 OS=Mus musculus OX=10090 GN=Kansl3 PE=1 SV=1	1	2	2	2	2	2	1	2	2	1	1	1	2	2	2	2
A2RSY6	A2RSY6	1	1	1	TRMT1-like protein	Trmt1l	0		0		0		0		0		0		0		0		0		0		0		0		0		sp|A2RSY6|TRM1L_MOUSE TRMT1-like protein OS=Mus musculus OX=10090 GN=Trmt1l PE=1 SV=1	1	1	1	1	0	0	0	0	0	0	0	1	0	0	1	1
A6H5X4	A6H5X4	10	10	10	PHD finger protein 11	Phf11	0		0		0		0		0		0		0		0		0		0		0		0		0		sp|A6H5X4|PHF11_MOUSE PHD finger protein 11 OS=Mus musculus OX=10090 GN=Phf11 PE=2 SV=1	1	10	10	10	8	8	5	6	9	9	8	7	8	10	7	2
A6H8H2	A6H8H2	5	5	5	DENN domain-containing protein 4C	Dennd4c	0		0		0		0		0		0		0		0		0		0		0		0		0		sp|A6H8H2|DEN4C_MOUSE DENN domain-containing protein 4C OS=Mus musculus OX=10090 GN=Dennd4c PE=1 SV=1	1	5	5	5	4	3	4	5	4	4	4	4	4	5	4	4
A6X8Z5	A6X8Z5	2	1	1	Rho GTPase-activating protein 31	Arhgap31	0		0		0		0		0		0		0		0		0		0		0		0		0		sp|A6X8Z5|RHG31_MOUSE Rho GTPase-activating protein 31 OS=Mus musculus OX=10090 GN=Arhgap31 PE=1 SV=1	1	2	1	1	1	1	2	2	2	2	2	2	2	1	2	1
B1AR13	B1AR13	4	4	4	CDGSH iron-sulfur domain-containing protein 3, mitochondrial	Cisd3	0		0		0		0		0		0		0		0		0		0		0		0		0		sp|B1AR13|CISD3_MOUSE CDGSH iron-sulfur domain-containing protein 3, mitochondrial OS=Mus musculus OX=10090 GN=Cisd3 PE=1 SV=1	1	4	4	4	2	3	3	2	4	3	1	3	3	2	1	3
B1AR69	B1AR69	3	1	1		Myh13	0		0		0		0		0		0		0		0		0		0		0		0		0		tr|B1AR69|B1AR69_MOUSE Myosin, heavy polypeptide 13, skeletal muscle OS=Mus musculus OX=10090 GN=Myh13 PE=1 SV=1	1	3	1	1	3	2	3	3	3	1	1	3	3	2	3	3
B1AUN2	B1AUN2	2	2	2		Eif2b3	0		0		0		0		0		0		0		0		0		0		0		0		0		tr|B1AUN2|B1AUN2_MOUSE Eukaryotic translation initiation factor 2B, subunit 3 OS=Mus musculus OX=10090 GN=Eif2b3 PE=1 SV=1	1	2	2	2	1	2	1	1	0	2	1	0	1	2	1	1
B1AUY3	B1AUY3	4	4	4		Arhgap4	0		0		0		0		0		0		0		0		0		0		0		0		0		tr|B1AUY3|B1AUY3_MOUSE Rho GTPase-activating protein 4 OS=Mus musculus OX=10090 GN=Arhgap4 PE=1 SV=1	1	4	4	4	2	2	2	1	3	2	1	0	2	3	1	0
B1AVY7	B1AVY7	3	3	3	Kinesin-like protein KIF16B	Kif16b	0		0		0		0		0		0		0		0		0		0		0		0		0		sp|B1AVY7|KI16B_MOUSE Kinesin-like protein KIF16B OS=Mus musculus OX=10090 GN=Kif16b PE=1 SV=1	1	3	3	3	2	2	1	1	2	2	1	0	1	2	1	2
B1AVZ0	B1AVZ0	3	3	3	Uracil phosphoribosyltransferase homolog	Uprt	0		0		0		0		0		0		0		0		0		0		0		0		0		sp|B1AVZ0|UPP_MOUSE Uracil phosphoribosyltransferase homolog OS=Mus musculus OX=10090 GN=Uprt PE=1 SV=1	1	3	3	3	2	3	2	2	1	1	2	3	2	0	3	2
B1AXP6	B1AXP6	6	6	6	Mitochondrial import receptor subunit TOM5 homolog	Tomm5	0		0		0		0		0		0		0		0		0		0		0		0		0		sp|B1AXP6|TOM5_MOUSE Mitochondrial import receptor subunit TOM5 homolog OS=Mus musculus OX=10090 GN=Tomm5 PE=3 SV=1	1	6	6	6	4	3	4	3	4	3	5	3	5	6	3	3
B1AZI6	B1AZI6	3	3	3	THO complex subunit 2	Thoc2	0		0		0		0		0		0		0		0		0		0		0		0		0		sp|B1AZI6|THOC2_MOUSE THO complex subunit 2 OS=Mus musculus OX=10090 GN=Thoc2 PE=1 SV=1	1	3	3	3	3	1	2	2	2	1	1	2	3	1	3	1
B1AZP2	B1AZP2	3	3	3	Disks large-associated protein 4	Dlgap4	0		0		0		0		0		0		0		0		0		0		0		0		0		sp|B1AZP2|DLGP4_MOUSE Disks large-associated protein 4 OS=Mus musculus OX=10090 GN=Dlgap4 PE=1 SV=1	1	3	3	3	3	2	3	3	3	2	3	3	3	2	2	3
B2RPU8;Q9D1L0	B2RPU8;Q9D1L0	3;3	3;3	3;3	Coiled-coil-helix-coiled-coil-helix domain-containing protein 2	Zbed5;Chchd2	0		0		0		0		0		0		0		0		0		0		0		0		0		tr|B2RPU8|B2RPU8_MOUSE SCAN domain containing 3 OS=Mus musculus OX=10090 GN=Zbed5 PE=1 SV=1;sp|Q9D1L0|CHCH2_MOUSE Coiled-coil-helix-coiled-coil-helix domain-containing protein 2 OS=Mus musculus OX=10090 GN=Chchd2 PE=2 SV=1	2	3	3	3	2	1	2	2	2	2	2	2	2	2	3	2
B2RQC6	B2RQC6	6	6	6	CAD protein;Glutamine-dependent carbamoyl-phosphate synthase;Aspartate carbamoyltransferase;Dihydroorotase	Cad	0		0		0		0		0		0		0		0		0		0		0		0		0		sp|B2RQC6|PYR1_MOUSE CAD protein OS=Mus musculus OX=10090 GN=Cad PE=1 SV=1	1	6	6	6	4	3	4	5	4	4	3	3	3	5	4	3
B2RQG2	B2RQG2	3	3	3		Phf3	0		0		0		0		0		0		0		0		0		0		0		0		0		tr|B2RQG2|B2RQG2_MOUSE PHD finger protein 3 OS=Mus musculus OX=10090 GN=Phf3 PE=1 SV=1	1	3	3	3	2	0	0	0	1	0	0	0	0	0	1	2
B2RQL2	B2RQL2	1	1	1		Stox1	0		0		0		0		0		0		0		0		0		0		0		0		0		sp|B2RQL2|STOX1_MOUSE Storkhead-box protein 1 OS=Mus musculus OX=10090 GN=Stox1 PE=1 SV=1	1	1	1	1	1	0	1	0	1	0	0	0	1	1	0	0
B2RQY6	B2RQY6	2	2	1		BC035947	0		0		0		0		0		0		0		0		0		0		0		0		0		tr|B2RQY6|B2RQY6_MOUSE BC035947 protein OS=Mus musculus OX=10090 GN=BC035947 PE=1 SV=1	1	2	2	1	2	1	1	2	2	2	1	2	1	1	2	1
Q9D8D6;B2RV77	Q9D8D6;B2RV77	1;1	1;1	1;1		2010005H15Rik;Gm5483	0		0		0		0		0		0		0		0		0		0		0		0		0		tr|Q9D8D6|Q9D8D6_MOUSE 2010005H15Rik protein OS=Mus musculus OX=10090 GN=Csta2 PE=1 SV=1;tr|B2RV77|B2RV77_MOUSE Cystatin domain-containing 4 OS=Mus musculus OX=10090 GN=Cstdc4 PE=1 SV=1	2	1	1	1	0	1	1	1	0	1	1	1	1	0	1	1
B2RWS6	B2RWS6	1	1	1	Histone acetyltransferase p300	Ep300	0		0		0		0		0		0		0		0		0		0		0		0		0		sp|B2RWS6|EP300_MOUSE Histone acetyltransferase p300 OS=Mus musculus OX=10090 GN=Ep300 PE=1 SV=2	1	1	1	1	1	1	0	1	1	1	1	0	1	1	1	0
B2RXC1	B2RXC1	1	1	1	Trafficking protein particle complex subunit 11	Trappc11	0		0		0		0		0		0		0		0		0		0		0		0		0		sp|B2RXC1|TPC11_MOUSE Trafficking protein particle complex subunit 11 OS=Mus musculus OX=10090 GN=Trappc11 PE=1 SV=1	1	1	1	1	1	0	1	1	1	1	0	1	1	1	1	0
B2RXC6	B2RXC6	2	2	2	DNA-directed RNA polymerase	Polr3a	0		0		0		0		0		0		0		0		0		0		0		0		0		tr|B2RXC6|B2RXC6_MOUSE DNA-directed RNA polymerase subunit OS=Mus musculus OX=10090 GN=Polr3a PE=1 SV=1	1	2	2	2	1	2	1	1	0	1	1	1	1	1	1	1
B2RXR6	B2RXR6	3	3	3	Serine/threonine-protein phosphatase 6 regulatory ankyrin repeat subunit B	Ankrd44	0		0		0		0		0		0		0		0		0		0		0		0		0		sp|B2RXR6|ANR44_MOUSE Serine/threonine-protein phosphatase 6 regulatory ankyrin repeat subunit B OS=Mus musculus OX=10090 GN=Ankrd44 PE=1 SV=1	1	3	3	3	1	1	0	2	2	2	1	3	1	1	1	1
B2RXS4	B2RXS4	13	13	13	Plexin-B2	Plxnb2	0		0		0		0		0		0		0		0		0		0		0		0		0		sp|B2RXS4|PLXB2_MOUSE Plexin-B2 OS=Mus musculus OX=10090 GN=Plxnb2 PE=1 SV=1	1	13	13	13	10	11	9	10	8	8	6	8	10	9	9	7
B2RY56	B2RY56	12	12	12	RNA-binding protein 25	Rbm25	0		0		0		0		0		0		0		0		0		0		0		0		0		sp|B2RY56|RBM25_MOUSE RNA-binding protein 25 OS=Mus musculus OX=10090 GN=Rbm25 PE=1 SV=2	1	12	12	12	6	9	6	5	8	7	5	7	7	10	6	7
B4XVQ1	B4XVQ1	1	1	1		Phf11b	0		0		0		0		0		0		0		0		0		0		0		0		0		tr|B4XVQ1|B4XVQ1_MOUSE PHD finger protein 11B OS=Mus musculus OX=10090 GN=Phf11b PE=1 SV=1	1	1	1	1	1	1	1	0	1	1	1	0	1	1	0	0
B7ZMP1	B7ZMP1	1	1	1	Probable Xaa-Pro aminopeptidase 3	Xpnpep3	0		0		0		0		0		0		0		0		0		0		0		0		0		sp|B7ZMP1|XPP3_MOUSE Xaa-Pro aminopeptidase 3 OS=Mus musculus OX=10090 GN=Xpnpep3 PE=1 SV=1	1	1	1	1	1	1	1	1	1	1	1	0	1	1	1	1
B9EJ86;Q9ER64	B9EJ86	13;1	13;1	13;1	Oxysterol-binding protein	Osbpl8	0		0		0		0		0		0		0		0		0		0		0		0		0		sp|B9EJ86|OSBL8_MOUSE Oxysterol-binding protein-related protein 8 OS=Mus musculus OX=10090 GN=Osbpl8 PE=1 SV=1	2	13	13	13	9	11	11	7	10	12	12	10	8	10	12	7
B9EJR8	B9EJR8	1	1	1	Dynein assembly factor 5, axonemal	Dnaaf5	0		0		0		0		0		0		0		0		0		0		0		0		0		sp|B9EJR8|DAAF5_MOUSE Dynein axonemal assembly factor 5 OS=Mus musculus OX=10090 GN=Dnaaf5 PE=1 SV=1	1	1	1	1	0	0	0	0	1	1	0	0	1	1	0	0
B9EKI3	B9EKI3	1	1	1	TATA element modulatory factor	Tmf1	0		0		0		0		0		0		0		0		0		0		0		0		0		sp|B9EKI3|TMF1_MOUSE TATA element modulatory factor OS=Mus musculus OX=10090 GN=Tmf1 PE=1 SV=2	1	1	1	1	1	1	1	0	1	1	1	1	1	1	1	1
C0HKD9;C0HKD8	C0HKD9;C0HKD8	3;3	3;3	3;3			0		0		0		0		0		0		0		0		0		0		0		0		0		sp|C0HKD9|MFA1B_MOUSE Microfibrillar-associated protein 1B OS=Mus musculus OX=10090 GN=Mfap1b PE=1 SV=1;sp|C0HKD8|MFA1A_MOUSE Microfibrillar-associated protein 1A OS=Mus musculus OX=10090 GN=Mfap1a PE=1 SV=1	2	3	3	3	1	1	1	1	1	1	2	0	2	2	1	1
C0HKE9;C0HKE8;C0HKE7;C0HKE6;C0HKE5;C0HKE4;C0HKE3;C0HKE2;C0HKE1;Q8CGP6;Q8CGP5	C0HKE9;C0HKE8;C0HKE7;C0HKE6;C0HKE5;C0HKE4;C0HKE3;C0HKE2;C0HKE1;Q8CGP6;Q8CGP5	20;20;20;20;20;20;20;20;20;20;20	1;1;1;1;1;1;1;1;1;1;1	0;0;0;0;0;0;0;0;0;0;0	Histone H2A type 1-H;Histone H2A type 1-F	Hist1h2ah;Hist1h2af	0		0		0		0		0		0		0		0		0		0		0		0		0		sp|C0HKE9|H2A1P_MOUSE Histone H2A type 1-P OS=Mus musculus OX=10090 GN=Hist1h2ap PE=1 SV=1;sp|C0HKE8|H2A1O_MOUSE Histone H2A type 1-O OS=Mus musculus OX=10090 GN=Hist1h2ao PE=1 SV=1;sp|C0HKE7|H2A1N_MOUSE Histone H2A type 1-N OS=Mus musculus OX=10090 GN=His	11	20	1	0	17	17	17	18	17	17	18	15	16	20	15	17
C0HKG6;C0HKG5	C0HKG6;C0HKG5	5;5	5;5	5;5			0		0		0		0		0		0		0		0		0		0		0		0		0		sp|C0HKG6|RNT2B_MOUSE Ribonuclease T2-B OS=Mus musculus OX=10090 GN=Rnaset2b PE=1 SV=1;sp|C0HKG5|RNT2A_MOUSE Ribonuclease T2-A OS=Mus musculus OX=10090 GN=Rnaset2a PE=1 SV=1	2	5	5	5	4	4	4	3	4	5	4	4	4	4	4	4
CON__A2I7N0	CON__A2I7N0	6	1	1			0		0		0		0		0		0		0		0		0		0		0		0		0			1	6	1	1	5	5	5	5	5	5	5	5	5	3	6	6
CON__A2I7N1	CON__A2I7N1	8	2	1			0		0		0		0		0		0		0		0		0		0		0		0		0			1	8	2	1	8	7	8	7	8	8	7	7	8	6	8	8
CON__A2I7N3	CON__A2I7N3	9	4	4			0		0		0		0		0		0		0		0		0		0		0		0		0			1	9	4	4	7	7	8	8	7	6	8	8	7	7	6	7
CON__ENSEMBL:ENSBTAP00000007350;P01029	CON__ENSEMBL:ENSBTAP00000007350	27;2	27;2	7;0			0		0		0		0		0		0		0		0		0		0		0		0		0			2	27	27	7	19	17	20	16	19	16	19	21	18	13	20	22
CON__Q3MHN5;CON__ENSEMBL:ENSBTAP00000018229	CON__Q3MHN5;CON__ENSEMBL:ENSBTAP00000018229	1;1	1;1	1;1			0		0		0		0		0		0		0		0		0		0		0		0		0		;	2	1	1	1	1	1	1	1	1	1	1	0	0	1	1	0
CON__ENSEMBL:ENSBTAP00000024146	CON__ENSEMBL:ENSBTAP00000024146	37	37	36			0		0		0		0		0		0		0		0		0		0		0		0		0			1	37	37	36	30	33	34	34	30	29	33	31	32	28	35	32
CON__ENSEMBL:ENSBTAP00000031360	CON__ENSEMBL:ENSBTAP00000031360	1	1	1			0		0		0		0		0		0		0		0		0		0		0		0		0			1	1	1	1	1	1	1	1	1	1	1	0	1	0	1	1
CON__ENSEMBL:ENSBTAP00000037665	CON__ENSEMBL:ENSBTAP00000037665	3	3	3			0		0		0		0		0		0		0		0		0		0		0		0		0			1	3	3	3	0	1	1	0	0	0	0	1	0	0	1	1
CON__P00735;P19221	CON__P00735;P19221	2;1	2;1	2;1	Prothrombin;Activation peptide fragment 1;Activation peptide fragment 2;Thrombin light chain;Thrombin heavy chain	F2	0		0		0		0		0		0		0		0		0		0		0		0		0		;sp|P19221|THRB_MOUSE Prothrombin OS=Mus musculus OX=10090 GN=F2 PE=1 SV=1	2	2	2	2	1	0	0	0	0	0	0	0	0	0	1	0
CON__P00761	CON__P00761	5	5	5			0		0		0		0		0		0		0		0		0		0		0		0		0			1	5	5	5	5	5	5	5	5	3	5	4	5	5	4	4
CON__P00978	CON__P00978	5	5	5			0		0		0		0		0		0		0		0		0		0		0		0		0			1	5	5	5	1	3	4	3	4	3	5	4	3	3	3	3
CON__P01030	CON__P01030	21	1	1			0		0		0		0		0		0		0		0		0		0		0		0		0			1	21	1	1	15	11	14	13	16	12	15	17	13	10	18	17
CON__P01045-1;CON__Q2KJ62;CON__P01044-1	CON__P01045-1;CON__Q2KJ62;CON__P01044-1	3;3;3	3;3;3	3;3;3			0		0		0		0		0		0		0		0		0		0		0		0		0		;;	3	3	3	3	3	2	3	3	3	1	3	3	3	2	3	2
CON__P01966;P01942;P06467	CON__P01966	13;2;1	13;2;1	13;2;1			0		0		0		0		0		0		0		0		0		0		0		0		0			3	13	13	13	12	11	12	13	10	9	12	11	12	10	12	11
CON__P02769	CON__P02769	57	57	51			0		0		0		0		0		0		0		0		0		0		0		0		0			1	57	57	51	44	45	46	49	51	48	52	46	42	40	43	43
CON__P02777	CON__P02777	2	2	2			0		0		0		0		0		0		0		0		0		0		0		0		0			1	2	2	2	1	0	1	1	1	0	1	2	1	1	1	2
CON__P04264;A0A2R8VHP3;CON__ENSEMBL:ENSBTAP00000038253	CON__P04264	6;1;1	6;1;1	4;0;0			0		0		0		0		0		0		0		0		0		0		0		0		0			3	6	6	4	3	1	3	2	1	2	6	1	2	1	5	1
CON__P06868	CON__P06868	4	4	4			0		0		0		0		0		0		0		0		0		0		0		0		0			1	4	4	4	2	3	3	3	2	2	3	2	3	1	3	2
CON__P12763	CON__P12763	15	15	15			0		0		0		0		0		0		0		0		0		0		0		0		0			1	15	15	15	12	9	11	14	13	11	13	10	13	11	11	10
CON__P13645;CON__P02535-1;P02535	CON__P13645	3;1;1	3;1;1	3;1;1			0		0		0		0		0		0		0		0		0		0		0		0		0			3	3	3	3	2	1	2	1	1	1	3	1	3	2	2	2
CON__P15497;Q00623	CON__P15497	18;2	18;2	18;2			0		0		0		0		0		0		0		0		0		0		0		0		0			2	18	18	18	16	15	15	17	5	7	15	11	6	7	13	13
CON__P17690	CON__P17690	5	5	5			0		0		0		0		0		0		0		0		0		0		0		0		0			1	5	5	5	5	3	5	5	3	4	5	5	4	3	5	3
CON__P28800	CON__P28800	3	3	3			0		0		0		0		0		0		0		0		0		0		0		0		0			1	3	3	3	1	2	2	1	2	1	2	1	2	0	2	2
CON__P34955	CON__P34955	21	21	21			0		0		0		0		0		0		0		0		0		0		0		0		0			1	21	21	21	17	19	17	18	18	20	20	18	17	14	18	17
CON__P35527	CON__P35527	3	3	3			0		0		0		0		0		0		0		0		0		0		0		0		0			1	3	3	3	0	0	1	0	0	0	3	0	0	0	1	0
CON__P41361	CON__P41361	4	4	3			0		0		0		0		0		0		0		0		0		0		0		0		0			1	4	4	3	3	3	3	3	4	3	4	2	3	2	4	2
CON__P50448	CON__P50448	3	3	3			0		0		0		0		0		0		0		0		0		0		0		0		0			1	3	3	3	3	2	2	2	3	3	1	2	3	2	3	2
CON__P81644	CON__P81644	7	7	7			0		0		0		0		0		0		0		0		0		0		0		0		0			1	7	7	7	7	6	7	7	6	5	6	6	7	6	5	7
CON__Q03247	CON__Q03247	1	1	1			0		0		0		0		0		0		0		0		0		0		0		0		0			1	1	1	1	1	1	1	1	1	1	1	1	1	0	1	1
CON__Q05B55	CON__Q05B55	2	2	2			0		0		0		0		0		0		0		0		0		0		0		0		0			1	2	2	2	1	1	2	1	2	1	2	1	2	1	2	1
CON__Q0IIK2;CON__Q29443;CON__Q2HJF0	CON__Q0IIK2;CON__Q29443	36;36;1	36;36;1	36;36;1			0		0		0		0		0		0		0		0		0		0		0		0		0		;	3	36	36	36	28	24	26	21	29	29	31	24	25	22	26	23
CON__Q0V8M9	CON__Q0V8M9	1	1	1			0		0		0		0		0		0		0		0		0		0		0		0		0			1	1	1	1	0	1	1	0	1	0	1	0	0	0	0	0
CON__Q1RMN8	CON__Q1RMN8	2	2	2			0		0		0		0		0		0		0		0		0		0		0		0		0			1	2	2	2	1	1	0	0	2	1	1	0	0	1	1	0
CON__Q28107	CON__Q28107	2	2	2			0		0		0		0		0		0		0		0		0		0		0		0		0			1	2	2	2	2	1	2	1	1	1	2	1	2	2	1	2
CON__Q2KIS7	CON__Q2KIS7	1	1	1			0		0		0		0		0		0		0		0		0		0		0		0		0			1	1	1	1	1	0	1	1	1	1	1	1	1	1	1	1
CON__Q2KJF1	CON__Q2KJF1	6	6	6			0		0		0		0		0		0		0		0		0		0		0		0		0			1	6	6	6	3	4	3	5	2	4	3	2	2	4	4	2
CON__Q2UVX4	CON__Q2UVX4	9	9	7			0		0		0		0		0		0		0		0		0		0		0		0		0			1	9	9	7	5	6	6	4	5	4	7	5	6	2	5	4
CON__Q3KUS7	CON__Q3KUS7	4	4	4			0		0		0		0		0		0		0		0		0		0		0		0		0			1	4	4	4	4	2	3	4	2	1	3	3	3	0	4	2
CON__Q3MHN2	CON__Q3MHN2	4	4	4			0		0		0		0		0		0		0		0		0		0		0		0		0			1	4	4	4	2	1	2	0	0	2	1	1	3	2	2	0
CON__Q3SX09;CON__P02070;A8DUK4;P02089;P02088;P02104	CON__Q3SX09	19;4;2;2;2;1	19;4;2;2;2;1	19;4;2;2;2;1			0		0		0		0		0		0		0		0		0		0		0		0		0			6	19	19	19	18	12	18	18	15	11	17	15	16	14	14	15
CON__Q3SZ57	CON__Q3SZ57	2	2	2			0		0		0		0		0		0		0		0		0		0		0		0		0			1	2	2	2	1	2	1	2	2	2	2	1	1	1	1	1
CON__Q3SZH5	CON__Q3SZH5	1	1	1			0		0		0		0		0		0		0		0		0		0		0		0		0			1	1	1	1	1	1	0	1	0	1	1	1	0	1	0	0
CON__Q3SZR3	CON__Q3SZR3	2	2	2			0		0		0		0		0		0		0		0		0		0		0		0		0			1	2	2	2	1	1	1	1	2	2	2	2	1	1	2	2
CON__Q3SZV7	CON__Q3SZV7	3	3	3			0		0		0		0		0		0		0		0		0		0		0		0		0			1	3	3	3	1	3	2	2	2	2	2	2	2	2	2	2
CON__Q3T052	CON__Q3T052	4	4	4			0		0		0		0		0		0		0		0		0		0		0		0		0			1	4	4	4	1	1	3	1	2	1	2	0	2	2	2	1
CON__Q3ZBS7;P29788	CON__Q3ZBS7	15;2	15;2	15;2			0		0		0		0		0		0		0		0		0		0		0		0		0			2	15	15	15	13	13	14	13	13	13	15	13	14	14	13	13
CON__Q58D62	CON__Q58D62	3	3	3			0		0		0		0		0		0		0		0		0		0		0		0		0			1	3	3	3	2	1	2	0	1	0	3	0	2	1	1	0
CON__Q95121	CON__Q95121	2	2	2			0		0		0		0		0		0		0		0		0		0		0		0		0			1	2	2	2	1	0	2	2	1	1	2	1	1	1	2	2
CON__Q9N2I2	CON__Q9N2I2	5	5	5			0		0		0		0		0		0		0		0		0		0		0		0		0			1	5	5	5	5	3	3	4	4	3	5	4	5	4	5	4
CON__Q9TRI1;Q61703	CON__Q9TRI1	3;1	3;1	3;1			0		0		0		0		0		0		0		0		0		0		0		0		0			2	3	3	3	2	1	2	1	3	2	2	2	3	1	3	3
CON__Q9TTE1	CON__Q9TTE1	14	14	7			0		0		0		0		0		0		0		0		0		0		0		0		0			1	14	14	7	13	13	14	12	13	11	13	13	14	9	12	13
CON__REFSEQ:XP_001252647;CON__ENSEMBL:ENSBTAP00000038329	CON__REFSEQ:XP_001252647	14;2	11;2	8;2			0		0		0		0		0		0		0		0		0		0		0		0		0			2	14	11	8	13	14	14	13	13	12	14	12	13	11	12	11
D0QMC3	D0QMC3	10	6	4	Myeloid cell nuclear differentiation antigen-like protein	Mndal	0		0		0		0		0		0		0		0		0		0		0		0		0		sp|D0QMC3|MNDAL_MOUSE Myeloid cell nuclear differentiation antigen-like protein OS=Mus musculus OX=10090 GN=Mndal PE=1 SV=1	1	10	6	4	7	7	4	7	8	8	10	5	7	8	9	5
D3YXK2	D3YXK2	15	15	10	Scaffold attachment factor B1	Safb	0		0		0		0		0		0		0		0		0		0		0		0		0		sp|D3YXK2|SAFB1_MOUSE Scaffold attachment factor B1 OS=Mus musculus OX=10090 GN=Safb PE=1 SV=2	1	15	15	10	12	12	8	8	11	10	9	9	11	9	12	9
D3YZP9	D3YZP9	5	5	5	Coiled-coil domain-containing protein 6	Ccdc6	0		0		0		0		0		0		0		0		0		0		0		0		0		sp|D3YZP9|CCDC6_MOUSE Coiled-coil domain-containing protein 6 OS=Mus musculus OX=10090 GN=Ccdc6 PE=1 SV=1	1	5	5	5	3	2	3	4	3	2	4	4	3	2	5	3
D3Z0M9	D3Z0M9	8	8	8		Ddx23	0		0		0		0		0		0		0		0		0		0		0		0		0		tr|D3Z0M9|D3Z0M9_MOUSE RNA helicase OS=Mus musculus OX=10090 GN=Ddx23 PE=1 SV=1	1	8	8	8	7	6	6	6	6	7	8	7	7	6	8	6
D3Z2H9;CON__Q3SX28;P58774;P58771	D3Z2H9	35;10;10;8	35;10;10;8	19;0;0;0		Tpm3-rs7	0		0		0		0		0		0		0		0		0		0		0		0		0		tr|D3Z2H9|D3Z2H9_MOUSE Tropomyosin 3, related sequence 7 OS=Mus musculus OX=10090 GN=Tpm3-rs7 PE=3 SV=1	4	35	35	19	32	31	31	30	29	32	34	28	31	29	27	25
D3Z4S3	D3Z4S3	2	2	2	Putative peptidyl-tRNA hydrolase PTRHD1	Ptrhd1	0		0		0		0		0		0		0		0		0		0		0		0		0		sp|D3Z4S3|PTRD1_MOUSE Putative peptidyl-tRNA hydrolase PTRHD1 OS=Mus musculus OX=10090 GN=Ptrhd1 PE=1 SV=1	1	2	2	2	1	2	1	1	1	2	1	1	1	1	1	1
D3Z6F0	D3Z6F0	1	1	1		Gm14446	0		0		0		0		0		0		0		0		0		0		0		0		0		tr|D3Z6F0|D3Z6F0_MOUSE Interferon-induced protein with tetratricpeptide repeats 1B-like 1 OS=Mus musculus OX=10090 GN=Ifit1bl1 PE=1 SV=1	1	1	1	1	0	0	0	0	0	1	0	0	0	0	0	0
D3Z6Q9;Q7TQF7	D3Z6Q9	11;1	10;0	10;0	Bridging integrator 2	Bin2	0		0		0		0		0		0		0		0		0		0		0		0		0		sp|D3Z6Q9|BIN2_MOUSE Bridging integrator 2 OS=Mus musculus OX=10090 GN=Bin2 PE=1 SV=1	2	11	10	10	9	8	9	8	8	8	10	5	7	8	7	7
D3Z7P3	D3Z7P3	12	12	12	Glutaminase kidney isoform, mitochondrial	Gls	0		0		0		0		0		0		0		0		0		0		0		0		0		sp|D3Z7P3|GLSK_MOUSE Glutaminase kidney isoform, mitochondrial OS=Mus musculus OX=10090 GN=Gls PE=1 SV=1	1	12	12	12	5	6	7	6	5	7	8	9	7	7	8	9
D3Z7Q2	D3Z7Q2	2	2	2		Smim20	0		0		0		0		0		0		0		0		0		0		0		0		0		sp|D3Z7Q2|SIM20_MOUSE Small integral membrane protein 20 OS=Mus musculus OX=10090 GN=Smim20 PE=1 SV=1	1	2	2	2	1	0	1	2	0	1	0	2	1	1	2	2
D4AFX7	D4AFX7	4	4	4		Dnajc13	0		0		0		0		0		0		0		0		0		0		0		0		0		tr|D4AFX7|D4AFX7_MOUSE DnaJ heat shock protein family (Hsp40) member C13 OS=Mus musculus OX=10090 GN=Dnajc13 PE=1 SV=1	1	4	4	4	2	2	1	2	3	2	3	1	1	2	4	1
E0CYQ0	E0CYQ0	1	1	1		Kctd17	0		0		0		0		0		0		0		0		0		0		0		0		0		tr|E0CYQ0|E0CYQ0_MOUSE Potassium channel tetramerisation domain-containing 17 OS=Mus musculus OX=10090 GN=Kctd17 PE=1 SV=1	1	1	1	1	1	0	1	0	0	1	0	0	1	0	0	0
E0CZ22	E0CZ22	2	2	2		Mroh1	0		0		0		0		0		0		0		0		0		0		0		0		0		tr|E0CZ22|E0CZ22_MOUSE Maestro heat-like repeat family member 1 OS=Mus musculus OX=10090 GN=Mroh1 PE=1 SV=1	1	2	2	2	2	1	1	2	1	1	2	1	2	1	1	2
E9PUR0	E9PUR0	6	6	3		Ankhd1	0		0		0		0		0		0		0		0		0		0		0		0		0		tr|E9PUR0|E9PUR0_MOUSE Ankyrin repeat and KH domain-containing 1 OS=Mus musculus OX=10090 GN=Ankhd1 PE=1 SV=1	1	6	6	3	3	4	2	2	4	4	4	3	3	3	4	2
E9PVA8	E9PVA8	16	16	16		Gcn1l1	0		0		0		0		0		0		0		0		0		0		0		0		0		sp|E9PVA8|GCN1_MOUSE eIF-2-alpha kinase activator GCN1 OS=Mus musculus OX=10090 GN=Gcn1 PE=1 SV=1	1	16	16	16	7	7	5	6	8	8	12	4	9	6	10	4
E9PVX6	E9PVX6	22	22	22		Mki67	0		0		0		0		0		0		0		0		0		0		0		0		0		sp|E9PVX6|KI67_MOUSE Proliferation marker protein Ki-67 OS=Mus musculus OX=10090 GN=Mki67 PE=1 SV=1	1	22	22	22	15	12	13	10	10	11	12	11	13	12	14	11
E9PVZ8	E9PVZ8	4	4	4		Golgb1	0		0		0		0		0		0		0		0		0		0		0		0		0		tr|E9PVZ8|E9PVZ8_MOUSE Golgi autoantigen, golgin subfamily b, macrogolgin 1 OS=Mus musculus OX=10090 GN=Golgb1 PE=1 SV=1	1	4	4	4	3	1	2	3	3	2	2	3	3	1	2	2
E9PWG6	E9PWG6	3	3	3		Ncapg	0		0		0		0		0		0		0		0		0		0		0		0		0		tr|E9PWG6|E9PWG6_MOUSE Non-SMC condensin I complex, subunit G OS=Mus musculus OX=10090 GN=Ncapg PE=1 SV=1	1	3	3	3	2	1	2	1	2	1	0	1	2	1	2	2
E9PWL0	E9PWL0	1	1	1		Trim30d	0		0		0		0		0		0		0		0		0		0		0		0		0		tr|E9PWL0|E9PWL0_MOUSE Tripartite motif-containing 30D OS=Mus musculus OX=10090 GN=Trim30d PE=1 SV=1	1	1	1	1	0	0	0	0	1	0	0	0	0	0	0	0
E9PWW9	E9PWW9	1	1	1		Rsf1	0		0		0		0		0		0		0		0		0		0		0		0		0		tr|E9PWW9|E9PWW9_MOUSE Remodeling and spacing factor 1 OS=Mus musculus OX=10090 GN=Rsf1 PE=1 SV=2	1	1	1	1	1	1	1	1	1	1	1	1	1	1	1	1
E9PX39	E9PX39	1	1	1		Adamts14	0		0		0		0		0		0		0		0		0		0		0		0		0		tr|E9PX39|E9PX39_MOUSE A disintegrin-like and metallopeptidase (reprolysin type) with thrombospondin type 1 motif, 14 OS=Mus musculus OX=10090 GN=Adamts14 PE=1 SV=1	1	1	1	1	0	0	0	1	1	0	1	0	1	0	1	0
E9PX68	E9PX68	6	6	6		Slc4a1ap	0		0		0		0		0		0		0		0		0		0		0		0		0		tr|E9PX68|E9PX68_MOUSE Solute carrier family 4 (anion exchanger), member 1, adaptor protein OS=Mus musculus OX=10090 GN=Slc4a1ap PE=1 SV=1	1	6	6	6	4	4	4	3	4	5	5	4	5	4	5	4
E9PY16	E9PY16	1	1	1		Adap1	0		0		0		0		0		0		0		0		0		0		0		0		0		tr|E9PY16|E9PY16_MOUSE ArfGAP with dual PH domains 1 OS=Mus musculus OX=10090 GN=Adap1 PE=1 SV=1	1	1	1	1	1	0	0	1	0	1	1	0	0	0	1	0
E9PYG6	E9PYG6	1	1	1		Rasa1	0		0		0		0		0		0		0		0		0		0		0		0		0		tr|E9PYG6|E9PYG6_MOUSE RAS p21 protein activator 1 OS=Mus musculus OX=10090 GN=Rasa1 PE=1 SV=1	1	1	1	1	1	0	1	1	1	0	1	0	1	0	1	1
E9PYH6	E9PYH6	2	2	2	Histone-lysine N-methyltransferase	Setd1a	0		0		0		0		0		0		0		0		0		0		0		0		0		sp|E9PYH6|SET1A_MOUSE Histone-lysine N-methyltransferase SETD1A OS=Mus musculus OX=10090 GN=Setd1a PE=1 SV=1	1	2	2	2	0	1	0	0	0	0	0	0	1	0	1	0
E9PZM7	E9PZM7	2	2	2		Scaf11	0		0		0		0		0		0		0		0		0		0		0		0		0		tr|E9PZM7|E9PZM7_MOUSE SR-related CTD-associated factor 11 OS=Mus musculus OX=10090 GN=Scaf11 PE=1 SV=1	1	2	2	2	2	0	2	2	2	2	1	2	2	2	1	2
E9Q137	E9Q137	3	3	3		Tex264	0		0		0		0		0		0		0		0		0		0		0		0		0		sp|E9Q137|TX264_MOUSE Testis-expressed protein 264 homolog OS=Mus musculus OX=10090 GN=Tex264 PE=2 SV=1	1	3	3	3	3	2	3	3	2	2	3	3	3	2	3	3
E9Q1P8	E9Q1P8	9	9	6	Interferon regulatory factor 2-binding protein 2	Irf2bp2	0		0		0		0		0		0		0		0		0		0		0		0		0		sp|E9Q1P8|I2BP2_MOUSE Interferon regulatory factor 2-binding protein 2 OS=Mus musculus OX=10090 GN=Irf2bp2 PE=1 SV=1	1	9	9	6	7	4	6	5	6	4	6	4	6	4	7	6
E9Q2I4	E9Q2I4	2	2	2		Elmsan1	0		0		0		0		0		0		0		0		0		0		0		0		0		tr|E9Q2I4|E9Q2I4_MOUSE Mitotic deacetylase-associated SANT domain protein OS=Mus musculus OX=10090 GN=Mideas PE=1 SV=1	1	2	2	2	1	1	1	1	0	2	1	2	1	1	2	2
E9Q394	E9Q394	2	2	2		Akap13	0		0		0		0		0		0		0		0		0		0		0		0		0		sp|E9Q394|AKP13_MOUSE A-kinase anchor protein 13 OS=Mus musculus OX=10090 GN=Akap13 PE=1 SV=1	1	2	2	2	2	2	0	2	2	2	2	1	2	2	2	1
E9Q3G8	E9Q3G8	19	19	19		Nup153	0		0		0		0		0		0		0		0		0		0		0		0		0		tr|E9Q3G8|E9Q3G8_MOUSE Nucleoporin 153 OS=Mus musculus OX=10090 GN=Nup153 PE=1 SV=1	1	19	19	19	13	13	14	12	13	11	15	13	12	14	15	13
E9Q3L2	E9Q3L2	1	1	1		Pi4ka	0		0		0		0		0		0		0		0		0		0		0		0		0		sp|E9Q3L2|PI4KA_MOUSE Phosphatidylinositol 4-kinase alpha OS=Mus musculus OX=10090 GN=Pi4ka PE=1 SV=2	1	1	1	1	1	0	1	0	1	1	0	0	1	1	0	1
E9Q3L4	E9Q3L4	19	16	16		AI607873	0		0		0		0		0		0		0		0		0		0		0		0		0		tr|E9Q3L4|E9Q3L4_MOUSE Interferon-activated gene 207 OS=Mus musculus OX=10090 GN=Ifi207 PE=1 SV=2	1	19	16	16	15	13	12	10	15	13	16	11	13	11	12	11
E9Q3M5	E9Q3M5	1	1	1	Anion exchange protein	Slc4a5	0		0		0		0		0		0		0		0		0		0		0		0		0		tr|E9Q3M5|E9Q3M5_MOUSE Anion exchange protein OS=Mus musculus OX=10090 GN=Slc4a5 PE=1 SV=1	1	1	1	1	1	1	1	1	1	1	1	1	1	1	0	1
E9Q512	E9Q512	1	1	1		Trip11	0		0		0		0		0		0		0		0		0		0		0		0		0		tr|E9Q512|E9Q512_MOUSE Thyroid hormone receptor interactor 11 OS=Mus musculus OX=10090 GN=Trip11 PE=1 SV=1	1	1	1	1	1	0	1	1	0	1	1	1	1	0	1	1
E9Q555	E9Q555	23	23	23	E3 ubiquitin-protein ligase RNF213	Rnf213	0		0		0		0		0		0		0		0		0		0		0		0		0		sp|E9Q555|RN213_MOUSE E3 ubiquitin-protein ligase RNF213 OS=Mus musculus OX=10090 GN=Rnf213 PE=1 SV=2	1	23	23	23	12	14	12	8	17	17	14	11	14	10	15	12
E9Q5C9	E9Q5C9	12	12	12		Nolc1	0		0		0		0		0		0		0		0		0		0		0		0		0		sp|E9Q5C9|NOLC1_MOUSE Nucleolar and coiled-body phosphoprotein 1 OS=Mus musculus OX=10090 GN=Nolc1 PE=1 SV=1	1	12	12	12	10	10	11	11	10	11	12	11	11	11	9	11
E9Q5K9	E9Q5K9	3	3	3	YTH domain-containing protein 1	Ythdc1	0		0		0		0		0		0		0		0		0		0		0		0		0		sp|E9Q5K9|YTDC1_MOUSE YTH domain-containing protein 1 OS=Mus musculus OX=10090 GN=Ythdc1 PE=1 SV=2	1	3	3	3	0	0	0	1	1	1	1	2	1	0	1	1
E9Q616	E9Q616	267	267	267		Ahnak	0		0		0		0		0		0		0		0		0		0		0		0		0		tr|E9Q616|E9Q616_MOUSE AHNAK nucleoprotein (desmoyokin) OS=Mus musculus OX=10090 GN=Ahnak PE=1 SV=1	1	267	267	267	224	225	206	207	226	234	217	199	229	216	223	194
E9Q634	E9Q634	17	15	15	Unconventional myosin-Ie	Myo1e	0		0		0		0		0		0		0		0		0		0		0		0		0		sp|E9Q634|MYO1E_MOUSE Unconventional myosin-Ie OS=Mus musculus OX=10090 GN=Myo1e PE=1 SV=1	1	17	15	15	11	13	12	12	11	11	9	13	11	11	12	13
E9Q6E5	E9Q6E5	7	7	7		Srsf11	0		0		0		0		0		0		0		0		0		0		0		0		0		tr|E9Q6E5|E9Q6E5_MOUSE Serine and arginine-rich-splicing factor 11 OS=Mus musculus OX=10090 GN=Srsf11 PE=1 SV=1	1	7	7	7	6	7	5	5	7	5	5	4	6	7	5	5
E9Q6R7	E9Q6R7	2	2	2		Utrn	0		0		0		0		0		0		0		0		0		0		0		0		0		tr|E9Q6R7|E9Q6R7_MOUSE Utrophin OS=Mus musculus OX=10090 GN=Utrn PE=1 SV=1	1	2	2	2	1	1	2	1	1	1	2	1	1	1	1	1
E9Q784	E9Q784	3	3	3		Zc3h13	0		0		0		0		0		0		0		0		0		0		0		0		0		sp|E9Q784|ZC3HD_MOUSE Zinc finger CCCH domain-containing protein 13 OS=Mus musculus OX=10090 GN=Zc3h13 PE=1 SV=1	1	3	3	3	2	2	1	1	1	2	1	2	2	3	1	2
E9Q7G0	E9Q7G0	24	24	24		Numa1	0		0		0		0		0		0		0		0		0		0		0		0		0		sp|E9Q7G0|NUMA1_MOUSE Nuclear mitotic apparatus protein 1 OS=Mus musculus OX=10090 GN=Numa1 PE=1 SV=1	1	24	24	24	13	14	13	12	14	17	14	13	17	19	18	9
E9Q7M2	E9Q7M2	1	1	1		Tsc22d2	0		0		0		0		0		0		0		0		0		0		0		0		0		tr|E9Q7M2|E9Q7M2_MOUSE TSC22 domain family, member 2 OS=Mus musculus OX=10090 GN=Tsc22d2 PE=1 SV=1	1	1	1	1	1	1	1	1	1	1	1	1	1	1	1	1
E9Q8I7	E9Q8I7	7	7	7		Nfxl1	0		0		0		0		0		0		0		0		0		0		0		0		0		tr|E9Q8I7|E9Q8I7_MOUSE Nuclear transcription factor, X-box-binding-like 1 OS=Mus musculus OX=10090 GN=Nfxl1 PE=1 SV=1	1	7	7	7	5	5	5	5	7	6	6	4	6	4	5	4
E9Q912	E9Q912	3	3	3		Rap1gds1	0		0		0		0		0		0		0		0		0		0		0		0		0		sp|E9Q912|GDS1_MOUSE Rap1 GTPase-GDP dissociation stimulator 1 OS=Mus musculus OX=10090 GN=Rap1gds1 PE=2 SV=1	1	3	3	3	2	1	2	2	1	2	2	1	2	1	3	2
E9QA15	E9QA15	2	2	2		Cald1	0		0		0		0		0		0		0		0		0		0		0		0		0		tr|E9QA15|E9QA15_MOUSE Caldesmon 1 OS=Mus musculus OX=10090 GN=Cald1 PE=1 SV=1	1	2	2	2	2	2	2	1	1	1	2	1	2	2	1	0
E9QAE3	E9QAE3	2	2	2		Btaf1	0		0		0		0		0		0		0		0		0		0		0		0		0		tr|E9QAE3|E9QAE3_MOUSE B-TFIID TATA-box-binding protein-associated factor 1 OS=Mus musculus OX=10090 GN=Btaf1 PE=1 SV=1	1	2	2	2	0	1	1	1	2	2	1	0	0	0	2	1
E9QAM5	E9QAM5	3	3	3	Helicase with zinc finger domain 2	Helz2	0		0		0		0		0		0		0		0		0		0		0		0		0		sp|E9QAM5|HELZ2_MOUSE Helicase with zinc finger domain 2 OS=Mus musculus OX=10090 GN=Helz2 PE=1 SV=1	1	3	3	3	1	1	1	0	2	2	1	2	1	1	1	1
E9QAT4	E9QAT4	5	5	5		Sec16a	0		0		0		0		0		0		0		0		0		0		0		0		0		sp|E9QAT4|SC16A_MOUSE Protein transport protein Sec16A OS=Mus musculus OX=10090 GN=Sec16a PE=1 SV=1	1	5	5	5	5	4	1	4	4	5	4	3	5	4	3	4
F2Z3U3	F2Z3U3	1	1	1		Raph1	0		0		0		0		0		0		0		0		0		0		0		0		0		tr|F2Z3U3|F2Z3U3_MOUSE Ras association (RalGDS/AF-6) and pleckstrin homology domains 1 OS=Mus musculus OX=10090 GN=Raph1 PE=1 SV=2	1	1	1	1	1	1	1	1	1	0	1	1	1	1	1	1
F6ZDS4	F6ZDS4	28	28	28	Nucleoprotein TPR	Tpr	0		0		0		0		0		0		0		0		0		0		0		0		0		sp|F6ZDS4|TPR_MOUSE Nucleoprotein TPR OS=Mus musculus OX=10090 GN=Tpr PE=1 SV=1	1	28	28	28	18	19	18	16	19	17	21	13	20	18	18	14
F7BJB9	F7BJB9	4	4	4		Morc3	0		0		0		0		0		0		0		0		0		0		0		0		0		sp|F7BJB9|MORC3_MOUSE MORC family CW-type zinc finger protein 3 OS=Mus musculus OX=10090 GN=Morc3 PE=1 SV=1	1	4	4	4	1	1	2	1	2	1	1	2	1	1	2	1
F8VPP8	F8VPP8	1	1	1		Zc3h7b	0		0		0		0		0		0		0		0		0		0		0		0		0		tr|F8VPP8|F8VPP8_MOUSE Zinc finger CCCH type-containing 7B OS=Mus musculus OX=10090 GN=Zc3h7b PE=1 SV=1	1	1	1	1	1	1	1	0	1	1	0	0	0	1	0	1
F8VQC1	F8VQC1	11	11	11	Signal recognition particle subunit SRP72	Srp72	0		0		0		0		0		0		0		0		0		0		0		0		0		tr|F8VQC1|F8VQC1_MOUSE Signal recognition particle subunit SRP72 OS=Mus musculus OX=10090 GN=Srp72 PE=1 SV=1	1	11	11	11	6	6	8	5	6	4	8	5	7	4	9	6
Q9D7G0;G3UXL2;Q8C5R8	Q9D7G0;G3UXL2	6;6;1	1;1;0	1;1;0	Ribose-phosphate pyrophosphokinase 1	Prps1;Prps1l3	0		0		0		0		0		0		0		0		0		0		0		0		0		sp|Q9D7G0|PRPS1_MOUSE Ribose-phosphate pyrophosphokinase 1 OS=Mus musculus OX=10090 GN=Prps1 PE=1 SV=4;tr|G3UXL2|G3UXL2_MOUSE Ribose-phosphate diphosphokinase OS=Mus musculus OX=10090 GN=Prps1l3 PE=3 SV=1	3	6	1	1	4	4	3	3	3	3	4	2	3	3	6	4
G3X8U3	G3X8U3	2	2	2		2210016F16Rik	0		0		0		0		0		0		0		0		0		0		0		0		0		tr|G3X8U3|G3X8U3_MOUSE Queuosine salvage protein OS=Mus musculus OX=10090 GN=2210016F16Rik PE=1 SV=1	1	2	2	2	1	2	2	0	2	0	2	0	1	1	2	0
G3X972	G3X972	5	5	5		Sec24c	0		0		0		0		0		0		0		0		0		0		0		0		0		tr|G3X972|G3X972_MOUSE Sec24-related gene family, member C (S. cerevisiae) OS=Mus musculus OX=10090 GN=Sec24c PE=1 SV=1	1	5	5	5	4	5	2	4	4	4	4	3	3	5	4	3
G3X9B1	G3X9B1	1	1	1		Heatr1	0		0		0		0		0		0		0		0		0		0		0		0		0		tr|G3X9B1|G3X9B1_MOUSE HEAT repeat-containing protein 1 OS=Mus musculus OX=10090 GN=Heatr1 PE=1 SV=1	1	1	1	1	1	1	1	1	1	1	1	1	1	1	1	1
G3X9K3	G3X9K3	1	1	1	Brefeldin A-inhibited guanine nucleotide-exchange protein 1	Arfgef1	0		0		0		0		0		0		0		0		0		0		0		0		0		sp|G3X9K3|BIG1_MOUSE Brefeldin A-inhibited guanine nucleotide-exchange protein 1 OS=Mus musculus OX=10090 GN=Arfgef1 PE=1 SV=1	1	1	1	1	1	0	0	0	1	0	0	0	1	0	1	1
G5E829;Q0VF55;Q9R0K7	G5E829	4;1;1	4;1;1	4;1;1	Plasma membrane calcium-transporting ATPase 1	Atp2b1	0		0		0		0		0		0		0		0		0		0		0		0		0		sp|G5E829|AT2B1_MOUSE Plasma membrane calcium-transporting ATPase 1 OS=Mus musculus OX=10090 GN=Atp2b1 PE=1 SV=1	3	4	4	4	3	3	3	3	4	2	4	3	4	2	4	3
G5E870	G5E870	13	13	13	E3 ubiquitin-protein ligase TRIP12	Trip12	0		0		0		0		0		0		0		0		0		0		0		0		0		sp|G5E870|TRIPC_MOUSE E3 ubiquitin-protein ligase TRIP12 OS=Mus musculus OX=10090 GN=Trip12 PE=1 SV=1	1	13	13	13	7	3	4	5	9	6	7	5	5	3	9	6
G5E895	G5E895	4	2	2		Akr1b10	0		0		0		0		0		0		0		0		0		0		0		0		0		tr|G5E895|G5E895_MOUSE Aldo-keto reductase family 1, member B10 (aldose reductase) OS=Mus musculus OX=10090 GN=Akr1b10 PE=1 SV=1	1	4	2	2	2	3	2	3	3	4	3	3	3	3	3	4
G5E897	G5E897	1	1	1		Kdelc2	0		0		0		0		0		0		0		0		0		0		0		0		0		sp|G5E897|PLGT3_MOUSE Protein O-glucosyltransferase 3 OS=Mus musculus OX=10090 GN=Poglut3 PE=1 SV=1	1	1	1	1	0	1	1	1	1	1	1	1	1	1	1	1
G5E8V9	G5E8V9	3	3	3		Arfip1	0		0		0		0		0		0		0		0		0		0		0		0		0		tr|G5E8V9|G5E8V9_MOUSE ADP-ribosylation factor-interacting protein 1 OS=Mus musculus OX=10090 GN=Arfip1 PE=1 SV=1	1	3	3	3	1	2	3	2	2	1	2	2	2	3	1	2
J3QMK6;Q80VQ0;E9Q3E1	J3QMK6;Q80VQ0;E9Q3E1	2;2;1	2;2;1	2;2;1	Aldehyde dehydrogenase;Aldehyde dehydrogenase family 3 member B1	1700055N04Rik;Aldh3b1;Aldh3b2	0		0		0		0		0		0		0		0		0		0		0		0		0		sp|J3QMK6|AL3B3_MOUSE Aldehyde dehydrogenase family 3 member B3 OS=Mus musculus OX=10090 GN=Aldh3b3 PE=1 SV=1;sp|Q80VQ0|AL3B1_MOUSE Aldehyde dehydrogenase family 3 member B1 OS=Mus musculus OX=10090 GN=Aldh3b1 PE=1 SV=1;sp|E9Q3E1|AL3B2_MOUSE Aldehyde dehyd	3	2	2	2	1	1	1	0	2	0	0	1	1	0	1	1
J3QN89	J3QN89	2	2	2		Aamp	0		0		0		0		0		0		0		0		0		0		0		0		0		tr|J3QN89|J3QN89_MOUSE Angio-associated migratory protein OS=Mus musculus OX=10090 GN=Aamp PE=1 SV=1	1	2	2	2	1	1	1	1	1	2	1	1	1	1	1	1
J3QNR8;Q99PP6	J3QNR8;Q99PP6	1;1	1;1	1;1	Tripartite motif-containing protein 34A	Trim34b;Trim34a	0		0		0		0		0		0		0		0		0		0		0		0		0		tr|J3QNR8|J3QNR8_MOUSE Tripartite motif-containing 34B OS=Mus musculus OX=10090 GN=Trim34b PE=4 SV=1;sp|Q99PP6|TR34A_MOUSE Tripartite motif-containing protein 34A OS=Mus musculus OX=10090 GN=Trim34a PE=2 SV=2	2	1	1	1	0	1	0	0	0	0	1	1	1	0	0	0
J3QQ10;Q9D011	J3QQ10;Q9D011	1;1	1;1	1;1	M-phase-specific PLK1-interacting protein	Gm7102;Mplkip	0		0		0		0		0		0		0		0		0		0		0		0		0		tr|J3QQ10|J3QQ10_MOUSE Predicted gene 7102 OS=Mus musculus OX=10090 GN=Gm7102 PE=4 SV=1;sp|Q9D011|MPLKI_MOUSE M-phase-specific PLK1-interacting protein OS=Mus musculus OX=10090 GN=Mplkip PE=1 SV=1	2	1	1	1	1	1	1	0	1	1	0	0	1	1	0	1
K7N6K7	K7N6K7	1	1	1		Sirpb1c	0		0		0		0		0		0		0		0		0		0		0		0		0		tr|K7N6K7|K7N6K7_MOUSE Signal-regulatory protein beta 1C OS=Mus musculus OX=10090 GN=Sirpb1c PE=1 SV=1	1	1	1	1	1	0	1	1	1	1	1	1	1	1	1	1
K7N6U5	K7N6U5	1	1	1		Vmn2r78	0		0		0		0		0		0		0		0		0		0		0		0		0		tr|K7N6U5|K7N6U5_MOUSE Vomeronasal 2, receptor 78 OS=Mus musculus OX=10090 GN=Vmn2r78 PE=4 SV=1	1	1	1	1	0	0	0	0	0	0	0	1	0	0	0	0
L7N466	L7N466	3	3	1	5-formyltetrahydrofolate cyclo-ligase	Mthfsl	0		0		0		0		0		0		0		0		0		0		0		0		0		tr|L7N466|L7N466_MOUSE 5-formyltetrahydrofolate cyclo-ligase OS=Mus musculus OX=10090 GN=Mthfsl PE=1 SV=1	1	3	3	1	1	1	2	2	2	3	2	2	2	2	1	2
O08528	O08528	15	13	12	Hexokinase-2	Hk2	0		0		0		0		0		0		0		0		0		0		0		0		0		sp|O08528|HXK2_MOUSE Hexokinase-2 OS=Mus musculus OX=10090 GN=Hk2 PE=1 SV=1	1	15	13	12	7	7	7	8	7	7	9	7	8	8	9	9
O08529	O08529	5	5	5	Calpain-2 catalytic subunit	Capn2	0		0		0		0		0		0		0		0		0		0		0		0		0		sp|O08529|CAN2_MOUSE Calpain-2 catalytic subunit OS=Mus musculus OX=10090 GN=Capn2 PE=1 SV=4	1	5	5	5	3	3	4	5	4	4	4	2	4	4	5	1
O08539	O08539	15	15	14	Myc box-dependent-interacting protein 1	Bin1	0		0		0		0		0		0		0		0		0		0		0		0		0		sp|O08539|BIN1_MOUSE Myc box-dependent-interacting protein 1 OS=Mus musculus OX=10090 GN=Bin1 PE=1 SV=1	1	15	15	14	7	12	13	13	13	12	12	11	11	12	13	11
O08547	O08547	4	4	4	Vesicle-trafficking protein SEC22b	Sec22b	0		0		0		0		0		0		0		0		0		0		0		0		0		sp|O08547|SC22B_MOUSE Vesicle-trafficking protein SEC22b OS=Mus musculus OX=10090 GN=Sec22b PE=1 SV=3	1	4	4	4	3	3	3	3	3	3	4	2	4	4	4	1
O08553;Q62188;P97427	O08553	51;4;3	51;4;3	49;3;3	Dihydropyrimidinase-related protein 2	Dpysl2	0		0		0		0		0		0		0		0		0		0		0		0		0		sp|O08553|DPYL2_MOUSE Dihydropyrimidinase-related protein 2 OS=Mus musculus OX=10090 GN=Dpysl2 PE=1 SV=2	3	51	51	49	48	46	46	43	49	45	43	40	46	46	40	38
O08573	O08573	2	2	2	Galectin-9	Lgals9	0		0		0		0		0		0		0		0		0		0		0		0		0		sp|O08573|LEG9_MOUSE Galectin-9 OS=Mus musculus OX=10090 GN=Lgals9 PE=1 SV=1	1	2	2	2	2	2	1	1	2	2	2	1	2	1	2	2
O08579	O08579	9	9	9	Emerin	Emd	0		0		0		0		0		0		0		0		0		0		0		0		0		sp|O08579|EMD_MOUSE Emerin OS=Mus musculus OX=10090 GN=Emd PE=1 SV=1	1	9	9	9	7	5	6	3	7	7	7	7	6	7	8	4
O08582	O08582	4	4	4	GTP-binding protein 1	Gtpbp1	0		0		0		0		0		0		0		0		0		0		0		0		0		sp|O08582|GTPB1_MOUSE GTP-binding protein 1 OS=Mus musculus OX=10090 GN=Gtpbp1 PE=1 SV=2	1	4	4	4	3	4	3	2	4	3	4	4	4	2	4	3
O08583;Q9JJW6	O08583;Q9JJW6	13;8	13;8	13;8	THO complex subunit 4;Aly/REF export factor 2	Alyref;Alyref2	0		0		0		0		0		0		0		0		0		0		0		0		0		sp|O08583|THOC4_MOUSE THO complex subunit 4 OS=Mus musculus OX=10090 GN=Alyref PE=1 SV=3;sp|Q9JJW6|ALRF2_MOUSE Aly/REF export factor 2 OS=Mus musculus OX=10090 GN=Alyref2 PE=1 SV=1	2	13	13	13	11	12	11	9	12	12	12	9	13	12	11	8
O08585	O08585	10	10	10	Clathrin light chain A	Clta	0		0		0		0		0		0		0		0		0		0		0		0		0		sp|O08585|CLCA_MOUSE Clathrin light chain A OS=Mus musculus OX=10090 GN=Clta PE=1 SV=2	1	10	10	10	8	7	9	8	9	8	9	5	9	8	7	7
O08586	O08586	1	1	1	Phosphatidylinositol 3,4,5-trisphosphate 3-phosphatase and dual-specificity protein phosphatase PTEN	Pten	0		0		0		0		0		0		0		0		0		0		0		0		0		sp|O08586|PTEN_MOUSE Phosphatidylinositol 3,4,5-trisphosphate 3-phosphatase and dual-specificity protein phosphatase PTEN OS=Mus musculus OX=10090 GN=Pten PE=1 SV=1	1	1	1	1	1	1	1	1	1	1	1	1	1	1	1	1
O08599	O08599	1	1	1	Syntaxin-binding protein 1	Stxbp1	0		0		0		0		0		0		0		0		0		0		0		0		0		sp|O08599|STXB1_MOUSE Syntaxin-binding protein 1 OS=Mus musculus OX=10090 GN=Stxbp1 PE=1 SV=2	1	1	1	1	1	0	1	1	1	1	1	1	1	1	1	1
O08600	O08600	3	3	3	Endonuclease G, mitochondrial	Endog	0		0		0		0		0		0		0		0		0		0		0		0		0		sp|O08600|NUCG_MOUSE Endonuclease G, mitochondrial OS=Mus musculus OX=10090 GN=Endog PE=1 SV=1	1	3	3	3	2	2	3	1	3	1	1	2	3	1	3	2
O08638	O08638	11	2	2	Myosin-11	Myh11	0		0		0		0		0		0		0		0		0		0		0		0		0		sp|O08638|MYH11_MOUSE Myosin-11 OS=Mus musculus OX=10090 GN=Myh11 PE=1 SV=1	1	11	2	2	6	8	6	8	6	6	7	8	5	7	9	6
O08663	O08663	10	10	10	Methionine aminopeptidase 2	Metap2	0		0		0		0		0		0		0		0		0		0		0		0		0		sp|O08663|MAP2_MOUSE Methionine aminopeptidase 2 OS=Mus musculus OX=10090 GN=Metap2 PE=1 SV=1	1	10	10	10	9	9	9	8	10	10	8	7	9	8	8	8
O08709;Q8BG37	O08709	30;4	30;4	30;4	Peroxiredoxin-6	Prdx6	0		0		0		0		0		0		0		0		0		0		0		0		0		sp|O08709|PRDX6_MOUSE Peroxiredoxin-6 OS=Mus musculus OX=10090 GN=Prdx6 PE=1 SV=3	2	30	30	30	27	25	28	28	29	27	29	25	29	27	26	26
O08739	O08739	4	4	4	AMP deaminase 3	Ampd3	0		0		0		0		0		0		0		0		0		0		0		0		0		sp|O08739|AMPD3_MOUSE AMP deaminase 3 OS=Mus musculus OX=10090 GN=Ampd3 PE=1 SV=2	1	4	4	4	3	2	3	4	4	2	3	3	4	2	2	2
O08740	O08740	2	2	2	DNA-directed RNA polymerase II subunit RPB11	Polr2j	0		0		0		0		0		0		0		0		0		0		0		0		0		sp|O08740|RPB11_MOUSE DNA-directed RNA polymerase II subunit RPB11 OS=Mus musculus OX=10090 GN=Polr2j PE=1 SV=1	1	2	2	2	2	0	2	1	2	2	1	2	2	0	2	2
O08749	O08749	27	27	27	Dihydrolipoyl dehydrogenase, mitochondrial	Dld	0		0		0		0		0		0		0		0		0		0		0		0		0		sp|O08749|DLDH_MOUSE Dihydrolipoyl dehydrogenase, mitochondrial OS=Mus musculus OX=10090 GN=Dld PE=1 SV=2	1	27	27	27	22	21	24	21	23	21	24	18	21	19	19	20
O08756	O08756	9	9	9	3-hydroxyacyl-CoA dehydrogenase type-2	Hsd17b10	0		0		0		0		0		0		0		0		0		0		0		0		0		sp|O08756|HCD2_MOUSE 3-hydroxyacyl-CoA dehydrogenase type-2 OS=Mus musculus OX=10090 GN=Hsd17b10 PE=1 SV=4	1	9	9	9	7	5	7	6	7	6	7	6	8	6	6	6
O08759	O08759	3	3	3	Ubiquitin-protein ligase E3A	Ube3a	0		0		0		0		0		0		0		0		0		0		0		0		0		sp|O08759|UBE3A_MOUSE Ubiquitin-protein ligase E3A OS=Mus musculus OX=10090 GN=Ube3a PE=1 SV=2	1	3	3	3	1	2	1	1	2	2	1	1	1	3	1	1
O08784	O08784	19	19	19	Treacle protein	Tcof1	0		0		0		0		0		0		0		0		0		0		0		0		0		sp|O08784|TCOF_MOUSE Treacle protein OS=Mus musculus OX=10090 GN=Tcof1 PE=1 SV=1	1	19	19	19	14	18	12	12	15	19	11	11	15	16	11	11
O08788	O08788	16	16	16	Dynactin subunit 1	Dctn1	0		0		0		0		0		0		0		0		0		0		0		0		0		sp|O08788|DCTN1_MOUSE Dynactin subunit 1 OS=Mus musculus OX=10090 GN=Dctn1 PE=1 SV=3	1	16	16	16	11	11	8	10	10	9	9	8	8	8	8	6
O08789	O08789	1	1	1	Max-binding protein MNT	Mnt	0		0		0		0		0		0		0		0		0		0		0		0		0		sp|O08789|MNT_MOUSE Max-binding protein MNT OS=Mus musculus OX=10090 GN=Mnt PE=2 SV=2	1	1	1	1	1	1	1	1	1	1	1	1	1	1	1	1
O08795	O08795	15	15	15	Glucosidase 2 subunit beta	Prkcsh	0		0		0		0		0		0		0		0		0		0		0		0		0		sp|O08795|GLU2B_MOUSE Glucosidase 2 subunit beta OS=Mus musculus OX=10090 GN=Prkcsh PE=1 SV=1	1	15	15	15	12	14	14	12	14	13	13	12	12	12	9	12
O08800	O08800	4	4	4	Serpin B8	Serpinb8	0		0		0		0		0		0		0		0		0		0		0		0		0		sp|O08800|SPB8_MOUSE Serpin B8 OS=Mus musculus OX=10090 GN=Serpinb8 PE=1 SV=2	1	4	4	4	2	0	1	0	0	1	0	2	0	1	4	2
O08807	O08807	9	8	8	Peroxiredoxin-4	Prdx4	0		0		0		0		0		0		0		0		0		0		0		0		0		sp|O08807|PRDX4_MOUSE Peroxiredoxin-4 OS=Mus musculus OX=10090 GN=Prdx4 PE=1 SV=1	1	9	8	8	9	8	9	8	8	9	9	7	8	7	9	7
O08808	O08808	7	7	7	Protein diaphanous homolog 1	Diaph1	0		0		0		0		0		0		0		0		0		0		0		0		0		sp|O08808|DIAP1_MOUSE Protein diaphanous homolog 1 OS=Mus musculus OX=10090 GN=Diaph1 PE=1 SV=1	1	7	7	7	6	5	6	7	5	5	6	3	5	7	5	5
O08810	O08810	14	12	12	116 kDa U5 small nuclear ribonucleoprotein component	Eftud2	0		0		0		0		0		0		0		0		0		0		0		0		0		sp|O08810|U5S1_MOUSE 116 kDa U5 small nuclear ribonucleoprotein component OS=Mus musculus OX=10090 GN=Eftud2 PE=1 SV=1	1	14	12	12	10	8	10	8	8	10	9	6	9	6	12	10
O08915	O08915	8	8	8	AH receptor-interacting protein	Aip	0		0		0		0		0		0		0		0		0		0		0		0		0		sp|O08915|AIP_MOUSE AH receptor-interacting protein OS=Mus musculus OX=10090 GN=Aip PE=1 SV=1	1	8	8	8	7	8	6	5	6	8	6	4	6	8	5	4
O08917	O08917	1	1	1	Flotillin-1	Flot1	0		0		0		0		0		0		0		0		0		0		0		0		0		sp|O08917|FLOT1_MOUSE Flotillin-1 OS=Mus musculus OX=10090 GN=Flot1 PE=1 SV=1	1	1	1	1	1	1	1	1	1	0	1	0	1	1	1	0
O08992	O08992	11	11	11	Syntenin-1	Sdcbp	0		0		0		0		0		0		0		0		0		0		0		0		0		sp|O08992|SDCB1_MOUSE Syntenin-1 OS=Mus musculus OX=10090 GN=Sdcbp PE=1 SV=1	1	11	11	11	8	10	9	8	10	10	8	9	9	9	9	6
O08997	O08997	11	11	11	Copper transport protein ATOX1	Atox1	0		0		0		0		0		0		0		0		0		0		0		0		0		sp|O08997|ATOX1_MOUSE Copper transport protein ATOX1 OS=Mus musculus OX=10090 GN=Atox1 PE=1 SV=1	1	11	11	11	10	9	11	9	11	10	10	9	9	10	8	10
O09005	O09005	1	1	1	Sphingolipid delta(4)-desaturase DES1	Degs1	0		0		0		0		0		0		0		0		0		0		0		0		0		sp|O09005|DEGS1_MOUSE Sphingolipid delta(4)-desaturase DES1 OS=Mus musculus OX=10090 GN=Degs1 PE=1 SV=1	1	1	1	1	1	1	1	0	1	1	1	0	0	1	1	1
O09044	O09044	10	10	10	Synaptosomal-associated protein 23	Snap23	0		0		0		0		0		0		0		0		0		0		0		0		0		sp|O09044|SNP23_MOUSE Synaptosomal-associated protein 23 OS=Mus musculus OX=10090 GN=Snap23 PE=1 SV=1	1	10	10	10	7	7	6	4	8	7	6	5	8	7	9	4
O09061	O09061	14	14	14	Proteasome subunit beta type-1	Psmb1	0		0		0		0		0		0		0		0		0		0		0		0		0		sp|O09061|PSB1_MOUSE Proteasome subunit beta type-1 OS=Mus musculus OX=10090 GN=Psmb1 PE=1 SV=1	1	14	14	14	11	7	10	9	11	9	13	6	10	9	11	4
O09106;P70288	O09106	3;1	3;1	3;1	Histone deacetylase 1	Hdac1	0		0		0		0		0		0		0		0		0		0		0		0		0		sp|O09106|HDAC1_MOUSE Histone deacetylase 1 OS=Mus musculus OX=10090 GN=Hdac1 PE=1 SV=1	2	3	3	3	2	3	2	3	3	2	3	3	2	3	3	3
O09110	O09110	3	3	3	Dual specificity mitogen-activated protein kinase kinase 3	Map2k3	0		0		0		0		0		0		0		0		0		0		0		0		0		sp|O09110|MP2K3_MOUSE Dual specificity mitogen-activated protein kinase kinase 3 OS=Mus musculus OX=10090 GN=Map2k3 PE=1 SV=2	1	3	3	3	3	3	2	3	3	2	3	2	3	3	3	3
O09131;Q8K2Q2	O09131	20;2	20;2	20;2	Glutathione S-transferase omega-1	Gsto1	0		0		0		0		0		0		0		0		0		0		0		0		0		sp|O09131|GSTO1_MOUSE Glutathione S-transferase omega-1 OS=Mus musculus OX=10090 GN=Gsto1 PE=1 SV=2	2	20	20	20	17	17	17	16	19	16	18	14	17	17	17	16
O09159	O09159	16	16	16	Lysosomal alpha-mannosidase	Man2b1	0		0		0		0		0		0		0		0		0		0		0		0		0		sp|O09159|MA2B1_MOUSE Lysosomal alpha-mannosidase OS=Mus musculus OX=10090 GN=Man2b1 PE=1 SV=4	1	16	16	16	13	10	15	12	13	11	11	12	13	11	14	11
O09167	O09167	17	17	17	60S ribosomal protein L21	Rpl21	0		0		0		0		0		0		0		0		0		0		0		0		0		sp|O09167|RL21_MOUSE 60S ribosomal protein L21 OS=Mus musculus OX=10090 GN=Rpl21 PE=1 SV=3	1	17	17	17	15	16	15	16	17	15	16	15	16	16	13	14
O09172	O09172	7	7	7	Glutamate--cysteine ligase regulatory subunit	Gclm	0		0		0		0		0		0		0		0		0		0		0		0		0		sp|O09172|GSH0_MOUSE Glutamate--cysteine ligase regulatory subunit OS=Mus musculus OX=10090 GN=Gclm PE=1 SV=1	1	7	7	7	4	5	6	5	4	5	6	6	5	4	5	5
O35127	O35127	6	6	6	Protein C10	Grcc10	0		0		0		0		0		0		0		0		0		0		0		0		0		sp|O35127|C10_MOUSE Protein C10 OS=Mus musculus OX=10090 GN=Grcc10 PE=1 SV=1	1	6	6	6	4	4	5	4	5	5	5	5	6	6	5	5
O35129	O35129	21	21	21	Prohibitin-2	Phb2	0		0		0		0		0		0		0		0		0		0		0		0		0		sp|O35129|PHB2_MOUSE Prohibitin-2 OS=Mus musculus OX=10090 GN=Phb2 PE=1 SV=1	1	21	21	21	15	17	15	15	17	15	17	14	18	19	17	16
O35130	O35130	3	3	3	Ribosomal RNA small subunit methyltransferase NEP1	Emg1	0		0		0		0		0		0		0		0		0		0		0		0		0		sp|O35130|NEP1_MOUSE Ribosomal RNA small subunit methyltransferase NEP1 OS=Mus musculus OX=10090 GN=Emg1 PE=1 SV=1	1	3	3	3	3	2	3	2	1	3	2	2	1	1	3	3
O35143	O35143	5	5	5	ATPase inhibitor, mitochondrial	Atpif1	0		0		0		0		0		0		0		0		0		0		0		0		0		sp|O35143|ATIF1_MOUSE ATPase inhibitor, mitochondrial OS=Mus musculus OX=10090 GN=Atp5if1 PE=1 SV=2	1	5	5	5	5	4	4	3	4	4	4	4	4	4	4	3
O35144	O35144	2	2	2	Telomeric repeat-binding factor 2	Terf2	0		0		0		0		0		0		0		0		0		0		0		0		0		sp|O35144|TERF2_MOUSE Telomeric repeat-binding factor 2 OS=Mus musculus OX=10090 GN=Terf2 PE=1 SV=3	1	2	2	2	1	1	1	0	1	1	0	1	2	1	1	0
O35207	O35207	1	1	1	Cyclin-dependent kinase 2-associated protein 1	Cdk2ap1	0		0		0		0		0		0		0		0		0		0		0		0		0		sp|O35207|CDKA1_MOUSE Cyclin-dependent kinase 2-associated protein 1 OS=Mus musculus OX=10090 GN=Cdk2ap1 PE=1 SV=2	1	1	1	1	1	1	1	1	1	1	1	0	1	1	0	0
O35215	O35215	7	7	7	D-dopachrome decarboxylase	Ddt	0		0		0		0		0		0		0		0		0		0		0		0		0		sp|O35215|DOPD_MOUSE D-dopachrome decarboxylase OS=Mus musculus OX=10090 GN=Ddt PE=1 SV=3	1	7	7	7	6	6	6	6	7	6	6	4	6	5	4	3
O35218	O35218	5	5	5	Cleavage and polyadenylation specificity factor subunit 2	Cpsf2	0		0		0		0		0		0		0		0		0		0		0		0		0		sp|O35218|CPSF2_MOUSE Cleavage and polyadenylation specificity factor subunit 2 OS=Mus musculus OX=10090 GN=Cpsf2 PE=1 SV=1	1	5	5	5	4	2	2	3	4	3	3	2	3	4	3	2
O35226	O35226	15	15	15	26S proteasome non-ATPase regulatory subunit 4	Psmd4	0		0		0		0		0		0		0		0		0		0		0		0		0		sp|O35226|PSMD4_MOUSE 26S proteasome non-ATPase regulatory subunit 4 OS=Mus musculus OX=10090 GN=Psmd4 PE=1 SV=1	1	15	15	15	10	12	11	8	10	11	14	10	11	10	9	9
O35228	O35228	3	3	3	Interleukin-27 subunit beta	Ebi3	0		0		0		0		0		0		0		0		0		0		0		0		0		sp|O35228|IL27B_MOUSE Interleukin-27 subunit beta OS=Mus musculus OX=10090 GN=Ebi3 PE=1 SV=1	1	3	3	3	0	1	0	0	3	3	3	2	3	3	2	2
O35286	O35286	11	11	11	Pre-mRNA-splicing factor ATP-dependent RNA helicase DHX15	Dhx15	0		0		0		0		0		0		0		0		0		0		0		0		0		sp|O35286|DHX15_MOUSE Pre-mRNA-splicing factor ATP-dependent RNA helicase DHX15 OS=Mus musculus OX=10090 GN=Dhx15 PE=1 SV=2	1	11	11	11	8	9	7	7	6	10	8	8	6	7	8	7
O35295;Q8R4E6	O35295	15;1	10;1	10;1	Transcriptional activator protein Pur-beta	Purb	0		0		0		0		0		0		0		0		0		0		0		0		0		sp|O35295|PURB_MOUSE Transcriptional activator protein Pur-beta OS=Mus musculus OX=10090 GN=Purb PE=1 SV=3	2	15	10	10	12	12	10	10	13	14	8	10	13	10	8	12
O35298	O35298	11	11	11	Acyloxyacyl hydrolase;Acyloxyacyl hydrolase small subunit;Acyloxyacyl hydrolase large subunit	Aoah	0		0		0		0		0		0		0		0		0		0		0		0		0		sp|O35298|AOAH_MOUSE Acyloxyacyl hydrolase OS=Mus musculus OX=10090 GN=Aoah PE=1 SV=1	1	11	11	11	9	8	10	8	7	7	10	8	9	6	9	7
O35309	O35309	9	9	9	N-myc-interactor	Nmi	0		0		0		0		0		0		0		0		0		0		0		0		0		sp|O35309|NMI_MOUSE N-myc-interactor OS=Mus musculus OX=10090 GN=Nmi PE=1 SV=1	1	9	9	9	9	8	6	4	9	8	8	5	8	7	8	3
O35326	O35326	9	8	8	Serine/arginine-rich splicing factor 5	Srsf5	0		0		0		0		0		0		0		0		0		0		0		0		0		sp|O35326|SRSF5_MOUSE Serine/arginine-rich splicing factor 5 OS=Mus musculus OX=10090 GN=Srsf5 PE=1 SV=2	1	9	8	8	8	8	7	7	6	9	6	7	6	7	6	6
O35343	O35343	3	2	2	Importin subunit alpha-3	Kpna4	0		0		0		0		0		0		0		0		0		0		0		0		0		sp|O35343|IMA3_MOUSE Importin subunit alpha-3 OS=Mus musculus OX=10090 GN=Kpna4 PE=1 SV=1	1	3	2	2	1	1	2	2	2	2	3	2	2	1	1	2
O35344	O35344	4	4	3	Importin subunit alpha-4	Kpna3	0		0		0		0		0		0		0		0		0		0		0		0		0		sp|O35344|IMA4_MOUSE Importin subunit alpha-4 OS=Mus musculus OX=10090 GN=Kpna3 PE=1 SV=1	1	4	4	3	2	3	4	4	4	3	4	2	4	3	3	4
O35345	O35345	1	1	1	Importin subunit alpha-7	Kpna6	0		0		0		0		0		0		0		0		0		0		0		0		0		sp|O35345|IMA7_MOUSE Importin subunit alpha-7 OS=Mus musculus OX=10090 GN=Kpna6 PE=1 SV=2	1	1	1	1	1	1	0	0	1	1	1	0	1	1	0	0
O35368	O35368	4	2	2	Interferon-activable protein 203	Ifi203	0		0		0		0		0		0		0		0		0		0		0		0		0		sp|O35368|IFI3_MOUSE Interferon-activable protein 203 OS=Mus musculus OX=10090 GN=Ifi203 PE=1 SV=1	1	4	2	2	2	3	0	3	2	3	2	1	2	3	2	1
O35375	O35375	1	1	1	Neuropilin-2	Nrp2	0		0		0		0		0		0		0		0		0		0		0		0		0		sp|O35375|NRP2_MOUSE Neuropilin-2 OS=Mus musculus OX=10090 GN=Nrp2 PE=1 SV=2	1	1	1	1	1	0	1	0	1	1	1	1	1	1	1	1
O35381;Q64G17	O35381	17;3	17;3	16;2	Acidic leucine-rich nuclear phosphoprotein 32 family member A	Anp32a	0		0		0		0		0		0		0		0		0		0		0		0		0		sp|O35381|AN32A_MOUSE Acidic leucine-rich nuclear phosphoprotein 32 family member A OS=Mus musculus OX=10090 GN=Anp32a PE=1 SV=1	2	17	17	16	13	14	13	10	14	12	14	11	14	14	11	12
O35387	O35387	3	3	3	HCLS1-associated protein X-1	Hax1	0		0		0		0		0		0		0		0		0		0		0		0		0		sp|O35387|HAX1_MOUSE HCLS1-associated protein X-1 OS=Mus musculus OX=10090 GN=Hax1 PE=1 SV=1	1	3	3	3	2	3	2	1	1	2	2	1	2	1	1	2
O35435	O35435	6	6	6	Dihydroorotate dehydrogenase (quinone), mitochondrial	Dhodh	0		0		0		0		0		0		0		0		0		0		0		0		0		sp|O35435|PYRD_MOUSE Dihydroorotate dehydrogenase (quinone), mitochondrial OS=Mus musculus OX=10090 GN=Dhodh PE=1 SV=2	1	6	6	6	5	4	2	4	4	3	3	3	3	2	4	3
O35459	O35459	6	6	6	Delta(3,5)-Delta(2,4)-dienoyl-CoA isomerase, mitochondrial	Ech1	0		0		0		0		0		0		0		0		0		0		0		0		0		sp|O35459|ECH1_MOUSE Delta(3,5)-Delta(2,4)-dienoyl-CoA isomerase, mitochondrial OS=Mus musculus OX=10090 GN=Ech1 PE=1 SV=1	1	6	6	6	4	4	5	4	5	5	4	4	5	4	3	4
O35465	O35465	9	9	9	Peptidyl-prolyl cis-trans isomerase FKBP8	Fkbp8	0		0		0		0		0		0		0		0		0		0		0		0		0		sp|O35465|FKBP8_MOUSE Peptidyl-prolyl cis-trans isomerase FKBP8 OS=Mus musculus OX=10090 GN=Fkbp8 PE=1 SV=2	1	9	9	9	7	4	6	8	8	9	6	6	8	8	6	9
O35492	O35492	1	1	1	Dual specificity protein kinase CLK3	Clk3	0		0		0		0		0		0		0		0		0		0		0		0		0		sp|O35492|CLK3_MOUSE Dual specificity protein kinase CLK3 OS=Mus musculus OX=10090 GN=Clk3 PE=1 SV=2	1	1	1	1	1	0	0	0	1	0	1	1	1	0	1	0
O35516	O35516	1	1	1	Neurogenic locus notch homolog protein 2;Notch 2 extracellular truncation;Notch 2 intracellular domain	Notch2	0		0		0		0		0		0		0		0		0		0		0		0		0		sp|O35516|NOTC2_MOUSE Neurogenic locus notch homolog protein 2 OS=Mus musculus OX=10090 GN=Notch2 PE=1 SV=2	1	1	1	1	0	0	0	0	1	0	0	0	0	0	0	0
O35551	O35551	8	8	8	Rab GTPase-binding effector protein 1	Rabep1	0		0		0		0		0		0		0		0		0		0		0		0		0		sp|O35551|RABE1_MOUSE Rab GTPase-binding effector protein 1 OS=Mus musculus OX=10090 GN=Rabep1 PE=1 SV=2	1	8	8	8	3	5	4	4	5	5	5	5	3	7	5	5
O35593	O35593	1	1	1	26S proteasome non-ATPase regulatory subunit 14	Psmd14	0		0		0		0		0		0		0		0		0		0		0		0		0		sp|O35593|PSDE_MOUSE 26S proteasome non-ATPase regulatory subunit 14 OS=Mus musculus OX=10090 GN=Psmd14 PE=1 SV=2	1	1	1	1	1	1	1	1	1	0	1	1	1	0	1	1
O35601	O35601	24	24	24	FYN-binding protein	Fyb	0		0		0		0		0		0		0		0		0		0		0		0		0		sp|O35601|FYB1_MOUSE FYN-binding protein 1 OS=Mus musculus OX=10090 GN=Fyb1 PE=1 SV=2	1	24	24	24	21	18	16	17	20	20	21	18	18	18	18	19
O35604	O35604	4	4	4	Niemann-Pick C1 protein	Npc1	0		0		0		0		0		0		0		0		0		0		0		0		0		sp|O35604|NPC1_MOUSE NPC intracellular cholesterol transporter 1 OS=Mus musculus OX=10090 GN=Npc1 PE=1 SV=2	1	4	4	4	2	4	2	3	2	4	3	3	3	2	4	3
O35609	O35609	1	1	1	Secretory carrier-associated membrane protein 3	Scamp3	0		0		0		0		0		0		0		0		0		0		0		0		0		sp|O35609|SCAM3_MOUSE Secretory carrier-associated membrane protein 3 OS=Mus musculus OX=10090 GN=Scamp3 PE=1 SV=3	1	1	1	1	1	1	1	1	1	1	1	1	1	1	1	1
O35613	O35613	3	3	3	Death domain-associated protein 6	Daxx	0		0		0		0		0		0		0		0		0		0		0		0		0		sp|O35613|DAXX_MOUSE Death domain-associated protein 6 OS=Mus musculus OX=10090 GN=Daxx PE=1 SV=1	1	3	3	3	1	1	0	0	3	1	1	0	0	1	1	0
O35621	O35621	6	2	2	Phosphomannomutase 1	Pmm1	0		0		0		0		0		0		0		0		0		0		0		0		0		sp|O35621|PMM1_MOUSE Phosphomannomutase 1 OS=Mus musculus OX=10090 GN=Pmm1 PE=1 SV=1	1	6	2	2	5	3	4	3	5	2	2	1	4	3	2	3
O35626	O35626	1	1	1	Dexamethasone-induced Ras-related protein 1	Rasd1	0		0		0		0		0		0		0		0		0		0		0		0		0		sp|O35626|RASD1_MOUSE Dexamethasone-induced Ras-related protein 1 OS=Mus musculus OX=10090 GN=Rasd1 PE=1 SV=1	1	1	1	1	1	0	0	1	1	1	0	1	1	1	1	1
O35639	O35639	35	35	35	Annexin A3	Anxa3	0		0		0		0		0		0		0		0		0		0		0		0		0		sp|O35639|ANXA3_MOUSE Annexin A3 OS=Mus musculus OX=10090 GN=Anxa3 PE=1 SV=4	1	35	35	35	28	30	27	26	25	26	30	25	26	29	25	26
O35643	O35643	10	10	7	AP-1 complex subunit beta-1	Ap1b1	0		0		0		0		0		0		0		0		0		0		0		0		0		sp|O35643|AP1B1_MOUSE AP-1 complex subunit beta-1 OS=Mus musculus OX=10090 GN=Ap1b1 PE=1 SV=2	1	10	10	7	9	8	6	5	8	8	9	8	8	7	6	7
O35654	O35654	1	1	1	DNA polymerase delta subunit 2	Pold2	0		0		0		0		0		0		0		0		0		0		0		0		0		sp|O35654|DPOD2_MOUSE DNA polymerase delta subunit 2 OS=Mus musculus OX=10090 GN=Pold2 PE=1 SV=2	1	1	1	1	0	0	0	1	0	0	0	0	1	0	0	0
O35657	O35657	5	5	5	Sialidase-1	Neu1	0		0		0		0		0		0		0		0		0		0		0		0		0		sp|O35657|NEUR1_MOUSE Sialidase-1 OS=Mus musculus OX=10090 GN=Neu1 PE=1 SV=1	1	5	5	5	2	4	5	4	2	3	5	5	3	3	5	5
O35658	O35658	4	4	4	Complement component 1 Q subcomponent-binding protein, mitochondrial	C1qbp	0		0		0		0		0		0		0		0		0		0		0		0		0		sp|O35658|C1QBP_MOUSE Complement component 1 Q subcomponent-binding protein, mitochondrial OS=Mus musculus OX=10090 GN=C1qbp PE=1 SV=1	1	4	4	4	3	4	3	3	3	3	3	3	3	4	3	3
O35682	O35682	2	2	2	Myeloid-associated differentiation marker	Myadm	0		0		0		0		0		0		0		0		0		0		0		0		0		sp|O35682|MYADM_MOUSE Myeloid-associated differentiation marker OS=Mus musculus OX=10090 GN=Myadm PE=1 SV=2	1	2	2	2	1	1	0	1	1	1	1	2	1	1	0	2
O35685	O35685	18	18	18	Nuclear migration protein nudC	Nudc	0		0		0		0		0		0		0		0		0		0		0		0		0		sp|O35685|NUDC_MOUSE Nuclear migration protein nudC OS=Mus musculus OX=10090 GN=Nudc PE=1 SV=1	1	18	18	18	13	9	12	11	14	15	10	10	12	10	12	7
O35691	O35691	12	12	12	Pinin	Pnn	0		0		0		0		0		0		0		0		0		0		0		0		0		sp|O35691|PININ_MOUSE Pinin OS=Mus musculus OX=10090 GN=Pnn PE=1 SV=4	1	12	12	12	7	4	11	6	10	5	9	6	7	5	5	8
O35711	O35711	4	4	4	Liprin-beta-2	Ppfibp2	0		0		0		0		0		0		0		0		0		0		0		0		0		sp|O35711|LIPB2_MOUSE Liprin-beta-2 OS=Mus musculus OX=10090 GN=Ppfibp2 PE=1 SV=3	1	4	4	4	1	2	2	2	2	2	0	1	1	3	2	1
O35737	O35737	23	20	12	Heterogeneous nuclear ribonucleoprotein H;Heterogeneous nuclear ribonucleoprotein H, N-terminally processed	Hnrnph1	0		0		0		0		0		0		0		0		0		0		0		0		0		sp|O35737|HNRH1_MOUSE Heterogeneous nuclear ribonucleoprotein H OS=Mus musculus OX=10090 GN=Hnrnph1 PE=1 SV=3	1	23	20	12	20	22	17	18	22	20	19	17	22	19	16	19
O35841	O35841	10	10	10	Apoptosis inhibitor 5	Api5	0		0		0		0		0		0		0		0		0		0		0		0		0		sp|O35841|API5_MOUSE Apoptosis inhibitor 5 OS=Mus musculus OX=10090 GN=Api5 PE=1 SV=2	1	10	10	10	8	8	8	7	9	7	9	5	7	8	7	8
O35855	O35855	6	6	6	Branched-chain-amino-acid aminotransferase, mitochondrial	Bcat2	0		0		0		0		0		0		0		0		0		0		0		0		0		sp|O35855|BCAT2_MOUSE Branched-chain-amino-acid aminotransferase, mitochondrial OS=Mus musculus OX=10090 GN=Bcat2 PE=1 SV=2	1	6	6	6	5	5	6	5	4	6	6	3	5	4	6	4
O35857	O35857	6	6	6	Mitochondrial import inner membrane translocase subunit TIM44	Timm44	0		0		0		0		0		0		0		0		0		0		0		0		0		sp|O35857|TIM44_MOUSE Mitochondrial import inner membrane translocase subunit TIM44 OS=Mus musculus OX=10090 GN=Timm44 PE=1 SV=2	1	6	6	6	4	3	4	4	3	3	3	3	5	4	3	4
O35864	O35864	3	3	3	COP9 signalosome complex subunit 5	Cops5	0		0		0		0		0		0		0		0		0		0		0		0		0		sp|O35864|CSN5_MOUSE COP9 signalosome complex subunit 5 OS=Mus musculus OX=10090 GN=Cops5 PE=1 SV=3	1	3	3	3	1	1	1	0	0	0	0	0	1	1	2	0
O35887	O35887	6	6	6	Calumenin	Calu	0		0		0		0		0		0		0		0		0		0		0		0		0		sp|O35887|CALU_MOUSE Calumenin OS=Mus musculus OX=10090 GN=Calu PE=1 SV=1	1	6	6	6	4	6	5	4	5	6	5	6	5	4	6	5
O35892;Q99388	O35892	11;4	11;4	11;4	Nuclear autoantigen Sp-100	Sp100	0		0		0		0		0		0		0		0		0		0		0		0		0		sp|O35892|SP100_MOUSE Nuclear autoantigen Sp-100 OS=Mus musculus OX=10090 GN=Sp100 PE=1 SV=2	2	11	11	11	5	8	6	7	9	7	8	7	9	8	4	4
O35900	O35900	2	2	2	U6 snRNA-associated Sm-like protein LSm2	Lsm2	0		0		0		0		0		0		0		0		0		0		0		0		0		sp|O35900|LSM2_MOUSE U6 snRNA-associated Sm-like protein LSm2 OS=Mus musculus OX=10090 GN=Lsm2 PE=1 SV=1	1	2	2	2	2	2	2	2	2	2	2	2	2	2	2	1
O35943	O35943	1	1	1	Frataxin, mitochondrial;Frataxin intermediate form;Frataxin mature form	Fxn	0		0		0		0		0		0		0		0		0		0		0		0		0		sp|O35943|FRDA_MOUSE Frataxin, mitochondrial OS=Mus musculus OX=10090 GN=Fxn PE=1 SV=1	1	1	1	1	1	1	1	1	1	1	1	1	1	1	1	0
O35955	O35955	10	10	10	Proteasome subunit beta type-10	Psmb10	0		0		0		0		0		0		0		0		0		0		0		0		0		sp|O35955|PSB10_MOUSE Proteasome subunit beta type-10 OS=Mus musculus OX=10090 GN=Psmb10 PE=1 SV=1	1	10	10	10	9	10	9	7	10	9	10	7	9	9	8	7
O35969	O35969	1	1	1	Guanidinoacetate N-methyltransferase	Gamt	0		0		0		0		0		0		0		0		0		0		0		0		0		sp|O35969|GAMT_MOUSE Guanidinoacetate N-methyltransferase OS=Mus musculus OX=10090 GN=Gamt PE=1 SV=1	1	1	1	1	1	1	1	1	1	1	1	1	1	1	1	1
O35972	O35972	5	5	5	39S ribosomal protein L23, mitochondrial	Mrpl23	0		0		0		0		0		0		0		0		0		0		0		0		0		sp|O35972|RM23_MOUSE 39S ribosomal protein L23, mitochondrial OS=Mus musculus OX=10090 GN=Mrpl23 PE=1 SV=1	1	5	5	5	3	5	3	3	4	5	4	3	4	4	4	4
O54692	O54692	2	2	2	Centromere/kinetochore protein zw10 homolog	Zw10	0		0		0		0		0		0		0		0		0		0		0		0		0		sp|O54692|ZW10_MOUSE Centromere/kinetochore protein zw10 homolog OS=Mus musculus OX=10090 GN=Zw10 PE=1 SV=3	1	2	2	2	2	0	1	0	1	0	1	0	2	0	1	1
O54734	O54734	5	5	5	Dolichyl-diphosphooligosaccharide--protein glycosyltransferase 48 kDa subunit	Ddost	0		0		0		0		0		0		0		0		0		0		0		0		0		sp|O54734|OST48_MOUSE Dolichyl-diphosphooligosaccharide--protein glycosyltransferase 48 kDa subunit OS=Mus musculus OX=10090 GN=Ddost PE=1 SV=2	1	5	5	5	2	4	5	3	3	2	5	2	3	3	4	2
O54774	O54774	9	9	9	AP-3 complex subunit delta-1	Ap3d1	0		0		0		0		0		0		0		0		0		0		0		0		0		sp|O54774|AP3D1_MOUSE AP-3 complex subunit delta-1 OS=Mus musculus OX=10090 GN=Ap3d1 PE=1 SV=1	1	9	9	9	6	7	6	4	6	6	6	4	5	6	9	4
O54782	O54782	13	13	13	Epididymis-specific alpha-mannosidase	Man2b2	0		0		0		0		0		0		0		0		0		0		0		0		0		sp|O54782|MA2B2_MOUSE Epididymis-specific alpha-mannosidase OS=Mus musculus OX=10090 GN=Man2b2 PE=1 SV=2	1	13	13	13	9	8	8	7	7	4	9	6	9	8	8	4
O54786	O54786	1	1	1	DNA fragmentation factor subunit alpha	Dffa	0		0		0		0		0		0		0		0		0		0		0		0		0		sp|O54786|DFFA_MOUSE DNA fragmentation factor subunit alpha OS=Mus musculus OX=10090 GN=Dffa PE=1 SV=2	1	1	1	1	0	1	0	1	1	1	0	0	1	1	1	0
O54824	O54824	13	13	13	Pro-interleukin-16;Interleukin-16	Il16	0		0		0		0		0		0		0		0		0		0		0		0		0		sp|O54824|IL16_MOUSE Pro-interleukin-16 OS=Mus musculus OX=10090 GN=Il16 PE=1 SV=3	1	13	13	13	8	9	9	7	10	10	8	5	11	10	7	6
O54836	O54836	1	1	1	Zinc finger matrin-type protein 3	Zmat3	0		0		0		0		0		0		0		0		0		0		0		0		0		sp|O54836|ZMAT3_MOUSE Zinc finger matrin-type protein 3 OS=Mus musculus OX=10090 GN=Zmat3 PE=2 SV=1	1	1	1	1	1	0	0	0	0	0	0	0	1	0	1	1
O54879	O54879	10	10	10	High mobility group protein B3	Hmgb3	0		0		0		0		0		0		0		0		0		0		0		0		0		sp|O54879|HMGB3_MOUSE High mobility group protein B3 OS=Mus musculus OX=10090 GN=Hmgb3 PE=1 SV=3	1	10	10	10	9	8	8	8	10	5	5	4	9	8	5	6
O54910	O54910	1	1	1	NF-kappa-B inhibitor epsilon	Nfkbie	0		0		0		0		0		0		0		0		0		0		0		0		0		sp|O54910|IKBE_MOUSE NF-kappa-B inhibitor epsilon OS=Mus musculus OX=10090 GN=Nfkbie PE=1 SV=2	1	1	1	1	1	1	1	1	1	1	1	1	1	1	1	1
O54916	O54916	2	2	2	RalBP1-associated Eps domain-containing protein 1	Reps1	0		0		0		0		0		0		0		0		0		0		0		0		0		sp|O54916|REPS1_MOUSE RalBP1-associated Eps domain-containing protein 1 OS=Mus musculus OX=10090 GN=Reps1 PE=1 SV=2	1	2	2	2	1	1	1	0	0	0	1	1	1	0	1	0
O54941	O54941	5	5	5	SWI/SNF-related matrix-associated actin-dependent regulator of chromatin subfamily E member 1	Smarce1	0		0		0		0		0		0		0		0		0		0		0		0		0		sp|O54941|SMCE1_MOUSE SWI/SNF-related matrix-associated actin-dependent regulator of chromatin subfamily E member 1 OS=Mus musculus OX=10090 GN=Smarce1 PE=1 SV=1	1	5	5	5	5	3	2	3	4	3	5	3	4	4	4	3
Q9QYI8;O54946	Q9QYI8;O54946	1;1	1;1	1;1	DnaJ homolog subfamily B member 7;DnaJ homolog subfamily B member 6	Dnajb7;Dnajb6	0		0		0		0		0		0		0		0		0		0		0		0		0		sp|Q9QYI8|DNJB7_MOUSE DnaJ homolog subfamily B member 7 OS=Mus musculus OX=10090 GN=Dnajb7 PE=2 SV=2;sp|O54946|DNJB6_MOUSE DnaJ homolog subfamily B member 6 OS=Mus musculus OX=10090 GN=Dnajb6 PE=1 SV=4	2	1	1	1	1	0	1	1	1	1	1	1	1	0	1	1
O54962	O54962	9	9	9	Barrier-to-autointegration factor;Barrier-to-autointegration factor, N-terminally processed	Banf1	0		0		0		0		0		0		0		0		0		0		0		0		0		sp|O54962|BAF_MOUSE Barrier-to-autointegration factor OS=Mus musculus OX=10090 GN=Banf1 PE=1 SV=1	1	9	9	9	9	8	9	7	9	8	8	6	9	9	8	7
O54965	O54965	6	6	6	E3 ubiquitin-protein ligase RNF13	Rnf13	0		0		0		0		0		0		0		0		0		0		0		0		0		sp|O54965|RNF13_MOUSE E3 ubiquitin-protein ligase RNF13 OS=Mus musculus OX=10090 GN=Rnf13 PE=1 SV=2	1	6	6	6	6	2	5	5	4	5	5	5	5	5	5	5
O54984	O54984	9	9	9	ATPase Asna1	Asna1	0		0		0		0		0		0		0		0		0		0		0		0		0		sp|O54984|GET3_MOUSE ATPase GET3 OS=Mus musculus OX=10090 GN=Get3 PE=1 SV=2	1	9	9	9	3	8	5	5	4	5	6	4	4	4	7	3
O54988	O54988	12	12	12	STE20-like serine/threonine-protein kinase	Slk	0		0		0		0		0		0		0		0		0		0		0		0		0		sp|O54988|SLK_MOUSE STE20-like serine/threonine-protein kinase OS=Mus musculus OX=10090 GN=Slk PE=1 SV=2	1	12	12	12	8	10	8	5	7	7	7	8	9	6	7	7
O55013	O55013	2	2	2	Trafficking protein particle complex subunit 3	Trappc3	0		0		0		0		0		0		0		0		0		0		0		0		0		sp|O55013|TPPC3_MOUSE Trafficking protein particle complex subunit 3 OS=Mus musculus OX=10090 GN=Trappc3 PE=1 SV=1	1	2	2	2	2	1	0	2	1	2	1	1	1	0	2	2
O55022	O55022	5	5	5	Membrane-associated progesterone receptor component 1	Pgrmc1	0		0		0		0		0		0		0		0		0		0		0		0		0		sp|O55022|PGRC1_MOUSE Membrane-associated progesterone receptor component 1 OS=Mus musculus OX=10090 GN=Pgrmc1 PE=1 SV=4	1	5	5	5	3	4	4	4	5	5	4	2	5	5	3	4
O55023	O55023	8	8	8	Inositol monophosphatase 1	Impa1	0		0		0		0		0		0		0		0		0		0		0		0		0		sp|O55023|IMPA1_MOUSE Inositol monophosphatase 1 OS=Mus musculus OX=10090 GN=Impa1 PE=1 SV=1	1	8	8	8	5	5	7	7	6	5	7	5	7	6	7	6
O55029	O55029	8	8	8	Coatomer subunit beta	Copb2	0		0		0		0		0		0		0		0		0		0		0		0		0		sp|O55029|COPB2_MOUSE Coatomer subunit beta OS=Mus musculus OX=10090 GN=Copb2 PE=1 SV=2	1	8	8	8	5	4	5	4	6	4	6	5	4	5	6	4
O55098	O55098	10	10	10	Serine/threonine-protein kinase 10	Stk10	0		0		0		0		0		0		0		0		0		0		0		0		0		sp|O55098|STK10_MOUSE Serine/threonine-protein kinase 10 OS=Mus musculus OX=10090 GN=Stk10 PE=1 SV=2	1	10	10	10	4	5	5	5	5	6	7	6	4	4	7	6
O55102	O55102	2	2	2	Biogenesis of lysosome-related organelles complex 1 subunit 1	Bloc1s1	0		0		0		0		0		0		0		0		0		0		0		0		0		sp|O55102|BL1S1_MOUSE Biogenesis of lysosome-related organelles complex 1 subunit 1 OS=Mus musculus OX=10090 GN=Bloc1s1 PE=1 SV=2	1	2	2	2	1	1	1	1	1	1	1	1	1	1	0	0
O55106	O55106	8	8	7	Striatin	Strn	0		0		0		0		0		0		0		0		0		0		0		0		0		sp|O55106|STRN_MOUSE Striatin OS=Mus musculus OX=10090 GN=Strn PE=1 SV=2	1	8	8	7	8	6	7	6	6	7	6	5	5	5	6	4
O55128	O55128	5	5	5	Histone deacetylase complex subunit SAP18	Sap18	0		0		0		0		0		0		0		0		0		0		0		0		0		sp|O55128|SAP18_MOUSE Histone deacetylase complex subunit SAP18 OS=Mus musculus OX=10090 GN=Sap18 PE=1 SV=1	1	5	5	5	3	3	3	3	2	2	3	2	2	4	3	2
O55131;Q9DA97;Q8C650	O55131	15;1;1	15;1;1	15;1;1	Septin-7	39326	0		0		0		0		0		0		0		0		0		0		0		0		0		sp|O55131|SEPT7_MOUSE Septin-7 OS=Mus musculus OX=10090 GN=Septin7 PE=1 SV=1	3	15	15	15	15	15	15	13	15	15	15	13	14	15	14	14
O55135	O55135	10	10	10	Eukaryotic translation initiation factor 6	Eif6	0		0		0		0		0		0		0		0		0		0		0		0		0		sp|O55135|IF6_MOUSE Eukaryotic translation initiation factor 6 OS=Mus musculus OX=10090 GN=Eif6 PE=1 SV=2	1	10	10	10	6	7	5	5	5	7	7	5	5	7	6	5
O55142	O55142	15	15	15	60S ribosomal protein L35a	Rpl35a	0		0		0		0		0		0		0		0		0		0		0		0		0		sp|O55142|RL35A_MOUSE 60S ribosomal protein L35a OS=Mus musculus OX=10090 GN=Rpl35a PE=1 SV=2	1	15	15	15	9	13	13	12	14	11	8	12	12	11	10	11
O55143;Q64518;Q8R429	O55143	24;5;3	24;5;3	24;5;3	Sarcoplasmic/endoplasmic reticulum calcium ATPase 2	Atp2a2	0		0		0		0		0		0		0		0		0		0		0		0		0		sp|O55143|AT2A2_MOUSE Sarcoplasmic/endoplasmic reticulum calcium ATPase 2 OS=Mus musculus OX=10090 GN=Atp2a2 PE=1 SV=2	3	24	24	24	15	18	13	11	15	15	16	14	16	12	17	12
O55201	O55201	10	10	10	Transcription elongation factor SPT5	Supt5h	0		0		0		0		0		0		0		0		0		0		0		0		0		sp|O55201|SPT5H_MOUSE Transcription elongation factor SPT5 OS=Mus musculus OX=10090 GN=Supt5h PE=1 SV=1	1	10	10	10	8	7	8	6	8	8	7	6	7	7	7	7
O55222	O55222	11	11	11	Integrin-linked protein kinase	Ilk	0		0		0		0		0		0		0		0		0		0		0		0		0		sp|O55222|ILK_MOUSE Integrin-linked protein kinase OS=Mus musculus OX=10090 GN=Ilk PE=1 SV=2	1	11	11	11	10	7	7	7	9	6	9	5	10	5	7	6
O55229	O55229	1	1	1	Choline/ethanolamine kinase	Chkb	0		0		0		0		0		0		0		0		0		0		0		0		0		sp|O55229|CHKB_MOUSE Choline/ethanolamine kinase OS=Mus musculus OX=10090 GN=Chkb PE=1 SV=3	1	1	1	1	0	1	1	0	0	1	0	1	1	1	1	1
O70126	O70126	2	2	2	Aurora kinase B	Aurkb	0		0		0		0		0		0		0		0		0		0		0		0		0		sp|O70126|AURKB_MOUSE Aurora kinase B OS=Mus musculus OX=10090 GN=Aurkb PE=1 SV=2	1	2	2	2	2	2	1	2	0	1	1	2	1	1	2	1
O70133	O70133	17	17	17	ATP-dependent RNA helicase A	Dhx9	0		0		0		0		0		0		0		0		0		0		0		0		0		sp|O70133|DHX9_MOUSE ATP-dependent RNA helicase A OS=Mus musculus OX=10090 GN=Dhx9 PE=1 SV=2	1	17	17	17	15	12	13	11	13	13	14	9	16	13	12	11
O70139	O70139	1	1	1	cAMP-dependent protein kinase inhibitor gamma	Pkig	0		0		0		0		0		0		0		0		0		0		0		0		0		sp|O70139|IPKG_MOUSE cAMP-dependent protein kinase inhibitor gamma OS=Mus musculus OX=10090 GN=Pkig PE=1 SV=1	1	1	1	1	1	0	1	1	1	1	1	1	1	0	1	1
O70145	O70145	22	22	22	Neutrophil cytosol factor 2	Ncf2	0		0		0		0		0		0		0		0		0		0		0		0		0		sp|O70145|NCF2_MOUSE Neutrophil cytosol factor 2 OS=Mus musculus OX=10090 GN=Ncf2 PE=1 SV=1	1	22	22	22	17	12	15	16	15	17	18	13	14	14	17	12
O70161	O70161	1	1	1	Phosphatidylinositol 4-phosphate 5-kinase type-1 gamma	Pip5k1c	0		0		0		0		0		0		0		0		0		0		0		0		0		sp|O70161|PI51C_MOUSE Phosphatidylinositol 4-phosphate 5-kinase type-1 gamma OS=Mus musculus OX=10090 GN=Pip5k1c PE=1 SV=2	1	1	1	1	1	1	0	1	1	1	1	0	1	1	0	1
O70172	O70172	9	9	6	Phosphatidylinositol 5-phosphate 4-kinase type-2 alpha	Pip4k2a	0		0		0		0		0		0		0		0		0		0		0		0		0		sp|O70172|PI42A_MOUSE Phosphatidylinositol 5-phosphate 4-kinase type-2 alpha OS=Mus musculus OX=10090 GN=Pip4k2a PE=1 SV=1	1	9	9	6	8	6	7	6	8	6	7	6	8	5	7	7
O70194	O70194	16	16	16	Eukaryotic translation initiation factor 3 subunit D	Eif3d	0		0		0		0		0		0		0		0		0		0		0		0		0		sp|O70194|EIF3D_MOUSE Eukaryotic translation initiation factor 3 subunit D OS=Mus musculus OX=10090 GN=Eif3d PE=1 SV=2	1	16	16	16	12	14	11	14	13	13	14	7	11	10	12	6
O70200	O70200	4	4	4	Allograft inflammatory factor 1	Aif1	0		0		0		0		0		0		0		0		0		0		0		0		0		sp|O70200|AIF1_MOUSE Allograft inflammatory factor 1 OS=Mus musculus OX=10090 GN=Aif1 PE=1 SV=1	1	4	4	4	4	2	2	3	3	3	2	0	4	3	2	3
O70201	O70201	2	2	2	Baculoviral IAP repeat-containing protein 5	Birc5	0		0		0		0		0		0		0		0		0		0		0		0		0		sp|O70201|BIRC5_MOUSE Baculoviral IAP repeat-containing protein 5 OS=Mus musculus OX=10090 GN=Birc5 PE=1 SV=1	1	2	2	2	1	1	0	0	1	0	1	0	1	1	1	0
O70251	O70251	14	13	13	Elongation factor 1-beta	Eef1b	0		0		0		0		0		0		0		0		0		0		0		0		0		sp|O70251|EF1B_MOUSE Elongation factor 1-beta OS=Mus musculus OX=10090 GN=Eef1b PE=1 SV=5	1	14	13	13	11	13	10	12	13	12	12	11	11	14	11	12
O70252	O70252	6	6	6	Heme oxygenase 2	Hmox2	0		0		0		0		0		0		0		0		0		0		0		0		0		sp|O70252|HMOX2_MOUSE Heme oxygenase 2 OS=Mus musculus OX=10090 GN=Hmox2 PE=1 SV=1	1	6	6	6	6	2	5	3	4	3	5	3	3	3	5	4
O70279	O70279	2	2	2	Protein DGCR14	Dgcr14	0		0		0		0		0		0		0		0		0		0		0		0		0		sp|O70279|ESS2_MOUSE Splicing factor ESS-2 homolog OS=Mus musculus OX=10090 GN=Ess2 PE=1 SV=2	1	2	2	2	1	2	2	2	2	2	1	2	2	2	2	2
O70293;Q8VEB1	O70293;Q8VEB1	1;1	1;1	1;1	G protein-coupled receptor kinase 6;G protein-coupled receptor kinase 5	Grk6;Grk5	0		0		0		0		0		0		0		0		0		0		0		0		0		sp|O70293|GRK6_MOUSE G protein-coupled receptor kinase 6 OS=Mus musculus OX=10090 GN=Grk6 PE=1 SV=1;sp|Q8VEB1|GRK5_MOUSE G protein-coupled receptor kinase 5 OS=Mus musculus OX=10090 GN=Grk5 PE=1 SV=2	2	1	1	1	1	1	1	1	1	1	1	1	1	1	1	0
O70305	O70305	3	3	3	Ataxin-2	Atxn2	0		0		0		0		0		0		0		0		0		0		0		0		0		sp|O70305|ATX2_MOUSE Ataxin-2 OS=Mus musculus OX=10090 GN=Atxn2 PE=1 SV=1	1	3	3	3	2	3	1	2	3	2	2	2	1	3	1	0
O70309	O70309	4	4	4	Integrin beta-5	Itgb5	0		0		0		0		0		0		0		0		0		0		0		0		0		sp|O70309|ITB5_MOUSE Integrin beta-5 OS=Mus musculus OX=10090 GN=Itgb5 PE=1 SV=2	1	4	4	4	1	3	1	1	2	2	1	1	2	2	2	1
O70310	O70310	11	11	11	Glycylpeptide N-tetradecanoyltransferase 1	Nmt1	0		0		0		0		0		0		0		0		0		0		0		0		0		sp|O70310|NMT1_MOUSE Glycylpeptide N-tetradecanoyltransferase 1 OS=Mus musculus OX=10090 GN=Nmt1 PE=1 SV=1	1	11	11	11	7	8	4	7	8	7	6	8	8	6	9	5
O70318;Q9WV92	O70318	14;3	14;3	14;3	Band 4.1-like protein 2	Epb41l2	0		0		0		0		0		0		0		0		0		0		0		0		0		sp|O70318|E41L2_MOUSE Band 4.1-like protein 2 OS=Mus musculus OX=10090 GN=Epb41l2 PE=1 SV=2	2	14	14	14	11	11	13	10	11	12	12	9	12	13	12	12
O70325	O70325	4	4	4	Phospholipid hydroperoxide glutathione peroxidase, mitochondrial	Gpx4	0		0		0		0		0		0		0		0		0		0		0		0		0		sp|O70325|GPX4_MOUSE Phospholipid hydroperoxide glutathione peroxidase OS=Mus musculus OX=10090 GN=Gpx4 PE=1 SV=4	1	4	4	4	4	2	3	3	2	3	1	3	2	2	4	3
O70333	O70333	2	2	2	Cysteine-rich PDZ-binding protein	Cript	0		0		0		0		0		0		0		0		0		0		0		0		0		sp|O70333|CRIPT_MOUSE Cysteine-rich PDZ-binding protein OS=Mus musculus OX=10090 GN=Cript PE=1 SV=1	1	2	2	2	2	1	1	1	1	1	1	1	2	2	1	1
O70370;P55097	O70370	18;1	18;1	18;1	Cathepsin S	Ctss	0		0		0		0		0		0		0		0		0		0		0		0		0		sp|O70370|CATS_MOUSE Cathepsin S OS=Mus musculus OX=10090 GN=Ctss PE=1 SV=2	2	18	18	18	15	15	15	14	14	11	14	15	18	12	14	13
O70378	O70378	4	4	4	ER membrane protein complex subunit 8	Emc8	0		0		0		0		0		0		0		0		0		0		0		0		0		sp|O70378|EMC8_MOUSE ER membrane protein complex subunit 8 OS=Mus musculus OX=10090 GN=Emc8 PE=1 SV=1	1	4	4	4	2	4	3	2	3	1	2	2	2	2	2	1
O70404	O70404	7	7	7	Vesicle-associated membrane protein 8	Vamp8	0		0		0		0		0		0		0		0		0		0		0		0		0		sp|O70404|VAMP8_MOUSE Vesicle-associated membrane protein 8 OS=Mus musculus OX=10090 GN=Vamp8 PE=1 SV=1	1	7	7	7	3	4	4	4	4	3	4	0	5	4	5	3
O70435	O70435	4	4	4	Proteasome subunit alpha type-3	Psma3	0		0		0		0		0		0		0		0		0		0		0		0		0		sp|O70435|PSA3_MOUSE Proteasome subunit alpha type-3 OS=Mus musculus OX=10090 GN=Psma3 PE=1 SV=3	1	4	4	4	2	3	1	4	1	1	3	3	2	2	4	2
O70439	O70439	5	5	5	Syntaxin-7	Stx7	0		0		0		0		0		0		0		0		0		0		0		0		0		sp|O70439|STX7_MOUSE Syntaxin-7 OS=Mus musculus OX=10090 GN=Stx7 PE=1 SV=3	1	5	5	5	5	3	5	2	5	4	4	3	5	3	4	3
O70456	O70456	3	1	1	14-3-3 protein sigma	Sfn	0		0		0		0		0		0		0		0		0		0		0		0		0		sp|O70456|1433S_MOUSE 14-3-3 protein sigma OS=Mus musculus OX=10090 GN=Sfn PE=1 SV=2	1	3	1	1	2	3	3	2	3	3	2	3	3	2	3	3
O70469	O70469	9	9	9	Docking protein 2	Dok2	0		0		0		0		0		0		0		0		0		0		0		0		0		sp|O70469|DOK2_MOUSE Docking protein 2 OS=Mus musculus OX=10090 GN=Dok2 PE=1 SV=1	1	9	9	9	6	6	6	7	5	6	6	4	6	5	5	5
O70475	O70475	11	11	11	UDP-glucose 6-dehydrogenase	Ugdh	0		0		0		0		0		0		0		0		0		0		0		0		0		sp|O70475|UGDH_MOUSE UDP-glucose 6-dehydrogenase OS=Mus musculus OX=10090 GN=Ugdh PE=1 SV=1	1	11	11	11	8	6	6	5	6	6	5	7	6	6	7	6
O70492	O70492	29	29	26	Sorting nexin-3	Snx3	0		0		0		0		0		0		0		0		0		0		0		0		0		sp|O70492|SNX3_MOUSE Sorting nexin-3 OS=Mus musculus OX=10090 GN=Snx3 PE=1 SV=3	1	29	29	26	25	27	24	28	29	28	29	24	24	27	23	23
O70493	O70493	18	15	15	Sorting nexin-12	Snx12	0		0		0		0		0		0		0		0		0		0		0		0		0		sp|O70493|SNX12_MOUSE Sorting nexin-12 OS=Mus musculus OX=10090 GN=Snx12 PE=1 SV=1	1	18	15	15	16	13	15	14	16	17	16	14	14	17	13	14
O70496	O70496	1	1	1	H(+)/Cl(-) exchange transporter 7	Clcn7	0		0		0		0		0		0		0		0		0		0		0		0		0		sp|O70496|CLCN7_MOUSE H(+)/Cl(-) exchange transporter 7 OS=Mus musculus OX=10090 GN=Clcn7 PE=1 SV=1	1	1	1	1	1	0	1	0	1	1	1	0	1	1	1	0
O70503	O70503	2	2	2	Very-long-chain 3-oxoacyl-CoA reductase	Hsd17b12	0		0		0		0		0		0		0		0		0		0		0		0		0		sp|O70503|DHB12_MOUSE Very-long-chain 3-oxoacyl-CoA reductase OS=Mus musculus OX=10090 GN=Hsd17b12 PE=1 SV=1	1	2	2	2	2	2	2	2	2	2	2	2	2	2	2	2
O70551	O70551	3	3	3	SRSF protein kinase 1	Srpk1	0		0		0		0		0		0		0		0		0		0		0		0		0		sp|O70551|SRPK1_MOUSE SRSF protein kinase 1 OS=Mus musculus OX=10090 GN=Srpk1 PE=1 SV=2	1	3	3	3	0	2	1	1	3	1	2	2	2	2	3	2
O70566	O70566	2	2	2	Protein diaphanous homolog 2	Diaph2	0		0		0		0		0		0		0		0		0		0		0		0		0		sp|O70566|DIAP2_MOUSE Protein diaphanous homolog 2 OS=Mus musculus OX=10090 GN=Diaph2 PE=1 SV=2	1	2	2	2	1	1	1	1	1	1	1	1	2	1	1	1
O70591	O70591	7	7	7	Prefoldin subunit 2	Pfdn2	0		0		0		0		0		0		0		0		0		0		0		0		0		sp|O70591|PFD2_MOUSE Prefoldin subunit 2 OS=Mus musculus OX=10090 GN=Pfdn2 PE=1 SV=2	1	7	7	7	6	7	6	6	6	7	7	5	7	6	5	5
O88188	O88188	8	8	8	Lymphocyte antigen 86	Ly86	0		0		0		0		0		0		0		0		0		0		0		0		0		sp|O88188|LY86_MOUSE Lymphocyte antigen 86 OS=Mus musculus OX=10090 GN=Ly86 PE=1 SV=1	1	8	8	8	5	8	7	7	5	7	6	4	7	7	7	5
O88271	O88271	5	5	5	Craniofacial development protein 1	Cfdp1	0		0		0		0		0		0		0		0		0		0		0		0		0		sp|O88271|CFDP1_MOUSE Craniofacial development protein 1 OS=Mus musculus OX=10090 GN=Cfdp1 PE=1 SV=1	1	5	5	5	2	2	3	0	2	3	3	2	2	4	3	2
O88286	O88286	2	2	2	Protein Wiz	Wiz	0		0		0		0		0		0		0		0		0		0		0		0		0		sp|O88286|WIZ_MOUSE Protein Wiz OS=Mus musculus OX=10090 GN=Wiz PE=1 SV=2	1	2	2	2	1	1	0	0	1	1	1	1	2	1	2	1
O88291	O88291	1	1	1	DBIRD complex subunit ZNF326	Znf326	0		0		0		0		0		0		0		0		0		0		0		0		0		sp|O88291|ZN326_MOUSE DBIRD complex subunit ZNF326 OS=Mus musculus OX=10090 GN=Znf326 PE=1 SV=1	1	1	1	1	1	0	0	0	0	1	0	0	1	1	0	0
O88325	O88325	5	5	5		Naglu	0		0		0		0		0		0		0		0		0		0		0		0		0		tr|O88325|O88325_MOUSE Alpha-N-acetylglucosaminidase OS=Mus musculus OX=10090 GN=Naglu PE=1 SV=1	1	5	5	5	4	4	5	5	4	4	5	5	5	4	4	4
O88342	O88342	36	36	36	WD repeat-containing protein 1	Wdr1	0		0		0		0		0		0		0		0		0		0		0		0		0		sp|O88342|WDR1_MOUSE WD repeat-containing protein 1 OS=Mus musculus OX=10090 GN=Wdr1 PE=1 SV=3	1	36	36	36	27	24	31	27	28	26	31	26	28	21	30	23
O88351	O88351	1	1	1	Inhibitor of nuclear factor kappa-B kinase subunit beta	Ikbkb	0		0		0		0		0		0		0		0		0		0		0		0		0		sp|O88351|IKKB_MOUSE Inhibitor of nuclear factor kappa-B kinase subunit beta OS=Mus musculus OX=10090 GN=Ikbkb PE=1 SV=1	1	1	1	1	0	0	0	0	0	1	0	0	0	0	1	0
O88384	O88384	3	3	3	Vesicle transport through interaction with t-SNAREs homolog 1B	Vti1b	0		0		0		0		0		0		0		0		0		0		0		0		0		sp|O88384|VTI1B_MOUSE Vesicle transport through interaction with t-SNAREs homolog 1B OS=Mus musculus OX=10090 GN=Vti1b PE=1 SV=1	1	3	3	3	3	3	2	3	3	3	2	2	3	3	3	3
O88396	O88396	1	1	1	GrpE protein homolog 2, mitochondrial	Grpel2	0		0		0		0		0		0		0		0		0		0		0		0		0		sp|O88396|GRPE2_MOUSE GrpE protein homolog 2, mitochondrial OS=Mus musculus OX=10090 GN=Grpel2 PE=2 SV=2	1	1	1	1	1	1	1	1	0	1	1	1	0	1	1	1
O88447	O88447	18	18	15	Kinesin light chain 1	Klc1	0		0		0		0		0		0		0		0		0		0		0		0		0		sp|O88447|KLC1_MOUSE Kinesin light chain 1 OS=Mus musculus OX=10090 GN=Klc1 PE=1 SV=3	1	18	18	15	11	12	14	13	12	12	17	14	12	10	12	10
O88448	O88448	6	3	3	Kinesin light chain 2	Klc2	0		0		0		0		0		0		0		0		0		0		0		0		0		sp|O88448|KLC2_MOUSE Kinesin light chain 2 OS=Mus musculus OX=10090 GN=Klc2 PE=1 SV=1	1	6	3	3	1	1	0	3	3	1	1	2	3	1	4	4
O88456	O88456	1	1	1	Calpain small subunit 1	Capns1	0		0		0		0		0		0		0		0		0		0		0		0		0		sp|O88456|CPNS1_MOUSE Calpain small subunit 1 OS=Mus musculus OX=10090 GN=Capns1 PE=1 SV=1	1	1	1	1	0	1	1	1	1	0	1	0	1	1	0	0
O88487;O88485	O88487	7;1	7;1	7;1	Cytoplasmic dynein 1 intermediate chain 2	Dync1i2	0		0		0		0		0		0		0		0		0		0		0		0		0		sp|O88487|DC1I2_MOUSE Cytoplasmic dynein 1 intermediate chain 2 OS=Mus musculus OX=10090 GN=Dync1i2 PE=1 SV=1	2	7	7	7	4	5	5	6	4	7	6	3	5	4	4	5
O88508;P0DOY1;O88509	O88508;P0DOY1;O88509	2;1;1	2;1;1	2;1;1	DNA (cytosine-5)-methyltransferase 3A;DNA (cytosine-5)-methyltransferase 3B	Dnmt3a;Dnmt3b	0		0		0		0		0		0		0		0		0		0		0		0		0		sp|O88508|DNM3A_MOUSE DNA (cytosine-5)-methyltransferase 3A OS=Mus musculus OX=10090 GN=Dnmt3a PE=1 SV=2;sp|P0DOY1|DNM3C_MOUSE DNA (cytosine-5)-methyltransferase 3C OS=Mus musculus OX=10090 GN=Dnmt3c PE=1 SV=2;sp|O88509|DNM3B_MOUSE DNA (cytosine-5)-methylt	3	2	2	2	1	0	1	1	1	0	0	0	2	1	1	1
O88512	O88512	1	1	1	AP-1 complex subunit gamma-like 2	Ap1g2	0		0		0		0		0		0		0		0		0		0		0		0		0		sp|O88512|AP1G2_MOUSE AP-1 complex subunit gamma-like 2 OS=Mus musculus OX=10090 GN=Ap1g2 PE=1 SV=2	1	1	1	1	1	1	0	1	1	1	1	1	1	1	1	1
O88522	O88522	1	1	1	NF-kappa-B essential modulator	Ikbkg	0		0		0		0		0		0		0		0		0		0		0		0		0		sp|O88522|NEMO_MOUSE NF-kappa-B essential modulator OS=Mus musculus OX=10090 GN=Ikbkg PE=1 SV=2	1	1	1	1	0	1	0	0	1	1	0	1	1	0	1	1
O88531	O88531	13	13	13	Palmitoyl-protein thioesterase 1	Ppt1	0		0		0		0		0		0		0		0		0		0		0		0		0		sp|O88531|PPT1_MOUSE Palmitoyl-protein thioesterase 1 OS=Mus musculus OX=10090 GN=Ppt1 PE=1 SV=2	1	13	13	13	11	10	13	9	10	8	10	8	11	11	10	7
O88532	O88532	6	6	6	Zinc finger RNA-binding protein	Zfr	0		0		0		0		0		0		0		0		0		0		0		0		0		sp|O88532|ZFR_MOUSE Zinc finger RNA-binding protein OS=Mus musculus OX=10090 GN=Zfr PE=1 SV=2	1	6	6	6	4	2	3	2	3	4	2	4	2	2	5	2
O88543	O88543	2	2	2	COP9 signalosome complex subunit 3	Cops3	0		0		0		0		0		0		0		0		0		0		0		0		0		sp|O88543|CSN3_MOUSE COP9 signalosome complex subunit 3 OS=Mus musculus OX=10090 GN=Cops3 PE=1 SV=3	1	2	2	2	2	0	1	1	1	0	1	1	1	1	2	2
O88544	O88544	5	5	5	COP9 signalosome complex subunit 4	Cops4	0		0		0		0		0		0		0		0		0		0		0		0		0		sp|O88544|CSN4_MOUSE COP9 signalosome complex subunit 4 OS=Mus musculus OX=10090 GN=Cops4 PE=1 SV=1	1	5	5	5	2	3	4	2	3	3	5	3	2	3	4	2
O88569	O88569	31	31	31	Heterogeneous nuclear ribonucleoproteins A2/B1	Hnrnpa2b1	0		0		0		0		0		0		0		0		0		0		0		0		0		sp|O88569|ROA2_MOUSE Heterogeneous nuclear ribonucleoproteins A2/B1 OS=Mus musculus OX=10090 GN=Hnrnpa2b1 PE=1 SV=2	1	31	31	31	31	27	28	27	29	28	27	26	31	29	25	26
O88574	O88574	1	1	1	Histone deacetylase complex subunit SAP30	Sap30	0		0		0		0		0		0		0		0		0		0		0		0		0		sp|O88574|SAP30_MOUSE Histone deacetylase complex subunit SAP30 OS=Mus musculus OX=10090 GN=Sap30 PE=1 SV=1	1	1	1	1	1	1	1	1	1	1	1	1	1	1	1	1
O88587	O88587	4	4	4	Catechol O-methyltransferase	Comt	0		0		0		0		0		0		0		0		0		0		0		0		0		sp|O88587|COMT_MOUSE Catechol O-methyltransferase OS=Mus musculus OX=10090 GN=Comt PE=1 SV=2	1	4	4	4	2	3	2	2	2	2	2	3	2	2	2	2
O88630	O88630	1	1	1	Golgi SNAP receptor complex member 1	Gosr1	0		0		0		0		0		0		0		0		0		0		0		0		0		sp|O88630|GOSR1_MOUSE Golgi SNAP receptor complex member 1 OS=Mus musculus OX=10090 GN=Gosr1 PE=1 SV=2	1	1	1	1	0	0	0	0	0	0	0	1	1	0	1	1
O88643	O88643	5	1	1	Serine/threonine-protein kinase PAK 1	Pak1	0		0		0		0		0		0		0		0		0		0		0		0		0		sp|O88643|PAK1_MOUSE Serine/threonine-protein kinase PAK 1 OS=Mus musculus OX=10090 GN=Pak1 PE=1 SV=1	1	5	1	1	4	5	4	4	3	4	4	3	4	3	4	3
O88653	O88653	3	3	3	Ragulator complex protein LAMTOR3	Lamtor3	0		0		0		0		0		0		0		0		0		0		0		0		0		sp|O88653|LTOR3_MOUSE Ragulator complex protein LAMTOR3 OS=Mus musculus OX=10090 GN=Lamtor3 PE=1 SV=1	1	3	3	3	2	3	2	3	3	3	3	3	3	3	3	3
O88668	O88668	7	7	7	Protein CREG1	Creg1	0		0		0		0		0		0		0		0		0		0		0		0		0		sp|O88668|CREG1_MOUSE Protein CREG1 OS=Mus musculus OX=10090 GN=Creg1 PE=1 SV=1	1	7	7	7	6	6	6	7	7	6	7	5	7	6	5	6
O88685	O88685	29	29	29	26S protease regulatory subunit 6A	Psmc3	0		0		0		0		0		0		0		0		0		0		0		0		0		sp|O88685|PRS6A_MOUSE 26S proteasome regulatory subunit 6A OS=Mus musculus OX=10090 GN=Psmc3 PE=1 SV=2	1	29	29	29	24	25	21	20	24	23	19	19	24	24	20	18
O88712;P56546	O88712;P56546	2;1	2;1	2;1	C-terminal-binding protein 1;C-terminal-binding protein 2	Ctbp1;Ctbp2	0		0		0		0		0		0		0		0		0		0		0		0		0		sp|O88712|CTBP1_MOUSE C-terminal-binding protein 1 OS=Mus musculus OX=10090 GN=Ctbp1 PE=1 SV=2;sp|P56546|CTBP2_MOUSE C-terminal-binding protein 2 OS=Mus musculus OX=10090 GN=Ctbp2 PE=1 SV=2	2	2	2	2	2	2	2	0	2	2	2	2	2	1	2	2
O88738	O88738	4	4	4	Baculoviral IAP repeat-containing protein 6	Birc6	0		0		0		0		0		0		0		0		0		0		0		0		0		sp|O88738|BIRC6_MOUSE Baculoviral IAP repeat-containing protein 6 OS=Mus musculus OX=10090 GN=Birc6 PE=1 SV=2	1	4	4	4	3	3	3	3	3	3	3	3	4	3	3	3
O88746	O88746	8	8	8	Target of Myb protein 1	Tom1	0		0		0		0		0		0		0		0		0		0		0		0		0		sp|O88746|TOM1_MOUSE Target of Myb protein 1 OS=Mus musculus OX=10090 GN=Tom1 PE=1 SV=1	1	8	8	8	5	5	4	3	7	5	5	3	4	3	4	3
O88796	O88796	1	1	1	Ribonuclease P protein subunit p30	Rpp30	0		0		0		0		0		0		0		0		0		0		0		0		0		sp|O88796|RPP30_MOUSE Ribonuclease P protein subunit p30 OS=Mus musculus OX=10090 GN=Rpp30 PE=1 SV=1	1	1	1	1	1	0	0	0	0	0	0	0	0	0	1	0
O88811	O88811	3	3	3	Signal transducing adapter molecule 2	Stam2	0		0		0		0		0		0		0		0		0		0		0		0		0		sp|O88811|STAM2_MOUSE Signal transducing adapter molecule 2 OS=Mus musculus OX=10090 GN=Stam2 PE=1 SV=1	1	3	3	3	2	2	1	1	2	2	1	1	1	2	1	1
O88842	O88842	6	6	6	FYVE, RhoGEF and PH domain-containing protein 3	Fgd3	0		0		0		0		0		0		0		0		0		0		0		0		0		sp|O88842|FGD3_MOUSE FYVE, RhoGEF and PH domain-containing protein 3 OS=Mus musculus OX=10090 GN=Fgd3 PE=1 SV=1	1	6	6	6	5	4	5	4	3	4	5	3	5	2	5	3
O88844	O88844	47	47	45	Isocitrate dehydrogenase [NADP] cytoplasmic	Idh1	0		0		0		0		0		0		0		0		0		0		0		0		0		sp|O88844|IDHC_MOUSE Isocitrate dehydrogenase [NADP] cytoplasmic OS=Mus musculus OX=10090 GN=Idh1 PE=1 SV=2	1	47	47	45	40	42	38	39	42	43	42	36	39	41	39	37
O88878	O88878	2	2	1	AN1-type zinc finger protein 5	Zfand5	0		0		0		0		0		0		0		0		0		0		0		0		0		sp|O88878|ZFAN5_MOUSE AN1-type zinc finger protein 5 OS=Mus musculus OX=10090 GN=Zfand5 PE=1 SV=1	1	2	2	1	1	1	0	0	1	1	0	0	1	0	0	0
O88935	O88935	3	3	3	Synapsin-1	Syn1	0		0		0		0		0		0		0		0		0		0		0		0		0		sp|O88935|SYN1_MOUSE Synapsin-1 OS=Mus musculus OX=10090 GN=Syn1 PE=1 SV=2	1	3	3	3	1	2	0	1	2	1	1	3	1	2	2	2
O88939	O88939	1	1	1	Zinc finger and BTB domain-containing protein 7A	Zbtb7a	0		0		0		0		0		0		0		0		0		0		0		0		0		sp|O88939|ZBT7A_MOUSE Zinc finger and BTB domain-containing protein 7A OS=Mus musculus OX=10090 GN=Zbtb7a PE=1 SV=2	1	1	1	1	0	0	0	0	1	1	0	0	0	0	0	0
O88952	O88952	6	6	6	Protein lin-7 homolog C	Lin7c	0		0		0		0		0		0		0		0		0		0		0		0		0		sp|O88952|LIN7C_MOUSE Protein lin-7 homolog C OS=Mus musculus OX=10090 GN=Lin7c PE=1 SV=2	1	6	6	6	4	4	4	5	4	6	4	4	3	4	4	4
O88958	O88958	2	2	2	Glucosamine-6-phosphate isomerase 1	Gnpda1	0		0		0		0		0		0		0		0		0		0		0		0		0		sp|O88958|GNPI1_MOUSE Glucosamine-6-phosphate isomerase 1 OS=Mus musculus OX=10090 GN=Gnpda1 PE=1 SV=3	1	2	2	2	0	1	2	1	1	1	1	0	2	0	2	1
O88983	O88983	4	4	4	Syntaxin-8	Stx8	0		0		0		0		0		0		0		0		0		0		0		0		0		sp|O88983|STX8_MOUSE Syntaxin-8 OS=Mus musculus OX=10090 GN=Stx8 PE=1 SV=1	1	4	4	4	4	2	3	2	4	3	3	3	4	3	4	3
O88986	O88986	7	7	7	2-amino-3-ketobutyrate coenzyme A ligase, mitochondrial	Gcat	0		0		0		0		0		0		0		0		0		0		0		0		0		sp|O88986|KBL_MOUSE 2-amino-3-ketobutyrate coenzyme A ligase, mitochondrial OS=Mus musculus OX=10090 GN=Gcat PE=1 SV=2	1	7	7	7	5	6	5	4	5	3	2	4	5	3	5	3
O89001	O89001	7	7	7	Carboxypeptidase D	Cpd	0		0		0		0		0		0		0		0		0		0		0		0		0		sp|O89001|CBPD_MOUSE Carboxypeptidase D OS=Mus musculus OX=10090 GN=Cpd PE=1 SV=2	1	7	7	7	4	4	4	4	4	5	4	4	4	4	7	3
O89017	O89017	7	7	7	Legumain	Lgmn	0		0		0		0		0		0		0		0		0		0		0		0		0		sp|O89017|LGMN_MOUSE Legumain OS=Mus musculus OX=10090 GN=Lgmn PE=1 SV=1	1	7	7	7	5	5	3	3	5	5	4	3	5	5	3	4
O89023	O89023	5	5	5	Tripeptidyl-peptidase 1	Tpp1	0		0		0		0		0		0		0		0		0		0		0		0		0		sp|O89023|TPP1_MOUSE Tripeptidyl-peptidase 1 OS=Mus musculus OX=10090 GN=Tpp1 PE=1 SV=2	1	5	5	5	4	4	4	4	4	4	4	5	5	5	4	4
O89053	O89053	40	40	38	Coronin-1A	Coro1a	0		0		0		0		0		0		0		0		0		0		0		0		0		sp|O89053|COR1A_MOUSE Coronin-1A OS=Mus musculus OX=10090 GN=Coro1a PE=1 SV=5	1	40	40	38	32	32	33	29	31	30	32	30	34	28	28	31
O89079	O89079	2	2	2	Coatomer subunit epsilon	Cope	0		0		0		0		0		0		0		0		0		0		0		0		0		sp|O89079|COPE_MOUSE Coatomer subunit epsilon OS=Mus musculus OX=10090 GN=Cope PE=1 SV=3	1	2	2	2	2	2	1	2	2	2	2	2	2	2	2	2
O89086	O89086	12	12	12	RNA-binding protein 3	Rbm3	0		0		0		0		0		0		0		0		0		0		0		0		0		sp|O89086|RBM3_MOUSE RNA-binding protein 3 OS=Mus musculus OX=10090 GN=Rbm3 PE=1 SV=1	1	12	12	12	8	10	8	7	10	9	9	8	9	9	8	6
O89090	O89090	1	1	1	Transcription factor Sp1	Sp1	0		0		0		0		0		0		0		0		0		0		0		0		0		sp|O89090|SP1_MOUSE Transcription factor Sp1 OS=Mus musculus OX=10090 GN=Sp1 PE=1 SV=2	1	1	1	1	0	0	0	1	0	0	0	0	1	0	1	1
O89110	O89110	8	8	8	Caspase-8;Caspase-8 subunit p18;Caspase-8 subunit p10	Casp8	0		0		0		0		0		0		0		0		0		0		0		0		0		sp|O89110|CASP8_MOUSE Caspase-8 OS=Mus musculus OX=10090 GN=Casp8 PE=1 SV=1	1	8	8	8	6	6	5	6	6	7	6	5	6	5	6	3
O89116	O89116	2	2	2	Vesicle transport through interaction with t-SNAREs homolog 1A	Vti1a	0		0		0		0		0		0		0		0		0		0		0		0		0		sp|O89116|VTI1A_MOUSE Vesicle transport through interaction with t-SNAREs homolog 1A OS=Mus musculus OX=10090 GN=Vti1a PE=1 SV=1	1	2	2	2	1	2	1	1	2	2	2	0	2	1	1	0
P00375	P00375	12	12	12	Dihydrofolate reductase	Dhfr	0		0		0		0		0		0		0		0		0		0		0		0		0		sp|P00375|DYR_MOUSE Dihydrofolate reductase OS=Mus musculus OX=10090 GN=Dhfr PE=1 SV=3	1	12	12	12	9	10	10	9	11	9	10	7	11	10	10	8
P00405	P00405	2	2	2	Cytochrome c oxidase subunit 2	Mtco2	0		0		0		0		0		0		0		0		0		0		0		0		0		sp|P00405|COX2_MOUSE Cytochrome c oxidase subunit 2 OS=Mus musculus OX=10090 GN=Mtco2 PE=1 SV=1	1	2	2	2	2	1	2	1	1	2	1	0	2	1	2	2
P00493	P00493	11	11	11	Hypoxanthine-guanine phosphoribosyltransferase	Hprt1	0		0		0		0		0		0		0		0		0		0		0		0		0		sp|P00493|HPRT_MOUSE Hypoxanthine-guanine phosphoribosyltransferase OS=Mus musculus OX=10090 GN=Hprt1 PE=1 SV=3	1	11	11	11	8	6	4	7	7	7	7	4	5	5	9	4
P01887	P01887	4	4	4	Beta-2-microglobulin	B2m	0		0		0		0		0		0		0		0		0		0		0		0		0		sp|P01887|B2MG_MOUSE Beta-2-microglobulin OS=Mus musculus OX=10090 GN=B2m PE=1 SV=2	1	4	4	4	3	4	3	3	4	3	4	3	3	3	3	3
P01897	P01897	3	3	3	H-2 class I histocompatibility antigen, L-D alpha chain	H2-L	0		0		0		0		0		0		0		0		0		0		0		0		0		sp|P01897|HA1L_MOUSE H-2 class I histocompatibility antigen, L-D alpha chain OS=Mus musculus OX=10090 GN=H2-L PE=1 SV=2	1	3	3	3	2	2	2	2	3	2	3	2	3	2	3	3
P01901	P01901	6	6	5	H-2 class I histocompatibility antigen, K-B alpha chain	H2-K1	0		0		0		0		0		0		0		0		0		0		0		0		0		sp|P01901|HA1B_MOUSE H-2 class I histocompatibility antigen, K-B alpha chain OS=Mus musculus OX=10090 GN=H2-K1 PE=1 SV=1	1	6	6	5	3	3	3	2	3	4	3	2	3	3	4	3
P84244;P02301	P84244;P02301	21;21	3;3	3;3	Histone H3.3;Histone H3.3C	H3f3a;H3f3c	0		0		0		0		0		0		0		0		0		0		0		0		0		sp|P84244|H33_MOUSE Histone H3.3 OS=Mus musculus OX=10090 GN=H3-3b PE=1 SV=2;sp|P02301|H3C_MOUSE Histone H3.3C OS=Mus musculus OX=10090 GN=H3-5 PE=3 SV=3	2	21	3	3	17	18	19	17	17	18	18	18	20	18	16	18
P02798	P02798	1	1	1	Metallothionein-2	Mt2	0		0		0		0		0		0		0		0		0		0		0		0		0		sp|P02798|MT2_MOUSE Metallothionein-2 OS=Mus musculus OX=10090 GN=Mt2 PE=1 SV=2	1	1	1	1	0	0	0	0	1	1	0	1	0	0	1	0
P02802	P02802	4	4	4	Metallothionein-1	Mt1	0		0		0		0		0		0		0		0		0		0		0		0		0		sp|P02802|MT1_MOUSE Metallothionein-1 OS=Mus musculus OX=10090 GN=Mt1 PE=1 SV=1	1	4	4	4	0	1	1	2	4	2	3	1	0	2	3	1
P03930	P03930	3	3	3	ATP synthase protein 8	Mtatp8	0		0		0		0		0		0		0		0		0		0		0		0		0		sp|P03930|ATP8_MOUSE ATP synthase protein 8 OS=Mus musculus OX=10090 GN=Mtatp8 PE=1 SV=1	1	3	3	3	2	3	3	2	3	2	2	2	3	3	3	1
P04117	P04117	18	18	18	Fatty acid-binding protein, adipocyte	Fabp4	0		0		0		0		0		0		0		0		0		0		0		0		0		sp|P04117|FABP4_MOUSE Fatty acid-binding protein, adipocyte OS=Mus musculus OX=10090 GN=Fabp4 PE=1 SV=3	1	18	18	18	15	15	15	13	17	14	16	12	17	15	14	8
P04184	P04184	4	4	4	Thymidine kinase, cytosolic	Tk1	0		0		0		0		0		0		0		0		0		0		0		0		0		sp|P04184|KITH_MOUSE Thymidine kinase, cytosolic OS=Mus musculus OX=10090 GN=Tk1 PE=1 SV=3	1	4	4	4	4	1	4	2	0	0	1	3	1	2	4	3
P04202	P04202	3	3	3	Transforming growth factor beta-1;Latency-associated peptide	Tgfb1	0		0		0		0		0		0		0		0		0		0		0		0		0		sp|P04202|TGFB1_MOUSE Transforming growth factor beta-1 proprotein OS=Mus musculus OX=10090 GN=Tgfb1 PE=1 SV=1	1	3	3	3	2	1	2	1	3	0	3	0	2	1	2	0
P04918;P05366	P04918	6;1	6;1	6;1	Serum amyloid A-3 protein	Saa3	0		0		0		0		0		0		0		0		0		0		0		0		0		sp|P04918|SAA3_MOUSE Serum amyloid A-3 protein OS=Mus musculus OX=10090 GN=Saa3 PE=1 SV=1	2	6	6	6	5	5	2	3	5	6	5	4	3	5	1	1
P05017	P05017	2	2	2	Insulin-like growth factor I	Igf1	0		0		0		0		0		0		0		0		0		0		0		0		0		sp|P05017|IGF1_MOUSE Insulin-like growth factor I OS=Mus musculus OX=10090 GN=Igf1 PE=1 SV=2	1	2	2	2	2	1	1	1	2	1	2	1	2	1	1	1
P05063	P05063	27	16	16	Fructose-bisphosphate aldolase C	Aldoc	0		0		0		0		0		0		0		0		0		0		0		0		0		sp|P05063|ALDOC_MOUSE Fructose-bisphosphate aldolase C OS=Mus musculus OX=10090 GN=Aldoc PE=1 SV=4	1	27	16	16	23	20	25	20	25	23	23	22	25	22	21	22
P05064;A6ZI46;A6ZI47;Q91Y97	P05064;A6ZI46	61;31;18;1	61;31;18;1	50;26;17;0	Fructose-bisphosphate aldolase A;Fructose-bisphosphate aldolase	Aldoa;Aldoart1	0		0		0		0		0		0		0		0		0		0		0		0		0		sp|P05064|ALDOA_MOUSE Fructose-bisphosphate aldolase A OS=Mus musculus OX=10090 GN=Aldoa PE=1 SV=2;tr|A6ZI46|A6ZI46_MOUSE Fructose-bisphosphate aldolase OS=Mus musculus OX=10090 GN=Aldoart1 PE=1 SV=1	4	61	61	50	52	50	56	54	53	50	52	52	53	57	47	53
P05201	P05201	11	11	11	Aspartate aminotransferase, cytoplasmic	Got1	0		0		0		0		0		0		0		0		0		0		0		0		0		sp|P05201|AATC_MOUSE Aspartate aminotransferase, cytoplasmic OS=Mus musculus OX=10090 GN=Got1 PE=1 SV=3	1	11	11	11	9	11	10	9	10	10	9	7	8	8	9	8
P05202	P05202	28	28	28	Aspartate aminotransferase, mitochondrial	Got2	0		0		0		0		0		0		0		0		0		0		0		0		0		sp|P05202|AATM_MOUSE Aspartate aminotransferase, mitochondrial OS=Mus musculus OX=10090 GN=Got2 PE=1 SV=1	1	28	28	28	22	18	18	18	17	19	23	19	18	17	21	19
P05213;Q3UX10	P05213	41;4	41;4	0;0	Tubulin alpha-1B chain	Tuba1b	0		0		0		0		0		0		0		0		0		0		0		0		0		sp|P05213|TBA1B_MOUSE Tubulin alpha-1B chain OS=Mus musculus OX=10090 GN=Tuba1b PE=1 SV=2	2	41	41	0	36	38	38	38	36	35	37	33	40	40	36	33
P05533	P05533	1	1	1	Lymphocyte antigen 6A-2/6E-1	Ly6a	0		0		0		0		0		0		0		0		0		0		0		0		0		sp|P05533|LY6A_MOUSE Lymphocyte antigen 6A-2/6E-1 OS=Mus musculus OX=10090 GN=Ly6a PE=1 SV=1	1	1	1	1	1	0	1	0	1	1	1	1	1	0	1	0
P05555	P05555	30	30	30	Integrin alpha-M	Itgam	0		0		0		0		0		0		0		0		0		0		0		0		0		sp|P05555|ITAM_MOUSE Integrin alpha-M OS=Mus musculus OX=10090 GN=Itgam PE=1 SV=2	1	30	30	30	27	25	24	21	22	24	22	20	22	25	27	23
P06151;P00342;P16125	P06151	32;2;2	32;2;2	32;2;2	L-lactate dehydrogenase A chain	Ldha	0		0		0		0		0		0		0		0		0		0		0		0		0		sp|P06151|LDHA_MOUSE L-lactate dehydrogenase A chain OS=Mus musculus OX=10090 GN=Ldha PE=1 SV=3	3	32	32	32	27	27	30	27	29	27	27	26	27	30	29	26
P06339	P06339	1	1	1	H-2 class I histocompatibility antigen, D-37 alpha chain	H2-T23	0		0		0		0		0		0		0		0		0		0		0		0		0		sp|P06339|HA15_MOUSE H-2 class I histocompatibility antigen, D-37 alpha chain OS=Mus musculus OX=10090 GN=H2-T23 PE=1 SV=1	1	1	1	1	1	0	1	0	1	1	1	0	1	0	0	0
P06537	P06537	4	4	4	Glucocorticoid receptor	Nr3c1	0		0		0		0		0		0		0		0		0		0		0		0		0		sp|P06537|GCR_MOUSE Glucocorticoid receptor OS=Mus musculus OX=10090 GN=Nr3c1 PE=1 SV=1	1	4	4	4	2	3	3	2	3	3	4	1	4	1	2	2
P06745	P06745	35	35	27	Glucose-6-phosphate isomerase	Gpi	0		0		0		0		0		0		0		0		0		0		0		0		0		sp|P06745|G6PI_MOUSE Glucose-6-phosphate isomerase OS=Mus musculus OX=10090 GN=Gpi PE=1 SV=4	1	35	35	27	26	26	26	26	24	25	31	20	26	27	34	26
P06797	P06797	9	9	9	Cathepsin L1;Cathepsin L1 heavy chain;Cathepsin L1 light chain	Ctsl	0		0		0		0		0		0		0		0		0		0		0		0		0		sp|P06797|CATL1_MOUSE Procathepsin L OS=Mus musculus OX=10090 GN=Ctsl PE=1 SV=2	1	9	9	9	9	9	9	8	7	8	9	5	9	8	9	6
P06800	P06800	13	13	13	Receptor-type tyrosine-protein phosphatase C	Ptprc	0		0		0		0		0		0		0		0		0		0		0		0		0		sp|P06800|PTPRC_MOUSE Receptor-type tyrosine-protein phosphatase C OS=Mus musculus OX=10090 GN=Ptprc PE=1 SV=4	1	13	13	13	10	11	8	8	10	11	9	9	11	11	11	9
P07091	P07091	11	11	11	Protein S100-A4	S100a4	0		0		0		0		0		0		0		0		0		0		0		0		0		sp|P07091|S10A4_MOUSE Protein S100-A4 OS=Mus musculus OX=10090 GN=S100a4 PE=1 SV=1	1	11	11	11	10	11	11	11	9	11	10	11	10	10	10	11
P07309	P07309	2	2	2	Transthyretin	Ttr	0		0		0		0		0		0		0		0		0		0		0		0		0		sp|P07309|TTHY_MOUSE Transthyretin OS=Mus musculus OX=10090 GN=Ttr PE=1 SV=1	1	2	2	2	2	1	2	2	2	1	2	2	2	2	1	1
P07356;REV__Q8BND4	P07356	50;1	50;1	50;1	Annexin A2	Anxa2	0		0		0		0		0		0		0		0		0		0		0		0		0		sp|P07356|ANXA2_MOUSE Annexin A2 OS=Mus musculus OX=10090 GN=Anxa2 PE=1 SV=2	2	50	50	50	38	45	42	38	37	42	46	39	37	37	45	35
P07724	P07724	1	1	1	Serum albumin	Alb	0		0		0		0		0		0		0		0		0		0		0		0		0		sp|P07724|ALBU_MOUSE Albumin OS=Mus musculus OX=10090 GN=Alb PE=1 SV=3	1	1	1	1	1	1	0	0	0	1	1	0	0	1	0	0
P07742	P07742	3	3	3	Ribonucleoside-diphosphate reductase large subunit	Rrm1	0		0		0		0		0		0		0		0		0		0		0		0		0		sp|P07742|RIR1_MOUSE Ribonucleoside-diphosphate reductase large subunit OS=Mus musculus OX=10090 GN=Rrm1 PE=1 SV=2	1	3	3	3	1	0	0	0	1	0	1	0	2	0	3	0
P07901	P07901	48	36	36	Heat shock protein HSP 90-alpha	Hsp90aa1	0		0		0		0		0		0		0		0		0		0		0		0		0		sp|P07901|HS90A_MOUSE Heat shock protein HSP 90-alpha OS=Mus musculus OX=10090 GN=Hsp90aa1 PE=1 SV=4	1	48	36	36	36	42	38	36	38	40	41	35	36	38	43	37
P08003	P08003	34	34	34	Protein disulfide-isomerase A4	Pdia4	0		0		0		0		0		0		0		0		0		0		0		0		0		sp|P08003|PDIA4_MOUSE Protein disulfide-isomerase A4 OS=Mus musculus OX=10090 GN=Pdia4 PE=1 SV=3	1	34	34	34	27	28	28	25	28	26	27	25	29	27	22	25
P08030	P08030	20	20	20	Adenine phosphoribosyltransferase	Aprt	0		0		0		0		0		0		0		0		0		0		0		0		0		sp|P08030|APT_MOUSE Adenine phosphoribosyltransferase OS=Mus musculus OX=10090 GN=Aprt PE=1 SV=2	1	20	20	20	18	19	18	18	15	17	16	17	17	17	19	16
P08103	P08103	3	3	3	Tyrosine-protein kinase HCK	Hck	0		0		0		0		0		0		0		0		0		0		0		0		0		sp|P08103|HCK_MOUSE Tyrosine-protein kinase HCK OS=Mus musculus OX=10090 GN=Hck PE=1 SV=4	1	3	3	3	2	3	2	1	2	3	2	3	2	2	2	3
P08113	P08113	68	65	65	Endoplasmin	Hsp90b1	0		0		0		0		0		0		0		0		0		0		0		0		0		sp|P08113|ENPL_MOUSE Endoplasmin OS=Mus musculus OX=10090 GN=Hsp90b1 PE=1 SV=2	1	68	65	65	60	65	59	60	61	59	61	53	61	60	59	52
P08207	P08207	5	5	5	Protein S100-A10	S100a10	0		0		0		0		0		0		0		0		0		0		0		0		0		sp|P08207|S10AA_MOUSE Protein S100-A10 OS=Mus musculus OX=10090 GN=S100a10 PE=1 SV=2	1	5	5	5	5	4	5	3	3	3	3	3	5	4	4	3
P08228	P08228	9	9	9	Superoxide dismutase [Cu-Zn]	Sod1	0		0		0		0		0		0		0		0		0		0		0		0		0		sp|P08228|SODC_MOUSE Superoxide dismutase [Cu-Zn] OS=Mus musculus OX=10090 GN=Sod1 PE=1 SV=2	1	9	9	9	8	9	8	8	8	9	8	8	8	9	8	8
P08249	P08249	48	48	48	Malate dehydrogenase, mitochondrial	Mdh2	0		0		0		0		0		0		0		0		0		0		0		0		0		sp|P08249|MDHM_MOUSE Malate dehydrogenase, mitochondrial OS=Mus musculus OX=10090 GN=Mdh2 PE=1 SV=3	1	48	48	48	45	47	45	46	44	41	42	41	41	41	40	44
P08508;P08101	P08508;P08101	3;2	3;2	3;2	Low affinity immunoglobulin gamma Fc region receptor III;Low affinity immunoglobulin gamma Fc region receptor II	Fcgr3;Fcgr2	0		0		0		0		0		0		0		0		0		0		0		0		0		sp|P08508|FCGR3_MOUSE Low affinity immunoglobulin gamma Fc region receptor III OS=Mus musculus OX=10090 GN=Fcgr3 PE=1 SV=1;sp|P08101|FCGR2_MOUSE Low affinity immunoglobulin gamma Fc region receptor II OS=Mus musculus OX=10090 GN=Fcgr2 PE=1 SV=2	2	3	3	3	2	2	2	2	1	2	2	3	2	2	2	1
P08556	P08556	10	10	3	GTPase NRas	Nras	0		0		0		0		0		0		0		0		0		0		0		0		0		sp|P08556|RASN_MOUSE GTPase NRas OS=Mus musculus OX=10090 GN=Nras PE=1 SV=1	1	10	10	3	8	7	7	7	7	5	8	6	8	6	7	6
P08752;B2RSH2;Q9DC51;P20612;Q3V3I2;P50149;P18872	P08752	10;3;2;1;1;1;1	10;3;2;1;1;1;1	9;2;1;0;0;0;0	Guanine nucleotide-binding protein G(i) subunit alpha-2	Gnai2	0		0		0		0		0		0		0		0		0		0		0		0		0		sp|P08752|GNAI2_MOUSE Guanine nucleotide-binding protein G(i) subunit alpha-2 OS=Mus musculus OX=10090 GN=Gnai2 PE=1 SV=5	7	10	10	9	8	9	8	7	6	7	9	8	8	10	8	9
P08775	P08775	7	7	7	DNA-directed RNA polymerase II subunit RPB1	Polr2a	0		0		0		0		0		0		0		0		0		0		0		0		0		sp|P08775|RPB1_MOUSE DNA-directed RNA polymerase II subunit RPB1 OS=Mus musculus OX=10090 GN=Polr2a PE=1 SV=3	1	7	7	7	3	3	5	3	5	4	4	3	5	4	6	4
P09041	P09041	8	1	1	Phosphoglycerate kinase 2	Pgk2	0		0		0		0		0		0		0		0		0		0		0		0		0		sp|P09041|PGK2_MOUSE Phosphoglycerate kinase 2 OS=Mus musculus OX=10090 GN=Pgk2 PE=1 SV=4	1	8	1	1	8	6	8	8	7	8	8	8	7	6	7	8
P09055	P09055	14	14	14	Integrin beta-1	Itgb1	0		0		0		0		0		0		0		0		0		0		0		0		0		sp|P09055|ITB1_MOUSE Integrin beta-1 OS=Mus musculus OX=10090 GN=Itgb1 PE=1 SV=1	1	14	14	14	10	10	10	9	11	10	12	8	12	9	12	7
P09103	P09103	60	60	60	Protein disulfide-isomerase	P4hb	0		0		0		0		0		0		0		0		0		0		0		0		0		sp|P09103|PDIA1_MOUSE Protein disulfide-isomerase OS=Mus musculus OX=10090 GN=P4hb PE=1 SV=2	1	60	60	60	55	52	56	50	52	54	53	49	52	55	47	48
P09405	P09405	61	61	61	Nucleolin	Ncl	0		0		0		0		0		0		0		0		0		0		0		0		0		sp|P09405|NUCL_MOUSE Nucleolin OS=Mus musculus OX=10090 GN=Ncl PE=1 SV=2	1	61	61	61	58	54	53	53	56	60	56	51	54	57	50	53
P09411	P09411	73	73	66	Phosphoglycerate kinase 1	Pgk1	0		0		0		0		0		0		0		0		0		0		0		0		0		sp|P09411|PGK1_MOUSE Phosphoglycerate kinase 1 OS=Mus musculus OX=10090 GN=Pgk1 PE=1 SV=4	1	73	73	66	67	65	67	68	67	68	67	66	67	64	63	67
P09450	P09450	3	3	3	Transcription factor jun-B	Junb	0		0		0		0		0		0		0		0		0		0		0		0		0		sp|P09450|JUNB_MOUSE Transcription factor jun-B OS=Mus musculus OX=10090 GN=Junb PE=1 SV=1	1	3	3	3	0	1	1	1	3	2	1	3	1	0	1	2
P09528	P09528	15	15	15	Ferritin heavy chain;Ferritin heavy chain, N-terminally processed	Fth1	0		0		0		0		0		0		0		0		0		0		0		0		0		sp|P09528|FRIH_MOUSE Ferritin heavy chain OS=Mus musculus OX=10090 GN=Fth1 PE=1 SV=2	1	15	15	15	9	11	13	11	12	14	13	11	11	11	12	11
P09535	P09535	3	3	3	Insulin-like growth factor II;Insulin-like growth factor II;Preptin	Igf2	0		0		0		0		0		0		0		0		0		0		0		0		0		sp|P09535|IGF2_MOUSE Insulin-like growth factor II OS=Mus musculus OX=10090 GN=Igf2 PE=1 SV=1	1	3	3	3	3	3	3	3	2	2	3	1	3	0	2	3
P09542;P05977	P09542;P05977	2;1	2;1	2;1	Myosin light chain 3;Myosin light chain 1/3, skeletal muscle isoform	Myl3;Myl1	0		0		0		0		0		0		0		0		0		0		0		0		0		sp|P09542|MYL3_MOUSE Myosin light chain 3 OS=Mus musculus OX=10090 GN=Myl3 PE=1 SV=4;sp|P05977|MYL1_MOUSE Myosin light chain 1/3, skeletal muscle isoform OS=Mus musculus OX=10090 GN=Myl1 PE=1 SV=2	2	2	2	2	1	2	2	2	1	0	1	1	2	1	1	2
P09581	P09581	2	2	2	Macrophage colony-stimulating factor 1 receptor	Csf1r	0		0		0		0		0		0		0		0		0		0		0		0		0		sp|P09581|CSF1R_MOUSE Macrophage colony-stimulating factor 1 receptor OS=Mus musculus OX=10090 GN=Csf1r PE=1 SV=3	1	2	2	2	2	2	2	2	2	2	1	1	2	2	2	2
P09602	P09602	2	2	2	Non-histone chromosomal protein HMG-17	Hmgn2	0		0		0		0		0		0		0		0		0		0		0		0		0		sp|P09602|HMGN2_MOUSE Non-histone chromosomal protein HMG-17 OS=Mus musculus OX=10090 GN=Hmgn2 PE=1 SV=2	1	2	2	2	0	0	1	0	1	2	1	1	0	1	0	1
P09671	P09671	19	19	19	Superoxide dismutase [Mn], mitochondrial	Sod2	0		0		0		0		0		0		0		0		0		0		0		0		0		sp|P09671|SODM_MOUSE Superoxide dismutase [Mn], mitochondrial OS=Mus musculus OX=10090 GN=Sod2 PE=1 SV=3	1	19	19	19	17	19	17	16	17	16	18	15	19	18	18	14
P0C0A3	P0C0A3	1	1	1	Charged multivesicular body protein 6	Chmp6	0		0		0		0		0		0		0		0		0		0		0		0		0		sp|P0C0A3|CHMP6_MOUSE Charged multivesicular body protein 6 OS=Mus musculus OX=10090 GN=Chmp6 PE=1 SV=2	1	1	1	1	1	1	0	1	0	1	0	0	0	1	1	0
Q3THW5;P0C0S6	Q3THW5;P0C0S6	14;14	12;12	12;12	Histone H2A.V;Histone H2A.Z	H2afv;H2afz	0		0		0		0		0		0		0		0		0		0		0		0		0		sp|Q3THW5|H2AV_MOUSE Histone H2A.V OS=Mus musculus OX=10090 GN=H2az2 PE=1 SV=3;sp|P0C0S6|H2AZ_MOUSE Histone H2A.Z OS=Mus musculus OX=10090 GN=H2az1 PE=1 SV=2	2	14	12	12	12	12	11	11	13	10	12	9	13	13	9	8
P0C8B4	P0C8B4	2	2	2	Uncharacterized protein C14orf142 homolog		0		0		0		0		0		0		0		0		0		0		0		0		0		sp|P0C8B4|GON7_MOUSE EKC/KEOPS complex subunit GON7 OS=Mus musculus OX=10090 GN=Gon7 PE=3 SV=1	1	2	2	2	2	1	1	1	1	1	1	1	1	1	1	1
P0CG14	P0CG14	3	3	3	Chromosome transmission fidelity protein 8 homolog isoform 2	Chtf8	0		0		0		0		0		0		0		0		0		0		0		0		0		sp|P0CG14|DERPC_MOUSE Decreased expression in renal and prostate cancer protein OS=Mus musculus OX=10090 GN=Derpc PE=1 SV=1	1	3	3	3	2	1	3	1	2	1	1	2	1	3	1	3
P0DN34	P0DN34	3	3	3			0		0		0		0		0		0		0		0		0		0		0		0		0		sp|P0DN34|NDUB1_MOUSE NADH dehydrogenase [ubiquinone] 1 beta subcomplex subunit 1 OS=Mus musculus OX=10090 GN=Ndufb1 PE=1 SV=1	1	3	3	3	3	1	3	2	3	2	3	2	3	2	3	2
P0DOV1	P0DOV1	22	22	5			0		0		0		0		0		0		0		0		0		0		0		0		0		sp|P0DOV1|IFI5B_MOUSE Interferon-activable protein 205-B OS=Mus musculus OX=10090 GN=Mnda PE=1 SV=1	1	22	22	5	16	18	14	15	18	19	19	13	17	17	15	11
P0DOV2	P0DOV2	20	11	9			0		0		0		0		0		0		0		0		0		0		0		0		0		sp|P0DOV2|IFI4_MOUSE Interferon-activable protein 204 OS=Mus musculus OX=10090 GN=Ifi204 PE=1 SV=1	1	20	11	9	10	12	9	10	12	14	15	13	9	9	13	7
P0DP28;P0DP27;P0DP26;Q9D6P8;P20801	P0DP28;P0DP27;P0DP26	9;9;9;2;1	9;9;9;2;1	9;9;9;2;1			0		0		0		0		0		0		0		0		0		0		0		0		0		sp|P0DP28|CALM3_MOUSE Calmodulin-3 OS=Mus musculus OX=10090 GN=Calm3 PE=1 SV=1;sp|P0DP27|CALM2_MOUSE Calmodulin-2 OS=Mus musculus OX=10090 GN=Calm2 PE=1 SV=1;sp|P0DP26|CALM1_MOUSE Calmodulin-1 OS=Mus musculus OX=10090 GN=Calm1 PE=1 SV=1	5	9	9	9	6	8	5	7	7	6	8	5	8	7	7	5
P10107	P10107	57	57	56	Annexin A1	Anxa1	0		0		0		0		0		0		0		0		0		0		0		0		0		sp|P10107|ANXA1_MOUSE Annexin A1 OS=Mus musculus OX=10090 GN=Anxa1 PE=1 SV=2	1	57	57	56	51	53	50	53	53	50	54	42	50	51	44	42
P10126	P10126	41	41	25	Elongation factor 1-alpha 1	Eef1a1	0		0		0		0		0		0		0		0		0		0		0		0		0		sp|P10126|EF1A1_MOUSE Elongation factor 1-alpha 1 OS=Mus musculus OX=10090 GN=Eef1a1 PE=1 SV=3	1	41	41	25	37	39	38	35	36	38	41	34	36	37	36	36
P10148	P10148	3	3	3	C-C motif chemokine 2	Ccl2	0		0		0		0		0		0		0		0		0		0		0		0		0		sp|P10148|CCL2_MOUSE C-C motif chemokine 2 OS=Mus musculus OX=10090 GN=Ccl2 PE=1 SV=1	1	3	3	3	0	0	0	1	2	2	3	3	1	0	1	0
P10404;P11370	P10404;P11370	2;2	1;1	1;1	MLV-related proviral Env polyprotein;Surface protein;Transmembrane protein;Retrovirus-related Env polyprotein from Fv-4 locus	Fv4	0		0		0		0		0		0		0		0		0		0		0		0		0		sp|P10404|ENV1_MOUSE MLV-related proviral Env polyprotein OS=Mus musculus OX=10090 PE=1 SV=3;sp|P11370|ENV2_MOUSE Retrovirus-related Env polyprotein from Fv-4 locus OS=Mus musculus OX=10090 GN=Fv4 PE=1 SV=2	2	2	1	1	2	2	0	2	2	2	2	2	2	2	1	2
P10518	P10518	2	2	2	Delta-aminolevulinic acid dehydratase	Alad	0		0		0		0		0		0		0		0		0		0		0		0		0		sp|P10518|HEM2_MOUSE Delta-aminolevulinic acid dehydratase OS=Mus musculus OX=10090 GN=Alad PE=1 SV=1	1	2	2	2	2	1	2	2	2	2	2	2	2	2	2	2
P10605	P10605	20	20	20	Cathepsin B;Cathepsin B light chain;Cathepsin B heavy chain	Ctsb	0		0		0		0		0		0		0		0		0		0		0		0		0		sp|P10605|CATB_MOUSE Cathepsin B OS=Mus musculus OX=10090 GN=Ctsb PE=1 SV=2	1	20	20	20	17	18	15	17	16	19	18	17	20	18	16	15
P10639	P10639	11	11	11	Thioredoxin	Txn	0		0		0		0		0		0		0		0		0		0		0		0		0		sp|P10639|THIO_MOUSE Thioredoxin OS=Mus musculus OX=10090 GN=Txn PE=1 SV=3	1	11	11	11	10	10	10	10	11	10	10	9	9	9	8	10
P10649;Q8R5I6;Q80W21;P15626;P19639;P48774	P10649	7;3;3;3;1;1	7;3;3;3;1;1	7;3;3;3;1;1	Glutathione S-transferase Mu 1	Gstm1	0		0		0		0		0		0		0		0		0		0		0		0		0		sp|P10649|GSTM1_MOUSE Glutathione S-transferase Mu 1 OS=Mus musculus OX=10090 GN=Gstm1 PE=1 SV=2	6	7	7	7	4	7	5	4	5	4	7	5	6	6	7	5
P10711	P10711	19	19	19	Transcription elongation factor A protein 1	Tcea1	0		0		0		0		0		0		0		0		0		0		0		0		0		sp|P10711|TCEA1_MOUSE Transcription elongation factor A protein 1 OS=Mus musculus OX=10090 GN=Tcea1 PE=1 SV=2	1	19	19	19	16	18	16	15	16	17	13	13	17	17	14	10
P10749	P10749	1	1	1	Interleukin-1 beta	Il1b	0		0		0		0		0		0		0		0		0		0		0		0		0		sp|P10749|IL1B_MOUSE Interleukin-1 beta OS=Mus musculus OX=10090 GN=Il1b PE=1 SV=1	1	1	1	1	0	0	0	0	1	1	1	1	0	0	0	0
P10810	P10810	10	10	10	Monocyte differentiation antigen CD14	Cd14	0		0		0		0		0		0		0		0		0		0		0		0		0		sp|P10810|CD14_MOUSE Monocyte differentiation antigen CD14 OS=Mus musculus OX=10090 GN=Cd14 PE=1 SV=1	1	10	10	10	8	9	8	8	8	10	9	9	8	8	10	8
P10852	P10852	5	5	5	4F2 cell-surface antigen heavy chain	Slc3a2	0		0		0		0		0		0		0		0		0		0		0		0		0		sp|P10852|4F2_MOUSE 4F2 cell-surface antigen heavy chain OS=Mus musculus OX=10090 GN=Slc3a2 PE=1 SV=1	1	5	5	5	4	3	4	3	3	3	5	3	3	3	4	3
P10853;Q8CGP1;Q8CGP2;Q64475;P70696;Q9D2U9;Q8CGP0;Q64524	P10853;Q8CGP1;Q8CGP2;Q64475;P70696	23;22;22;22;12;11;11;8	23;22;22;22;12;11;11;8	2;2;2;2;1;2;2;0	Histone H2B type 1-F/J/L;Histone H2B type 1-K;Histone H2B type 1-P;Histone H2B type 1-B;Histone H2B type 1-A	Hist1h2bf;Hist1h2bk;Hist1h2bp;Hist1h2bb;Hist1h2ba	0		0		0		0		0		0		0		0		0		0		0		0		0		sp|P10853|H2B1F_MOUSE Histone H2B type 1-F/J/L OS=Mus musculus OX=10090 GN=H2bc15 PE=1 SV=2;sp|Q8CGP1|H2B1K_MOUSE Histone H2B type 1-K OS=Mus musculus OX=10090 GN=H2bc12 PE=1 SV=3;sp|Q8CGP2|H2B1P_MOUSE Histone H2B type 1-P OS=Mus musculus OX=10090 GN=Hist1	8	23	23	2	21	21	22	22	23	21	19	18	22	23	17	20
P10854;Q64525	P10854;Q64525	22;21	2;1	1;0	Histone H2B type 1-M;Histone H2B type 2-B	Hist1h2bm;Hist2h2bb	0		0		0		0		0		0		0		0		0		0		0		0		0		sp|P10854|H2B1M_MOUSE Histone H2B type 1-M OS=Mus musculus OX=10090 GN=H2bc14 PE=1 SV=2;sp|Q64525|H2B2B_MOUSE Histone H2B type 2-B OS=Mus musculus OX=10090 GN=Hist2h2bb PE=1 SV=3	2	22	2	1	20	20	20	20	22	21	19	18	21	21	16	19
P10855	P10855	1	1	1	C-C motif chemokine 3	Ccl3	0		0		0		0		0		0		0		0		0		0		0		0		0		sp|P10855|CCL3_MOUSE C-C motif chemokine 3 OS=Mus musculus OX=10090 GN=Ccl3 PE=1 SV=2	1	1	1	1	0	0	0	0	1	1	1	1	0	0	1	1
P10922	P10922	7	7	7	Histone H1.0;Histone H1.0, N-terminally processed	H1f0	0		0		0		0		0		0		0		0		0		0		0		0		0		sp|P10922|H10_MOUSE Histone H1.0 OS=Mus musculus OX=10090 GN=H1-0 PE=2 SV=4	1	7	7	7	7	3	5	4	6	4	7	4	4	4	4	4
P10923	P10923	3	3	3	Osteopontin	Spp1	0		0		0		0		0		0		0		0		0		0		0		0		0		sp|P10923|OSTP_MOUSE Osteopontin OS=Mus musculus OX=10090 GN=Spp1 PE=1 SV=1	1	3	3	3	3	3	3	3	3	3	3	2	1	2	2	3
P11031	P11031	7	7	7	Activated RNA polymerase II transcriptional coactivator p15	Sub1	0		0		0		0		0		0		0		0		0		0		0		0		0		sp|P11031|TCP4_MOUSE Activated RNA polymerase II transcriptional coactivator p15 OS=Mus musculus OX=10090 GN=Sub1 PE=1 SV=3	1	7	7	7	4	5	6	4	7	7	7	5	6	6	4	5
P11103	P11103	14	14	14	Poly [ADP-ribose] polymerase 1	Parp1	0		0		0		0		0		0		0		0		0		0		0		0		0		sp|P11103|PARP1_MOUSE Poly [ADP-ribose] polymerase 1 OS=Mus musculus OX=10090 GN=Parp1 PE=1 SV=3	1	14	14	14	10	11	9	10	10	12	13	10	9	13	10	9
P11152	P11152	5	5	5	Lipoprotein lipase	Lpl	0		0		0		0		0		0		0		0		0		0		0		0		0		sp|P11152|LIPL_MOUSE Lipoprotein lipase OS=Mus musculus OX=10090 GN=Lpl PE=1 SV=3	1	5	5	5	4	3	2	1	3	3	2	3	4	5	4	4
P11157	P11157	2	2	2	Ribonucleoside-diphosphate reductase subunit M2	Rrm2	0		0		0		0		0		0		0		0		0		0		0		0		0		sp|P11157|RIR2_MOUSE Ribonucleoside-diphosphate reductase subunit M2 OS=Mus musculus OX=10090 GN=Rrm2 PE=1 SV=1	1	2	2	2	1	2	2	2	1	2	2	1	2	2	0	1
P11352	P11352	11	11	11	Glutathione peroxidase 1	Gpx1	0		0		0		0		0		0		0		0		0		0		0		0		0		sp|P11352|GPX1_MOUSE Glutathione peroxidase 1 OS=Mus musculus OX=10090 GN=Gpx1 PE=1 SV=2	1	11	11	11	9	8	7	7	7	8	9	6	8	7	6	5
P11438	P11438	3	3	3	Lysosome-associated membrane glycoprotein 1	Lamp1	0		0		0		0		0		0		0		0		0		0		0		0		0		sp|P11438|LAMP1_MOUSE Lysosome-associated membrane glycoprotein 1 OS=Mus musculus OX=10090 GN=Lamp1 PE=1 SV=2	1	3	3	3	2	2	2	2	2	2	2	2	2	2	3	2
P11440	P11440	3	3	3	Cyclin-dependent kinase 1	Cdk1	0		0		0		0		0		0		0		0		0		0		0		0		0		sp|P11440|CDK1_MOUSE Cyclin-dependent kinase 1 OS=Mus musculus OX=10090 GN=Cdk1 PE=1 SV=3	1	3	3	3	2	1	1	1	3	1	1	1	3	2	2	1
P11499	P11499	72	72	57	Heat shock protein HSP 90-beta	Hsp90ab1	0		0		0		0		0		0		0		0		0		0		0		0		0		sp|P11499|HS90B_MOUSE Heat shock protein HSP 90-beta OS=Mus musculus OX=10090 GN=Hsp90ab1 PE=1 SV=3	1	72	72	57	61	58	61	61	61	60	64	54	62	60	59	55
P11672	P11672	3	3	3	Neutrophil gelatinase-associated lipocalin	Lcn2	0		0		0		0		0		0		0		0		0		0		0		0		0		sp|P11672|NGAL_MOUSE Neutrophil gelatinase-associated lipocalin OS=Mus musculus OX=10090 GN=Lcn2 PE=1 SV=1	1	3	3	3	1	1	2	2	3	3	2	2	0	0	0	1
P11680	P11680	2	2	2	Properdin	Cfp	0		0		0		0		0		0		0		0		0		0		0		0		0		sp|P11680|PROP_MOUSE Properdin OS=Mus musculus OX=10090 GN=Cfp PE=1 SV=2	1	2	2	2	2	1	2	1	2	1	2	1	2	1	2	1
P11688	P11688	13	13	13	Integrin alpha-5;Integrin alpha-5 heavy chain;Integrin alpha-5 light chain	Itga5	0		0		0		0		0		0		0		0		0		0		0		0		0		sp|P11688|ITA5_MOUSE Integrin alpha-5 OS=Mus musculus OX=10090 GN=Itga5 PE=1 SV=3	1	13	13	13	7	7	4	2	11	8	8	7	10	6	8	3
P11835	P11835	36	36	36	Integrin beta-2	Itgb2	0		0		0		0		0		0		0		0		0		0		0		0		0		sp|P11835|ITB2_MOUSE Integrin beta-2 OS=Mus musculus OX=10090 GN=Itgb2 PE=1 SV=2	1	36	36	36	29	30	26	28	33	30	29	21	29	29	25	19
P11928;Q8K469	P11928;Q8K469	6;5	6;5	6;5	2-5-oligoadenylate synthase 1A	Oas1a;Oas1g	0		0		0		0		0		0		0		0		0		0		0		0		0		sp|P11928|OAS1A_MOUSE 2-5-oligoadenylate synthase 1A OS=Mus musculus OX=10090 GN=Oas1a PE=1 SV=2;tr|Q8K469|Q8K469_MOUSE 2-5 oligoadenylate synthase OS=Mus musculus OX=10090 GN=Oas1g PE=2 SV=1	2	6	6	6	6	6	6	4	5	5	6	5	6	6	5	4
P11983	P11983	28	28	28	T-complex protein 1 subunit alpha	Tcp1	0		0		0		0		0		0		0		0		0		0		0		0		0		sp|P11983|TCPA_MOUSE T-complex protein 1 subunit alpha OS=Mus musculus OX=10090 GN=Tcp1 PE=1 SV=3	1	28	28	28	21	21	25	22	20	23	24	18	20	21	23	17
P12023	P12023	2	2	2	Amyloid beta A4 protein;N-APP;Soluble APP-alpha;Soluble APP-beta;C99;Beta-amyloid protein 42;Beta-amyloid protein 40;C83;P3(42);P3(40);C80;Gamma-secretase C-terminal fragment 59;Gamma-secretase C-terminal fragment 57;Gamma-secretase C-terminal fragment 50;C31	App	0		0		0		0		0		0		0		0		0		0		0		0		0		sp|P12023|A4_MOUSE Amyloid-beta A4 protein OS=Mus musculus OX=10090 GN=App PE=1 SV=3	1	2	2	2	2	2	1	1	1	0	2	1	2	1	1	1
P12265	P12265	16	16	16	Beta-glucuronidase	Gusb	0		0		0		0		0		0		0		0		0		0		0		0		0		sp|P12265|BGLR_MOUSE Beta-glucuronidase OS=Mus musculus OX=10090 GN=Gusb PE=1 SV=2	1	16	16	16	11	11	12	11	10	12	14	14	12	10	16	12
P12367	P12367	2	2	2	cAMP-dependent protein kinase type II-alpha regulatory subunit	Prkar2a	0		0		0		0		0		0		0		0		0		0		0		0		0		sp|P12367|KAP2_MOUSE cAMP-dependent protein kinase type II-alpha regulatory subunit OS=Mus musculus OX=10090 GN=Prkar2a PE=1 SV=2	1	2	2	2	2	2	1	1	1	1	0	1	1	0	2	1
P12382	P12382	7	6	6	ATP-dependent 6-phosphofructokinase, liver type	Pfkl	0		0		0		0		0		0		0		0		0		0		0		0		0		sp|P12382|PFKAL_MOUSE ATP-dependent 6-phosphofructokinase, liver type OS=Mus musculus OX=10090 GN=Pfkl PE=1 SV=4	1	7	6	6	2	5	4	3	4	5	4	7	4	4	6	4
P12787	P12787	10	10	10	Cytochrome c oxidase subunit 5A, mitochondrial	Cox5a	0		0		0		0		0		0		0		0		0		0		0		0		0		sp|P12787|COX5A_MOUSE Cytochrome c oxidase subunit 5A, mitochondrial OS=Mus musculus OX=10090 GN=Cox5a PE=1 SV=2	1	10	10	10	10	9	9	9	9	9	9	9	8	9	9	9
P12815	P12815	2	2	2	Programmed cell death protein 6	Pdcd6	0		0		0		0		0		0		0		0		0		0		0		0		0		sp|P12815|PDCD6_MOUSE Programmed cell death protein 6 OS=Mus musculus OX=10090 GN=Pdcd6 PE=1 SV=2	1	2	2	2	2	2	2	2	2	2	2	2	2	2	2	2
P12970;V9GX35	P12970	34;10	34;10	34;10	60S ribosomal protein L7a	Rpl7a	0		0		0		0		0		0		0		0		0		0		0		0		0		sp|P12970|RL7A_MOUSE 60S ribosomal protein L7a OS=Mus musculus OX=10090 GN=Rpl7a PE=1 SV=2	2	34	34	34	31	27	31	26	32	28	31	28	32	31	24	27
P13020;CON__Q3SX14	P13020	57;21	57;21	57;21	Gelsolin	Gsn	0		0		0		0		0		0		0		0		0		0		0		0		0		sp|P13020|GELS_MOUSE Gelsolin OS=Mus musculus OX=10090 GN=Gsn PE=1 SV=3	2	57	57	57	50	53	55	49	55	49	56	47	50	47	46	42
P13439	P13439	8	8	8	Uridine 5-monophosphate synthase;Orotate phosphoribosyltransferase;Orotidine 5-phosphate decarboxylase	Umps	0		0		0		0		0		0		0		0		0		0		0		0		0		sp|P13439|UMPS_MOUSE Uridine 5-monophosphate synthase OS=Mus musculus OX=10090 GN=Umps PE=1 SV=3	1	8	8	8	5	4	4	5	5	4	5	5	4	2	7	7
P13597	P13597	10	10	10	Intercellular adhesion molecule 1	Icam1	0		0		0		0		0		0		0		0		0		0		0		0		0		sp|P13597|ICAM1_MOUSE Intercellular adhesion molecule 1 OS=Mus musculus OX=10090 GN=Icam1 PE=1 SV=1	1	10	10	10	7	6	5	5	10	9	8	8	7	5	7	5
P13864	P13864	10	10	10	DNA (cytosine-5)-methyltransferase 1	Dnmt1	0		0		0		0		0		0		0		0		0		0		0		0		0		sp|P13864|DNMT1_MOUSE DNA (cytosine-5)-methyltransferase 1 OS=Mus musculus OX=10090 GN=Dnmt1 PE=1 SV=5	1	10	10	10	6	5	5	6	5	6	7	4	8	4	8	5
P14069	P14069	4	4	4	Protein S100-A6	S100a6	0		0		0		0		0		0		0		0		0		0		0		0		0		sp|P14069|S10A6_MOUSE Protein S100-A6 OS=Mus musculus OX=10090 GN=S100a6 PE=1 SV=3	1	4	4	4	2	4	3	4	4	4	4	3	4	3	3	1
P14097	P14097	2	2	2	C-C motif chemokine 4	Ccl4	0		0		0		0		0		0		0		0		0		0		0		0		0		sp|P14097|CCL4_MOUSE C-C motif chemokine 4 OS=Mus musculus OX=10090 GN=Ccl4 PE=3 SV=3	1	2	2	2	0	0	0	0	2	1	1	1	0	1	0	0
P14106	P14106	6	6	6	Complement C1q subcomponent subunit B	C1qb	0		0		0		0		0		0		0		0		0		0		0		0		0		sp|P14106|C1QB_MOUSE Complement C1q subcomponent subunit B OS=Mus musculus OX=10090 GN=C1qb PE=1 SV=2	1	6	6	6	5	6	5	5	5	5	6	5	6	6	5	5
P14115	P14115	18	18	18	60S ribosomal protein L27a	Rpl27a	0		0		0		0		0		0		0		0		0		0		0		0		0		sp|P14115|RL27A_MOUSE 60S ribosomal protein L27a OS=Mus musculus OX=10090 GN=Rpl27a PE=1 SV=5	1	18	18	18	17	17	16	17	16	17	18	17	16	16	15	17
P14131	P14131	22	22	22	40S ribosomal protein S16	Rps16	0		0		0		0		0		0		0		0		0		0		0		0		0		sp|P14131|RS16_MOUSE 40S ribosomal protein S16 OS=Mus musculus OX=10090 GN=Rps16 PE=1 SV=4	1	22	22	22	19	21	21	17	19	19	20	20	19	20	18	20
P14148	P14148	36	36	36	60S ribosomal protein L7	Rpl7	0		0		0		0		0		0		0		0		0		0		0		0		0		sp|P14148|RL7_MOUSE 60S ribosomal protein L7 OS=Mus musculus OX=10090 GN=Rpl7 PE=1 SV=2	1	36	36	36	32	32	32	30	34	33	32	29	33	31	29	32
P14152	P14152	19	19	19	Malate dehydrogenase, cytoplasmic	Mdh1	0		0		0		0		0		0		0		0		0		0		0		0		0		sp|P14152|MDHC_MOUSE Malate dehydrogenase, cytoplasmic OS=Mus musculus OX=10090 GN=Mdh1 PE=1 SV=3	1	19	19	19	15	16	14	15	16	14	13	13	16	14	13	12
P14206	P14206	22	22	22	40S ribosomal protein SA	Rpsa	0		0		0		0		0		0		0		0		0		0		0		0		0		sp|P14206|RSSA_MOUSE 40S ribosomal protein SA OS=Mus musculus OX=10090 GN=Rpsa PE=1 SV=4	1	22	22	22	18	16	16	15	16	19	16	13	18	17	17	14
P14211	P14211	29	29	29	Calreticulin	Calr	0		0		0		0		0		0		0		0		0		0		0		0		0		sp|P14211|CALR_MOUSE Calreticulin OS=Mus musculus OX=10090 GN=Calr PE=1 SV=1	1	29	29	29	27	27	27	25	27	26	27	23	28	27	25	21
P14576;E9PXC0	P14576;E9PXC0	7;6	7;6	7;6	Signal recognition particle 54 kDa protein	Srp54;Srp54c	0		0		0		0		0		0		0		0		0		0		0		0		0		sp|P14576|SRP54_MOUSE Signal recognition particle 54 kDa protein OS=Mus musculus OX=10090 GN=Srp54 PE=1 SV=2;tr|E9PXC0|E9PXC0_MOUSE Signal recognition particle 54 kDa protein OS=Mus musculus OX=10090 GN=Srp54c PE=1 SV=1	2	7	7	7	5	3	2	4	2	3	3	5	3	4	5	5
P14685	P14685	8	8	8	26S proteasome non-ATPase regulatory subunit 3	Psmd3	0		0		0		0		0		0		0		0		0		0		0		0		0		sp|P14685|PSMD3_MOUSE 26S proteasome non-ATPase regulatory subunit 3 OS=Mus musculus OX=10090 GN=Psmd3 PE=1 SV=3	1	8	8	8	6	3	6	4	5	2	5	2	5	4	6	4
P14733	P14733	37	36	32	Lamin-B1	Lmnb1	0		0		0		0		0		0		0		0		0		0		0		0		0		sp|P14733|LMNB1_MOUSE Lamin-B1 OS=Mus musculus OX=10090 GN=Lmnb1 PE=1 SV=3	1	37	36	32	31	30	27	24	30	28	29	22	31	30	27	25
P14824	P14824	31	31	31	Annexin A6	Anxa6	0		0		0		0		0		0		0		0		0		0		0		0		0		sp|P14824|ANXA6_MOUSE Annexin A6 OS=Mus musculus OX=10090 GN=Anxa6 PE=1 SV=3	1	31	31	31	21	20	25	23	20	24	25	18	22	19	24	18
P14869	P14869	14	14	14	60S acidic ribosomal protein P0	Rplp0	0		0		0		0		0		0		0		0		0		0		0		0		0		sp|P14869|RLA0_MOUSE 60S acidic ribosomal protein P0 OS=Mus musculus OX=10090 GN=Rplp0 PE=1 SV=3	1	14	14	14	11	12	11	11	13	11	11	12	11	13	11	10
P14901	P14901	11	11	11	Heme oxygenase 1	Hmox1	0		0		0		0		0		0		0		0		0		0		0		0		0		sp|P14901|HMOX1_MOUSE Heme oxygenase 1 OS=Mus musculus OX=10090 GN=Hmox1 PE=1 SV=1	1	11	11	11	10	8	8	9	9	8	9	7	9	7	7	8
P15105	P15105	2	2	2	Glutamine synthetase	Glul	0		0		0		0		0		0		0		0		0		0		0		0		0		sp|P15105|GLNA_MOUSE Glutamine synthetase OS=Mus musculus OX=10090 GN=Glul PE=1 SV=6	1	2	2	2	2	1	1	1	1	1	1	1	1	1	1	2
P15307	P15307	4	4	4	Proto-oncogene c-Rel	Rel	0		0		0		0		0		0		0		0		0		0		0		0		0		sp|P15307|REL_MOUSE Proto-oncogene c-Rel OS=Mus musculus OX=10090 GN=Rel PE=1 SV=2	1	4	4	4	4	4	4	4	4	4	3	4	4	3	3	3
P15379	P15379	6	6	6	CD44 antigen	Cd44	0		0		0		0		0		0		0		0		0		0		0		0		0		sp|P15379|CD44_MOUSE CD44 antigen OS=Mus musculus OX=10090 GN=Cd44 PE=1 SV=3	1	6	6	6	4	4	5	4	5	5	6	4	5	3	3	3
P15532	P15532	18	9	9	Nucleoside diphosphate kinase A	Nme1	0		0		0		0		0		0		0		0		0		0		0		0		0		sp|P15532|NDKA_MOUSE Nucleoside diphosphate kinase A OS=Mus musculus OX=10090 GN=Nme1 PE=1 SV=1	1	18	9	9	18	18	16	18	18	17	17	17	17	17	16	17
P15533	P15533	2	2	2	Tripartite motif-containing protein 30A	Trim30a	0		0		0		0		0		0		0		0		0		0		0		0		0		sp|P15533|TR30A_MOUSE Tripartite motif-containing protein 30A OS=Mus musculus OX=10090 GN=Trim30a PE=1 SV=2	1	2	2	2	1	1	1	1	2	1	1	1	1	1	0	0
P15535	P15535	1	1	1	Beta-1,4-galactosyltransferase 1;Lactose synthase A protein;N-acetyllactosamine synthase;Beta-N-acetylglucosaminylglycopeptide beta-1,4-galactosyltransferase;Beta-N-acetylglucosaminyl-glycolipid beta-1,4-galactosyltransferase;Processed beta-1,4-galactosyltransferase 1	B4galt1	0		0		0		0		0		0		0		0		0		0		0		0		0		sp|P15535|B4GT1_MOUSE Beta-1,4-galactosyltransferase 1 OS=Mus musculus OX=10090 GN=B4galt1 PE=1 SV=1	1	1	1	1	0	0	1	1	0	0	0	0	1	0	1	0
P15864;Q07133	P15864	25;5	8;0	8;0	Histone H1.2	Hist1h1c	0		0		0		0		0		0		0		0		0		0		0		0		0		sp|P15864|H12_MOUSE Histone H1.2 OS=Mus musculus OX=10090 GN=H1-2 PE=1 SV=2	2	25	8	8	24	25	25	25	24	25	23	24	23	24	19	24
P16045	P16045	9	9	9	Galectin-1	Lgals1	0		0		0		0		0		0		0		0		0		0		0		0		0		sp|P16045|LEG1_MOUSE Galectin-1 OS=Mus musculus OX=10090 GN=Lgals1 PE=1 SV=3	1	9	9	9	9	9	8	7	9	8	9	9	9	9	8	7
P16110	P16110	22	22	22	Galectin-3	Lgals3	0		0		0		0		0		0		0		0		0		0		0		0		0		sp|P16110|LEG3_MOUSE Galectin-3 OS=Mus musculus OX=10090 GN=Lgals3 PE=1 SV=3	1	22	22	22	19	18	19	19	19	19	19	19	19	21	19	17
P16254	P16254	6	6	6	Signal recognition particle 14 kDa protein;Signal recognition particle 14 kDa protein, N-terminally processed	Srp14	0		0		0		0		0		0		0		0		0		0		0		0		0		sp|P16254|SRP14_MOUSE Signal recognition particle 14 kDa protein OS=Mus musculus OX=10090 GN=Srp14 PE=1 SV=1	1	6	6	6	6	6	6	6	6	5	5	5	5	6	4	4
P16330	P16330	4	4	4	2,3-cyclic-nucleotide 3-phosphodiesterase	Cnp	0		0		0		0		0		0		0		0		0		0		0		0		0		sp|P16330|CN37_MOUSE 2,3-cyclic-nucleotide 3-phosphodiesterase OS=Mus musculus OX=10090 GN=Cnp PE=1 SV=3	1	4	4	4	4	2	3	3	3	2	4	2	4	2	3	3
P16332	P16332	4	4	4	Methylmalonyl-CoA mutase, mitochondrial	Mut	0		0		0		0		0		0		0		0		0		0		0		0		0		sp|P16332|MUTA_MOUSE Methylmalonyl-CoA mutase, mitochondrial OS=Mus musculus OX=10090 GN=Mmut PE=1 SV=2	1	4	4	4	4	4	4	3	4	4	3	1	3	4	3	3
P16460	P16460	11	11	11	Argininosuccinate synthase	Ass1	0		0		0		0		0		0		0		0		0		0		0		0		0		sp|P16460|ASSY_MOUSE Argininosuccinate synthase OS=Mus musculus OX=10090 GN=Ass1 PE=1 SV=1	1	11	11	11	7	8	7	6	8	8	7	5	10	6	7	4
P16546	P16546	16	16	16	Spectrin alpha chain, non-erythrocytic 1	Sptan1	0		0		0		0		0		0		0		0		0		0		0		0		0		sp|P16546|SPTN1_MOUSE Spectrin alpha chain, non-erythrocytic 1 OS=Mus musculus OX=10090 GN=Sptan1 PE=1 SV=4	1	16	16	16	12	10	9	8	9	11	9	8	10	11	13	9
P16675	P16675	23	23	23	Lysosomal protective protein;Lysosomal protective protein 32 kDa chain;Lysosomal protective protein 20 kDa chain	Ctsa	0		0		0		0		0		0		0		0		0		0		0		0		0		sp|P16675|PPGB_MOUSE Lysosomal protective protein OS=Mus musculus OX=10090 GN=Ctsa PE=1 SV=1	1	23	23	23	16	18	20	17	18	19	19	19	17	17	21	21
P16858;A0A1D5RLD8;V9GXA7;Q64467	P16858;A0A1D5RLD8	39;35;3;3	39;35;3;3	3;2;2;0	Glyceraldehyde-3-phosphate dehydrogenase	Gapdh	0		0		0		0		0		0		0		0		0		0		0		0		0		sp|P16858|G3P_MOUSE Glyceraldehyde-3-phosphate dehydrogenase OS=Mus musculus OX=10090 GN=Gapdh PE=1 SV=2;tr|A0A1D5RLD8|A0A1D5RLD8_MOUSE Glyceraldehyde-3-phosphate dehydrogenase OS=Mus musculus OX=10090 GN=Gm10358 PE=1 SV=1	4	39	39	3	35	36	36	36	39	38	35	35	36	35	29	35
P16879	P16879	2	2	2	Tyrosine-protein kinase Fes/Fps	Fes	0		0		0		0		0		0		0		0		0		0		0		0		0		sp|P16879|FES_MOUSE Tyrosine-protein kinase Fes/Fps OS=Mus musculus OX=10090 GN=Fes PE=1 SV=2	1	2	2	2	2	2	2	2	2	1	2	1	2	0	2	1
P17047	P17047	7	7	7	Lysosome-associated membrane glycoprotein 2	Lamp2	0		0		0		0		0		0		0		0		0		0		0		0		0		sp|P17047|LAMP2_MOUSE Lysosome-associated membrane glycoprotein 2 OS=Mus musculus OX=10090 GN=Lamp2 PE=1 SV=2	1	7	7	7	5	5	5	6	5	5	5	6	4	7	5	6
P17095	P17095	2	2	2	High mobility group protein HMG-I/HMG-Y	Hmga1	0		0		0		0		0		0		0		0		0		0		0		0		0		sp|P17095|HMGA1_MOUSE High mobility group protein HMG-I/HMG-Y OS=Mus musculus OX=10090 GN=Hmga1 PE=1 SV=4	1	2	2	2	2	2	2	2	2	2	2	2	2	2	2	1
P17156	P17156	16	1	1	Heat shock-related 70 kDa protein 2	Hspa2	0		0		0		0		0		0		0		0		0		0		0		0		0		sp|P17156|HSP72_MOUSE Heat shock-related 70 kDa protein 2 OS=Mus musculus OX=10090 GN=Hspa2 PE=1 SV=2	1	16	1	1	15	15	14	16	15	15	16	16	16	15	14	16
P17182;P17183	P17182	70;7	70;7	63;1	Alpha-enolase	Eno1	0		0		0		0		0		0		0		0		0		0		0		0		0		sp|P17182|ENOA_MOUSE Alpha-enolase OS=Mus musculus OX=10090 GN=Eno1 PE=1 SV=3	2	70	70	63	67	66	69	68	69	69	70	64	67	66	63	61
P17225	P17225	25	25	24	Polypyrimidine tract-binding protein 1	Ptbp1	0		0		0		0		0		0		0		0		0		0		0		0		0		sp|P17225|PTBP1_MOUSE Polypyrimidine tract-binding protein 1 OS=Mus musculus OX=10090 GN=Ptbp1 PE=1 SV=2	1	25	25	24	19	18	16	15	22	19	19	17	20	20	19	16
P17426	P17426	11	11	8	AP-2 complex subunit alpha-1	Ap2a1	0		0		0		0		0		0		0		0		0		0		0		0		0		sp|P17426|AP2A1_MOUSE AP-2 complex subunit alpha-1 OS=Mus musculus OX=10090 GN=Ap2a1 PE=1 SV=1	1	11	11	8	6	6	6	8	6	5	5	7	6	8	8	5
P17427	P17427	9	6	6	AP-2 complex subunit alpha-2	Ap2a2	0		0		0		0		0		0		0		0		0		0		0		0		0		sp|P17427|AP2A2_MOUSE AP-2 complex subunit alpha-2 OS=Mus musculus OX=10090 GN=Ap2a2 PE=1 SV=2	1	9	6	6	8	7	9	7	7	7	9	6	8	8	8	5
P17433	P17433	1	1	1	Transcription factor PU.1	Spi1	0		0		0		0		0		0		0		0		0		0		0		0		0		sp|P17433|SPI1_MOUSE Transcription factor PU.1 OS=Mus musculus OX=10090 GN=Spi1 PE=1 SV=2	1	1	1	1	1	1	1	1	1	1	1	1	1	1	1	1
P17439	P17439	2	2	2	Glucosylceramidase	Gba	0		0		0		0		0		0		0		0		0		0		0		0		0		sp|P17439|GLCM_MOUSE Lysosomal acid glucosylceramidase OS=Mus musculus OX=10090 GN=Gba PE=1 SV=1	1	2	2	2	1	2	2	2	0	2	2	1	1	2	2	2
P17515	P17515	5	5	5	C-X-C motif chemokine 10	Cxcl10	0		0		0		0		0		0		0		0		0		0		0		0		0		sp|P17515|CXL10_MOUSE C-X-C motif chemokine 10 OS=Mus musculus OX=10090 GN=Cxcl10 PE=1 SV=1	1	5	5	5	0	0	0	0	4	5	5	5	0	0	0	0
Q63836;P17563	Q63836;P17563	4;4	4;4	4;4	Selenium-binding protein 2;Selenium-binding protein 1	Selenbp2;Selenbp1	0		0		0		0		0		0		0		0		0		0		0		0		0		sp|Q63836|SBP2_MOUSE Selenium-binding protein 2 OS=Mus musculus OX=10090 GN=Selenbp2 PE=1 SV=2;sp|P17563|SBP1_MOUSE Methanethiol oxidase OS=Mus musculus OX=10090 GN=Selenbp1 PE=1 SV=2	2	4	4	4	3	3	4	4	2	2	3	3	2	1	3	3
P17665	P17665	2	2	2	Cytochrome c oxidase subunit 7C, mitochondrial	Cox7c	0		0		0		0		0		0		0		0		0		0		0		0		0		sp|P17665|COX7C_MOUSE Cytochrome c oxidase subunit 7C, mitochondrial OS=Mus musculus OX=10090 GN=Cox7c PE=1 SV=1	1	2	2	2	2	2	2	2	2	2	2	2	2	2	1	2
P17710;Q91W97	P17710	20;2	20;2	18;1	Hexokinase-1	Hk1	0		0		0		0		0		0		0		0		0		0		0		0		0		sp|P17710|HXK1_MOUSE Hexokinase-1 OS=Mus musculus OX=10090 GN=Hk1 PE=1 SV=3	2	20	20	18	10	12	11	13	9	12	15	12	10	9	19	15
P17742;V9GX31	P17742	26;2	26;2	26;2	Peptidyl-prolyl cis-trans isomerase A;Peptidyl-prolyl cis-trans isomerase A, N-terminally processed	Ppia	0		0		0		0		0		0		0		0		0		0		0		0		0		sp|P17742|PPIA_MOUSE Peptidyl-prolyl cis-trans isomerase A OS=Mus musculus OX=10090 GN=Ppia PE=1 SV=2	2	26	26	26	25	26	26	26	25	25	24	25	25	25	25	26
P17751	P17751	45	45	45	Triosephosphate isomerase	Tpi1	0		0		0		0		0		0		0		0		0		0		0		0		0		sp|P17751|TPIS_MOUSE Triosephosphate isomerase OS=Mus musculus OX=10090 GN=Tpi1 PE=1 SV=5	1	45	45	45	35	38	39	37	41	39	40	35	36	36	33	37
P17879	P17879	24	1	1	Heat shock 70 kDa protein 1B	Hspa1b	0		0		0		0		0		0		0		0		0		0		0		0		0		sp|P17879|HS71B_MOUSE Heat shock 70 kDa protein 1B OS=Mus musculus OX=10090 GN=Hspa1b PE=1 SV=3	1	24	1	1	18	18	17	19	21	22	22	20	18	19	17	19
P17918	P17918	25	25	25	Proliferating cell nuclear antigen	Pcna	0		0		0		0		0		0		0		0		0		0		0		0		0		sp|P17918|PCNA_MOUSE Proliferating cell nuclear antigen OS=Mus musculus OX=10090 GN=Pcna PE=1 SV=2	1	25	25	25	19	22	14	13	15	20	18	14	17	18	19	15
P18155	P18155	6	6	6	Bifunctional methylenetetrahydrofolate dehydrogenase/cyclohydrolase, mitochondrial;NAD-dependent methylenetetrahydrofolate dehydrogenase;Methenyltetrahydrofolate cyclohydrolase	Mthfd2	0		0		0		0		0		0		0		0		0		0		0		0		0		sp|P18155|MTDC_MOUSE Bifunctional methylenetetrahydrofolate dehydrogenase/cyclohydrolase, mitochondrial OS=Mus musculus OX=10090 GN=Mthfd2 PE=1 SV=1	1	6	6	6	6	4	5	4	4	6	4	3	3	4	2	4
P18181	P18181	3	3	3	CD48 antigen	Cd48	0		0		0		0		0		0		0		0		0		0		0		0		0		sp|P18181|CD48_MOUSE CD48 antigen OS=Mus musculus OX=10090 GN=Cd48 PE=1 SV=1	1	3	3	3	2	2	3	2	2	3	2	2	2	3	2	2
P18242	P18242	23	23	23	Cathepsin D	Ctsd	0		0		0		0		0		0		0		0		0		0		0		0		0		sp|P18242|CATD_MOUSE Cathepsin D OS=Mus musculus OX=10090 GN=Ctsd PE=1 SV=1	1	23	23	23	21	22	20	22	22	21	21	17	22	22	21	17
P18608	P18608	3	3	3	Non-histone chromosomal protein HMG-14	Hmgn1	0		0		0		0		0		0		0		0		0		0		0		0		0		sp|P18608|HMGN1_MOUSE Non-histone chromosomal protein HMG-14 OS=Mus musculus OX=10090 GN=Hmgn1 PE=1 SV=2	1	3	3	3	3	3	2	3	3	3	3	3	3	3	3	3
P18654	P18654	3	3	2	Ribosomal protein S6 kinase alpha-3	Rps6ka3	0		0		0		0		0		0		0		0		0		0		0		0		0		sp|P18654|KS6A3_MOUSE Ribosomal protein S6 kinase alpha-3 OS=Mus musculus OX=10090 GN=Rps6ka3 PE=1 SV=2	1	3	3	2	3	2	3	3	3	3	3	2	3	2	3	2
P18760	P18760	33	33	26	Cofilin-1	Cfl1	0		0		0		0		0		0		0		0		0		0		0		0		0		sp|P18760|COF1_MOUSE Cofilin-1 OS=Mus musculus OX=10090 GN=Cfl1 PE=1 SV=3	1	33	33	26	32	30	31	32	31	31	32	32	32	32	31	32
P19096	P19096	20	20	20	Fatty acid synthase;[Acyl-carrier-protein] S-acetyltransferase;[Acyl-carrier-protein] S-malonyltransferase;3-oxoacyl-[acyl-carrier-protein] synthase;3-oxoacyl-[acyl-carrier-protein] reductase;3-hydroxyacyl-[acyl-carrier-protein] dehydratase;Enoyl-[acyl-carrier-protein] reductase;Oleoyl-[acyl-carrier-protein] hydrolase	Fasn	0		0		0		0		0		0		0		0		0		0		0		0		0		sp|P19096|FAS_MOUSE Fatty acid synthase OS=Mus musculus OX=10090 GN=Fasn PE=1 SV=2	1	20	20	20	14	13	13	11	16	16	15	13	17	13	16	13
P19157;P46425	P19157;P46425	4;3	4;3	4;3	Glutathione S-transferase P 1;Glutathione S-transferase P 2	Gstp1;Gstp2	0		0		0		0		0		0		0		0		0		0		0		0		0		sp|P19157|GSTP1_MOUSE Glutathione S-transferase P 1 OS=Mus musculus OX=10090 GN=Gstp1 PE=1 SV=2;sp|P46425|GSTP2_MOUSE Glutathione S-transferase P 2 OS=Mus musculus OX=10090 GN=Gstp2 PE=1 SV=2	2	4	4	4	3	3	4	3	3	2	4	2	3	3	4	4
P19253	P19253	26	26	26	60S ribosomal protein L13a	Rpl13a	0		0		0		0		0		0		0		0		0		0		0		0		0		sp|P19253|RL13A_MOUSE 60S ribosomal protein L13a OS=Mus musculus OX=10090 GN=Rpl13a PE=1 SV=4	1	26	26	26	23	19	23	21	23	22	23	21	25	21	18	23
P19426	P19426	6	6	6	Negative elongation factor E	Nelfe	0		0		0		0		0		0		0		0		0		0		0		0		0		sp|P19426|NELFE_MOUSE Negative elongation factor E OS=Mus musculus OX=10090 GN=Nelfe PE=1 SV=2	1	6	6	6	4	1	2	3	4	2	2	1	3	4	1	2
P19536	P19536	6	6	6	Cytochrome c oxidase subunit 5B, mitochondrial	Cox5b	0		0		0		0		0		0		0		0		0		0		0		0		0		sp|P19536|COX5B_MOUSE Cytochrome c oxidase subunit 5B, mitochondrial OS=Mus musculus OX=10090 GN=Cox5b PE=1 SV=1	1	6	6	6	6	6	4	6	6	6	6	5	6	6	6	5
P19783	P19783	10	10	10	Cytochrome c oxidase subunit 4 isoform 1, mitochondrial	Cox4i1	0		0		0		0		0		0		0		0		0		0		0		0		0		sp|P19783|COX41_MOUSE Cytochrome c oxidase subunit 4 isoform 1, mitochondrial OS=Mus musculus OX=10090 GN=Cox4i1 PE=1 SV=2	1	10	10	10	9	9	8	8	7	7	8	7	10	8	8	7
P19785	P19785	1	1	1	Estrogen receptor	Esr1	0		0		0		0		0		0		0		0		0		0		0		0		0		sp|P19785|ESR1_MOUSE Estrogen receptor OS=Mus musculus OX=10090 GN=Esr1 PE=1 SV=1	1	1	1	1	1	1	1	1	1	1	1	1	1	1	1	1
P19973	P19973	13	13	13	Lymphocyte-specific protein 1	Lsp1	0		0		0		0		0		0		0		0		0		0		0		0		0		sp|P19973|LSP1_MOUSE Lymphocyte-specific protein 1 OS=Mus musculus OX=10090 GN=Lsp1 PE=1 SV=2	1	13	13	13	13	12	11	10	12	10	12	9	12	12	11	8
P20029	P20029	77	75	75	78 kDa glucose-regulated protein	Hspa5	0		0		0		0		0		0		0		0		0		0		0		0		0		sp|P20029|BIP_MOUSE Endoplasmic reticulum chaperone BiP OS=Mus musculus OX=10090 GN=Hspa5 PE=1 SV=3	1	77	75	75	70	69	72	69	71	71	69	61	69	67	64	63
P20060	P20060	13	13	13	Beta-hexosaminidase subunit beta	Hexb	0		0		0		0		0		0		0		0		0		0		0		0		0		sp|P20060|HEXB_MOUSE Beta-hexosaminidase subunit beta OS=Mus musculus OX=10090 GN=Hexb PE=1 SV=2	1	13	13	13	9	10	11	11	9	8	10	10	11	10	12	11
P20065	P20065	3	3	3	Thymosin beta-4;Hematopoietic system regulatory peptide	Tmsb4x	0		0		0		0		0		0		0		0		0		0		0		0		0		sp|P20065|TYB4_MOUSE Thymosin beta-4 OS=Mus musculus OX=10090 GN=Tmsb4x PE=1 SV=1	1	3	3	3	3	3	3	3	3	3	3	3	3	2	3	3
P20108	P20108	10	10	10	Thioredoxin-dependent peroxide reductase, mitochondrial	Prdx3	0		0		0		0		0		0		0		0		0		0		0		0		0		sp|P20108|PRDX3_MOUSE Thioredoxin-dependent peroxide reductase, mitochondrial OS=Mus musculus OX=10090 GN=Prdx3 PE=1 SV=1	1	10	10	10	7	7	7	7	8	6	7	6	8	6	9	7
P20152;P15331;P31001;P08553;P11679;Q9DCV7;P46660;CON__Q3KNV1;CON__Q9NSB2;CON__P05787;CON__Q9DCV7;CON__Q6ISB0;CON__P08729;CON__P78386;CON__H-INV:HIT000292931;CON__Q14533;CON__Q8N1N4-2;CON__P48668;CON__Q9H552;E9Q1Y9;CON__P07744;CON__Q6NT21;CON__P78385;CON__P13647;CON__O43790;CON__Q7RTT2;CON__Q5XKE5;CON__O95678;P07744;CON__Q01546;Q99M73;P08551;P03995;Q9Z2T6;Q8VED5;Q6IMF0;CON__Q8VED5;P97861;Q9ERE2;CO…	P20152	84;6;5;2;2;2;2;2;2;2;2;2;2;1;1;1;1;1;1;1;1;1;1;1;1;1;1;1;1;1;1;1;1;1;1;1;1;1;1;1;1;1;1;1	84;6;5;2;2;2;2;2;2;2;2;2;2;1;1;1;1;1;1;1;1;1;1;1;1;1;1;1;1;1;1;1;1;1;1;1;1;1;1;1;1;1;1;1	83;6;5;2;1;1;2;1;1;1;1;1;1;0;0;0;0;0;1;0;0;0;0;0;0;0;0;0;0;0;0;1;0;0;0;0;0;0;0;0;0;0;0;1	Vimentin	Vim	0		0		0		0		0		0		0		0		0		0		0		0		0		sp|P20152|VIME_MOUSE Vimentin OS=Mus musculus OX=10090 GN=Vim PE=1 SV=3	44	84	84	83	70	70	73	69	78	71	75	71	74	74	74	70
P20491	P20491	3	3	3	High affinity immunoglobulin epsilon receptor subunit gamma	Fcer1g	0		0		0		0		0		0		0		0		0		0		0		0		0		sp|P20491|FCERG_MOUSE High affinity immunoglobulin epsilon receptor subunit gamma OS=Mus musculus OX=10090 GN=Fcer1g PE=1 SV=1	1	3	3	3	3	2	3	2	3	2	2	3	2	2	2	3
P20664	P20664	3	3	3	DNA primase small subunit	Prim1	0		0		0		0		0		0		0		0		0		0		0		0		0		sp|P20664|PRI1_MOUSE DNA primase small subunit OS=Mus musculus OX=10090 GN=Prim1 PE=1 SV=1	1	3	3	3	3	2	2	1	2	3	3	2	3	2	1	3
P21107	P21107	23	7	7	Tropomyosin alpha-3 chain	Tpm3	0		0		0		0		0		0		0		0		0		0		0		0		0		sp|P21107|TPM3_MOUSE Tropomyosin alpha-3 chain OS=Mus musculus OX=10090 GN=Tpm3 PE=1 SV=3	1	23	7	7	21	21	21	20	19	21	22	19	21	20	18	15
P21126	P21126	4	4	4	Ubiquitin-like protein 4A	Ubl4a	0		0		0		0		0		0		0		0		0		0		0		0		0		sp|P21126|UBL4A_MOUSE Ubiquitin-like protein 4A OS=Mus musculus OX=10090 GN=Ubl4a PE=1 SV=1	1	4	4	4	3	1	2	1	3	2	1	1	2	3	3	3
P21279;P30677;P21278	P21279	5;2;1	5;2;1	5;2;1	Guanine nucleotide-binding protein G(q) subunit alpha	Gnaq	0		0		0		0		0		0		0		0		0		0		0		0		0		sp|P21279|GNAQ_MOUSE Guanine nucleotide-binding protein G(q) subunit alpha OS=Mus musculus OX=10090 GN=Gnaq PE=1 SV=4	3	5	5	5	3	3	3	2	2	4	3	2	4	3	4	3
P21300	P21300	5	2	2	Aldose reductase-related protein 1	Akr1b7	0		0		0		0		0		0		0		0		0		0		0		0		0		sp|P21300|ALD1_MOUSE Aldo-keto reductase family 1 member B7 OS=Mus musculus OX=10090 GN=Akr1b7 PE=1 SV=4	1	5	2	2	5	4	5	5	5	4	4	4	5	4	5	4
P21460	P21460	6	6	6	Cystatin-C	Cst3	0		0		0		0		0		0		0		0		0		0		0		0		0		sp|P21460|CYTC_MOUSE Cystatin-C OS=Mus musculus OX=10090 GN=Cst3 PE=1 SV=2	1	6	6	6	5	4	6	4	6	5	4	3	6	5	5	2
P21550	P21550	12	5	5	Beta-enolase	Eno3	0		0		0		0		0		0		0		0		0		0		0		0		0		sp|P21550|ENOB_MOUSE Beta-enolase OS=Mus musculus OX=10090 GN=Eno3 PE=1 SV=3	1	12	5	5	10	10	10	10	11	10	11	9	11	12	9	9
P21619	P21619	19	14	14	Lamin-B2	Lmnb2	0		0		0		0		0		0		0		0		0		0		0		0		0		sp|P21619|LMNB2_MOUSE Lamin-B2 OS=Mus musculus OX=10090 GN=Lmnb2 PE=1 SV=2	1	19	14	14	13	10	12	9	12	10	9	7	16	11	12	9
P21855	P21855	1	1	1	B-cell differentiation antigen CD72	Cd72	0		0		0		0		0		0		0		0		0		0		0		0		0		sp|P21855|CD72_MOUSE B-cell differentiation antigen CD72 OS=Mus musculus OX=10090 GN=Cd72 PE=1 SV=2	1	1	1	1	0	1	0	1	1	1	0	1	1	1	0	0
P21981	P21981	6	6	6	Protein-glutamine gamma-glutamyltransferase 2	Tgm2	0		0		0		0		0		0		0		0		0		0		0		0		0		sp|P21981|TGM2_MOUSE Protein-glutamine gamma-glutamyltransferase 2 OS=Mus musculus OX=10090 GN=Tgm2 PE=1 SV=4	1	6	6	6	5	3	5	3	5	4	5	6	3	2	6	5
P21995	P21995	5	5	5	Embigin	Emb	0		0		0		0		0		0		0		0		0		0		0		0		0		sp|P21995|EMB_MOUSE Embigin OS=Mus musculus OX=10090 GN=Emb PE=1 SV=2	1	5	5	5	4	5	4	4	4	4	5	5	4	4	3	5
P22315	P22315	8	8	8	Ferrochelatase, mitochondrial	Fech	0		0		0		0		0		0		0		0		0		0		0		0		0		sp|P22315|HEMH_MOUSE Ferrochelatase, mitochondrial OS=Mus musculus OX=10090 GN=Fech PE=1 SV=2	1	8	8	8	7	4	6	5	6	4	7	6	7	5	8	6
P22366	P22366	2	2	2	Myeloid differentiation primary response protein MyD88	Myd88	0		0		0		0		0		0		0		0		0		0		0		0		0		sp|P22366|MYD88_MOUSE Myeloid differentiation primary response protein MyD88 OS=Mus musculus OX=10090 GN=Myd88 PE=1 SV=3	1	2	2	2	0	1	1	2	2	2	2	1	1	2	2	0
P22437	P22437	1	1	1	Prostaglandin G/H synthase 1	Ptgs1	0		0		0		0		0		0		0		0		0		0		0		0		0		sp|P22437|PGH1_MOUSE Prostaglandin G/H synthase 1 OS=Mus musculus OX=10090 GN=Ptgs1 PE=1 SV=1	1	1	1	1	1	0	0	0	1	0	0	1	1	0	1	1
P22682	P22682	4	4	4	E3 ubiquitin-protein ligase CBL	Cbl	0		0		0		0		0		0		0		0		0		0		0		0		0		sp|P22682|CBL_MOUSE E3 ubiquitin-protein ligase CBL OS=Mus musculus OX=10090 GN=Cbl PE=1 SV=3	1	4	4	4	4	4	4	3	4	4	3	3	4	4	3	3
P22892	P22892	2	2	2	AP-1 complex subunit gamma-1	Ap1g1	0		0		0		0		0		0		0		0		0		0		0		0		0		sp|P22892|AP1G1_MOUSE AP-1 complex subunit gamma-1 OS=Mus musculus OX=10090 GN=Ap1g1 PE=1 SV=3	1	2	2	2	2	2	2	2	2	2	2	2	2	2	2	2
P22893	P22893	5	5	5	Tristetraprolin	Zfp36	0		0		0		0		0		0		0		0		0		0		0		0		0		sp|P22893|TTP_MOUSE mRNA decay activator protein ZFP36 OS=Mus musculus OX=10090 GN=Zfp36 PE=1 SV=1	1	5	5	5	0	0	0	0	5	4	3	1	1	1	0	0
P22907	P22907	13	13	13	Porphobilinogen deaminase	Hmbs	0		0		0		0		0		0		0		0		0		0		0		0		0		sp|P22907|HEM3_MOUSE Porphobilinogen deaminase OS=Mus musculus OX=10090 GN=Hmbs PE=1 SV=2	1	13	13	13	7	9	7	5	9	7	8	5	9	10	8	6
P23116	P23116	24	24	24	Eukaryotic translation initiation factor 3 subunit A	Eif3a	0		0		0		0		0		0		0		0		0		0		0		0		0		sp|P23116|EIF3A_MOUSE Eukaryotic translation initiation factor 3 subunit A OS=Mus musculus OX=10090 GN=Eif3a PE=1 SV=5	1	24	24	24	18	20	19	20	19	22	21	17	19	19	18	16
P23198	P23198	10	10	8	Chromobox protein homolog 3	Cbx3	0		0		0		0		0		0		0		0		0		0		0		0		0		sp|P23198|CBX3_MOUSE Chromobox protein homolog 3 OS=Mus musculus OX=10090 GN=Cbx3 PE=1 SV=2	1	10	10	8	9	8	8	8	9	9	9	6	10	9	9	7
P23249	P23249	2	2	2	Putative helicase MOV-10	Mov10	0		0		0		0		0		0		0		0		0		0		0		0		0		sp|P23249|MOV10_MOUSE Putative helicase MOV-10 OS=Mus musculus OX=10090 GN=Mov10 PE=1 SV=2	1	2	2	2	2	2	1	2	2	1	2	2	2	1	2	1
P23298	P23298	1	1	1	Protein kinase C eta type	Prkch	0		0		0		0		0		0		0		0		0		0		0		0		0		sp|P23298|KPCL_MOUSE Protein kinase C eta type OS=Mus musculus OX=10090 GN=Prkch PE=1 SV=2	1	1	1	1	0	0	0	0	0	0	1	0	0	0	0	0
P23492	P23492	11	11	7	Purine nucleoside phosphorylase	Pnp	0		0		0		0		0		0		0		0		0		0		0		0		0		sp|P23492|PNPH_MOUSE Purine nucleoside phosphorylase OS=Mus musculus OX=10090 GN=Pnp PE=1 SV=2	1	11	11	7	5	8	5	5	8	7	8	4	6	4	8	5
P23506	P23506	4	4	4	Protein-L-isoaspartate(D-aspartate) O-methyltransferase	Pcmt1	0		0		0		0		0		0		0		0		0		0		0		0		0		sp|P23506|PIMT_MOUSE Protein-L-isoaspartate(D-aspartate) O-methyltransferase OS=Mus musculus OX=10090 GN=Pcmt1 PE=1 SV=3	1	4	4	4	4	3	4	3	4	4	4	4	4	2	4	3
P23591	P23591	6	6	6	GDP-L-fucose synthase	Tsta3	0		0		0		0		0		0		0		0		0		0		0		0		0		sp|P23591|FCL_MOUSE GDP-L-fucose synthase OS=Mus musculus OX=10090 GN=Gfus PE=1 SV=3	1	6	6	6	4	4	3	4	2	6	5	2	2	5	4	3
P23780;Q8VC60	P23780	13;1	13;1	13;1	Beta-galactosidase	Glb1	0		0		0		0		0		0		0		0		0		0		0		0		0		sp|P23780|BGAL_MOUSE Beta-galactosidase OS=Mus musculus OX=10090 GN=Glb1 PE=1 SV=1	2	13	13	13	11	10	11	10	9	11	11	10	9	10	13	12
P23906	P23906	1	1	1	Interferon regulatory factor 2	Irf2	0		0		0		0		0		0		0		0		0		0		0		0		0		sp|P23906|IRF2_MOUSE Interferon regulatory factor 2 OS=Mus musculus OX=10090 GN=Irf2 PE=1 SV=1	1	1	1	1	1	0	1	0	1	0	1	1	1	0	0	0
P23949	P23949	3	3	2	Zinc finger protein 36, C3H1 type-like 2	Zfp36l2	0		0		0		0		0		0		0		0		0		0		0		0		0		sp|P23949|TISD_MOUSE mRNA decay activator protein ZFP36L2 OS=Mus musculus OX=10090 GN=Zfp36l2 PE=1 SV=2	1	3	3	2	3	2	3	3	0	2	3	2	3	3	3	3
P24063	P24063	2	2	2	Integrin alpha-L	Itgal	0		0		0		0		0		0		0		0		0		0		0		0		0		sp|P24063|ITAL_MOUSE Integrin alpha-L OS=Mus musculus OX=10090 GN=Itgal PE=1 SV=2	1	2	2	2	1	0	0	0	1	1	1	0	1	1	1	0
P24270	P24270	30	30	30	Catalase	Cat	0		0		0		0		0		0		0		0		0		0		0		0		0		sp|P24270|CATA_MOUSE Catalase OS=Mus musculus OX=10090 GN=Cat PE=1 SV=4	1	30	30	30	24	19	25	27	24	23	22	22	25	20	21	22
P24369	P24369	20	20	20	Peptidyl-prolyl cis-trans isomerase B	Ppib	0		0		0		0		0		0		0		0		0		0		0		0		0		sp|P24369|PPIB_MOUSE Peptidyl-prolyl cis-trans isomerase B OS=Mus musculus OX=10090 GN=Ppib PE=1 SV=2	1	20	20	20	18	18	19	17	18	18	16	17	18	18	17	16
P24452	P24452	24	24	24	Macrophage-capping protein	Capg	0		0		0		0		0		0		0		0		0		0		0		0		0		sp|P24452|CAPG_MOUSE Macrophage-capping protein OS=Mus musculus OX=10090 GN=Capg PE=1 SV=2	1	24	24	24	24	23	23	24	24	24	24	23	24	24	22	21
P24527	P24527	8	8	8	Leukotriene A-4 hydrolase	Lta4h	0		0		0		0		0		0		0		0		0		0		0		0		0		sp|P24527|LKHA4_MOUSE Leukotriene A-4 hydrolase OS=Mus musculus OX=10090 GN=Lta4h PE=1 SV=4	1	8	8	8	2	3	6	3	4	5	5	5	4	3	7	5
P24547	P24547	24	24	23	Inosine-5-monophosphate dehydrogenase 2	Impdh2	0		0		0		0		0		0		0		0		0		0		0		0		0		sp|P24547|IMDH2_MOUSE Inosine-5-monophosphate dehydrogenase 2 OS=Mus musculus OX=10090 GN=Impdh2 PE=1 SV=2	1	24	24	23	20	22	19	19	21	21	19	16	22	20	19	17
P24638	P24638	3	3	3	Lysosomal acid phosphatase	Acp2	0		0		0		0		0		0		0		0		0		0		0		0		0		sp|P24638|PPAL_MOUSE Lysosomal acid phosphatase OS=Mus musculus OX=10090 GN=Acp2 PE=1 SV=2	1	3	3	3	2	2	2	2	2	1	2	2	3	3	3	2
P24668	P24668	3	3	3	Cation-dependent mannose-6-phosphate receptor	M6pr	0		0		0		0		0		0		0		0		0		0		0		0		0		sp|P24668|MPRD_MOUSE Cation-dependent mannose-6-phosphate receptor OS=Mus musculus OX=10090 GN=M6pr PE=1 SV=1	1	3	3	3	2	3	1	2	2	3	3	1	3	2	2	2
P24788	P24788	3	3	3	Cyclin-dependent kinase 11B	Cdk11b	0		0		0		0		0		0		0		0		0		0		0		0		0		sp|P24788|CD11B_MOUSE Cyclin-dependent kinase 11B OS=Mus musculus OX=10090 GN=Cdk11b PE=1 SV=2	1	3	3	3	3	3	3	1	3	2	1	1	3	2	1	1
P24860	P24860	1	1	1	G2/mitotic-specific cyclin-B1	Ccnb1	0		0		0		0		0		0		0		0		0		0		0		0		0		sp|P24860|CCNB1_MOUSE G2/mitotic-specific cyclin-B1 OS=Mus musculus OX=10090 GN=Ccnb1 PE=1 SV=3	1	1	1	1	1	0	1	1	0	0	1	0	1	0	1	0
P25085	P25085	4	4	4	Interleukin-1 receptor antagonist protein	Il1rn	0		0		0		0		0		0		0		0		0		0		0		0		0		sp|P25085|IL1RA_MOUSE Interleukin-1 receptor antagonist protein OS=Mus musculus OX=10090 GN=Il1rn PE=2 SV=1	1	4	4	4	3	4	4	4	4	4	4	4	2	1	4	4
P25119	P25119	2	2	2	Tumor necrosis factor receptor superfamily member 1B	Tnfrsf1b	0		0		0		0		0		0		0		0		0		0		0		0		0		sp|P25119|TNR1B_MOUSE Tumor necrosis factor receptor superfamily member 1B OS=Mus musculus OX=10090 GN=Tnfrsf1b PE=2 SV=1	1	2	2	2	0	0	0	0	1	2	1	1	1	0	2	0
P25206	P25206	11	11	11	DNA replication licensing factor MCM3	Mcm3	0		0		0		0		0		0		0		0		0		0		0		0		0		sp|P25206|MCM3_MOUSE DNA replication licensing factor MCM3 OS=Mus musculus OX=10090 GN=Mcm3 PE=1 SV=2	1	11	11	11	9	7	9	9	9	6	9	6	11	9	10	8
P25322	P25322	2	2	2	G1/S-specific cyclin-D1	Ccnd1	0		0		0		0		0		0		0		0		0		0		0		0		0		sp|P25322|CCND1_MOUSE G1/S-specific cyclin-D1 OS=Mus musculus OX=10090 GN=Ccnd1 PE=1 SV=1	1	2	2	2	1	0	1	1	0	1	1	1	1	1	2	1
P25425;P31362	P25425	3;1	3;1	2;0	POU domain, class 2, transcription factor 1	Pou2f1	0		0		0		0		0		0		0		0		0		0		0		0		0		sp|P25425|PO2F1_MOUSE POU domain, class 2, transcription factor 1 OS=Mus musculus OX=10090 GN=Pou2f1 PE=1 SV=3	2	3	3	2	0	1	0	0	2	2	0	0	1	1	1	0
P25444	P25444	31	31	31	40S ribosomal protein S2	Rps2	0		0		0		0		0		0		0		0		0		0		0		0		0		sp|P25444|RS2_MOUSE 40S ribosomal protein S2 OS=Mus musculus OX=10090 GN=Rps2 PE=1 SV=3	1	31	31	31	26	25	29	27	29	24	27	26	25	25	26	26
P25446	P25446	1	1	1	Tumor necrosis factor receptor superfamily member 6	Fas	0		0		0		0		0		0		0		0		0		0		0		0		0		sp|P25446|TNR6_MOUSE Tumor necrosis factor receptor superfamily member 6 OS=Mus musculus OX=10090 GN=Fas PE=1 SV=2	1	1	1	1	1	0	0	1	1	1	0	0	0	0	1	0
P25799	P25799	7	7	7	Nuclear factor NF-kappa-B p105 subunit;Nuclear factor NF-kappa-B p50 subunit	Nfkb1	0		0		0		0		0		0		0		0		0		0		0		0		0		sp|P25799|NFKB1_MOUSE Nuclear factor NF-kappa-B p105 subunit OS=Mus musculus OX=10090 GN=Nfkb1 PE=1 SV=2	1	7	7	7	4	5	5	2	6	5	7	2	4	5	3	3
P25911;P16277	P25911	7;1	7;1	7;1	Tyrosine-protein kinase Lyn	Lyn	0		0		0		0		0		0		0		0		0		0		0		0		0		sp|P25911|LYN_MOUSE Tyrosine-protein kinase Lyn OS=Mus musculus OX=10090 GN=Lyn PE=1 SV=4	2	7	7	7	2	6	3	3	6	6	3	4	4	4	6	3
P25976	P25976	10	10	10	Nucleolar transcription factor 1	Ubtf	0		0		0		0		0		0		0		0		0		0		0		0		0		sp|P25976|UBF1_MOUSE Nucleolar transcription factor 1 OS=Mus musculus OX=10090 GN=Ubtf PE=1 SV=1	1	10	10	10	8	8	4	5	7	8	6	4	7	6	6	3
P26039;Q71LX4	P26039	184;13	184;13	184;13	Talin-1	Tln1	0		0		0		0		0		0		0		0		0		0		0		0		0		sp|P26039|TLN1_MOUSE Talin-1 OS=Mus musculus OX=10090 GN=Tln1 PE=1 SV=2	2	184	184	184	151	154	146	148	161	158	157	133	150	147	145	127
P26040	P26040	22	7	7	Ezrin	Ezr	0		0		0		0		0		0		0		0		0		0		0		0		0		sp|P26040|EZRI_MOUSE Ezrin OS=Mus musculus OX=10090 GN=Ezr PE=1 SV=3	1	22	7	7	21	22	19	20	20	20	21	18	21	19	22	19
P26041	P26041	65	65	47	Moesin	Msn	0		0		0		0		0		0		0		0		0		0		0		0		0		sp|P26041|MOES_MOUSE Moesin OS=Mus musculus OX=10090 GN=Msn PE=1 SV=3	1	65	65	47	57	61	51	56	57	58	60	51	57	54	58	50
P26043	P26043	28	10	8	Radixin	Rdx	0		0		0		0		0		0		0		0		0		0		0		0		0		sp|P26043|RADI_MOUSE Radixin OS=Mus musculus OX=10090 GN=Rdx PE=1 SV=3	1	28	10	8	26	26	23	24	25	24	26	21	26	24	28	20
P26187	P26187	1	1	1	Methylated-DNA--protein-cysteine methyltransferase	Mgmt	0		0		0		0		0		0		0		0		0		0		0		0		0		sp|P26187|MGMT_MOUSE Methylated-DNA--protein-cysteine methyltransferase OS=Mus musculus OX=10090 GN=Mgmt PE=1 SV=3	1	1	1	1	1	0	1	1	1	0	1	0	1	0	1	1
P26231	P26231	3	3	3	Catenin alpha-1	Ctnna1	0		0		0		0		0		0		0		0		0		0		0		0		0		sp|P26231|CTNA1_MOUSE Catenin alpha-1 OS=Mus musculus OX=10090 GN=Ctnna1 PE=1 SV=1	1	3	3	3	0	0	1	1	2	1	2	1	1	1	1	1
P26323	P26323	2	2	2	Friend leukemia integration 1 transcription factor	Fli1	0		0		0		0		0		0		0		0		0		0		0		0		0		sp|P26323|FLI1_MOUSE Friend leukemia integration 1 transcription factor OS=Mus musculus OX=10090 GN=Fli1 PE=1 SV=1	1	2	2	2	1	1	2	1	2	2	2	1	2	2	1	1
P26350	P26350	5	5	5	Prothymosin alpha;Prothymosin alpha, N-terminally processed;Thymosin alpha	Ptma	0		0		0		0		0		0		0		0		0		0		0		0		0		sp|P26350|PTMA_MOUSE Prothymosin alpha OS=Mus musculus OX=10090 GN=Ptma PE=1 SV=2	1	5	5	5	4	5	4	4	5	5	4	4	3	5	4	5
P26369	P26369	12	12	12	Splicing factor U2AF 65 kDa subunit	U2af2	0		0		0		0		0		0		0		0		0		0		0		0		0		sp|P26369|U2AF2_MOUSE Splicing factor U2AF 65 kDa subunit OS=Mus musculus OX=10090 GN=U2af2 PE=1 SV=3	1	12	12	12	12	11	12	9	12	10	11	9	12	10	11	10
P26443	P26443	38	38	38	Glutamate dehydrogenase 1, mitochondrial	Glud1	0		0		0		0		0		0		0		0		0		0		0		0		0		sp|P26443|DHE3_MOUSE Glutamate dehydrogenase 1, mitochondrial OS=Mus musculus OX=10090 GN=Glud1 PE=1 SV=1	1	38	38	38	30	33	31	27	30	32	31	28	31	30	32	25
P26516	P26516	15	15	15	26S proteasome non-ATPase regulatory subunit 7	Psmd7	0		0		0		0		0		0		0		0		0		0		0		0		0		sp|P26516|PSMD7_MOUSE 26S proteasome non-ATPase regulatory subunit 7 OS=Mus musculus OX=10090 GN=Psmd7 PE=1 SV=2	1	15	15	15	13	14	12	9	14	12	11	8	13	12	10	8
P26638	P26638	25	25	25	Serine--tRNA ligase, cytoplasmic	Sars	0		0		0		0		0		0		0		0		0		0		0		0		0		sp|P26638|SYSC_MOUSE Serine--tRNA ligase, cytoplasmic OS=Mus musculus OX=10090 GN=Sars1 PE=1 SV=3	1	25	25	25	19	18	19	17	19	18	21	17	16	17	22	18
P26645	P26645	6	6	6	Myristoylated alanine-rich C-kinase substrate	Marcks	0		0		0		0		0		0		0		0		0		0		0		0		0		sp|P26645|MARCS_MOUSE Myristoylated alanine-rich C-kinase substrate OS=Mus musculus OX=10090 GN=Marcks PE=1 SV=2	1	6	6	6	5	6	5	6	5	6	5	5	5	6	3	6
P26883	P26883	10	10	10	Peptidyl-prolyl cis-trans isomerase FKBP1A	Fkbp1a	0		0		0		0		0		0		0		0		0		0		0		0		0		sp|P26883|FKB1A_MOUSE Peptidyl-prolyl cis-trans isomerase FKBP1A OS=Mus musculus OX=10090 GN=Fkbp1a PE=1 SV=2	1	10	10	10	10	8	7	8	9	8	9	8	8	9	7	5
P27046	P27046	2	2	2	Alpha-mannosidase 2	Man2a1	0		0		0		0		0		0		0		0		0		0		0		0		0		sp|P27046|MA2A1_MOUSE Alpha-mannosidase 2 OS=Mus musculus OX=10090 GN=Man2a1 PE=1 SV=2	1	2	2	2	1	0	0	2	0	2	1	1	1	1	1	1
P27048;P63163	P27048;P63163	11;11	11;11	11;11	Small nuclear ribonucleoprotein-associated protein B;Small nuclear ribonucleoprotein-associated protein N	Snrpb;Snrpn	0		0		0		0		0		0		0		0		0		0		0		0		0		sp|P27048|RSMB_MOUSE Small nuclear ribonucleoprotein-associated protein B OS=Mus musculus OX=10090 GN=Snrpb PE=1 SV=1;sp|P63163|RSMN_MOUSE Small nuclear ribonucleoprotein-associated protein N OS=Mus musculus OX=10090 GN=Snrpn PE=1 SV=1	2	11	11	11	10	8	9	10	11	10	10	8	11	8	8	10
P27512	P27512	3	3	3	Tumor necrosis factor receptor superfamily member 5	Cd40	0		0		0		0		0		0		0		0		0		0		0		0		0		sp|P27512|TNR5_MOUSE Tumor necrosis factor receptor superfamily member 5 OS=Mus musculus OX=10090 GN=Cd40 PE=1 SV=3	1	3	3	3	1	1	2	1	2	3	3	1	2	1	1	1
P27546	P27546	16	16	16	Microtubule-associated protein 4	Map4	0		0		0		0		0		0		0		0		0		0		0		0		0		sp|P27546|MAP4_MOUSE Microtubule-associated protein 4 OS=Mus musculus OX=10090 GN=Map4 PE=1 SV=3	1	16	16	16	12	10	11	10	13	12	13	10	12	14	11	9
P27601	P27601	1	1	1	Guanine nucleotide-binding protein subunit alpha-13	Gna13	0		0		0		0		0		0		0		0		0		0		0		0		0		sp|P27601|GNA13_MOUSE Guanine nucleotide-binding protein subunit alpha-13 OS=Mus musculus OX=10090 GN=Gna13 PE=1 SV=1	1	1	1	1	1	0	1	1	1	1	1	1	1	0	1	1
P27659;E9PWZ3	P27659	44;3	44;3	44;3	60S ribosomal protein L3	Rpl3	0		0		0		0		0		0		0		0		0		0		0		0		0		sp|P27659|RL3_MOUSE 60S ribosomal protein L3 OS=Mus musculus OX=10090 GN=Rpl3 PE=1 SV=3	2	44	44	44	38	37	39	35	41	38	38	37	39	37	34	34
P27661	P27661	18	7	3	Histone H2AX	H2afx	0		0		0		0		0		0		0		0		0		0		0		0		0		sp|P27661|H2AX_MOUSE Histone H2AX OS=Mus musculus OX=10090 GN=H2ax PE=1 SV=2	1	18	7	3	15	14	15	14	14	14	15	11	14	16	11	13
P27773	P27773	73	73	73	Protein disulfide-isomerase A3	Pdia3	0		0		0		0		0		0		0		0		0		0		0		0		0		sp|P27773|PDIA3_MOUSE Protein disulfide-isomerase A3 OS=Mus musculus OX=10090 GN=Pdia3 PE=1 SV=2	1	73	73	73	66	67	66	63	67	66	66	60	68	66	56	61
P27870	P27870	9	9	9	Proto-oncogene vav	Vav1	0		0		0		0		0		0		0		0		0		0		0		0		0		sp|P27870|VAV_MOUSE Proto-oncogene vav OS=Mus musculus OX=10090 GN=Vav1 PE=1 SV=1	1	9	9	9	6	6	6	5	5	5	5	5	5	4	8	5
P28033	P28033	8	8	8	CCAAT/enhancer-binding protein beta	Cebpb	0		0		0		0		0		0		0		0		0		0		0		0		0		sp|P28033|CEBPB_MOUSE CCAAT/enhancer-binding protein beta OS=Mus musculus OX=10090 GN=Cebpb PE=1 SV=1	1	8	8	8	6	5	7	4	8	8	8	6	7	6	7	5
P28063	P28063	3	3	3	Proteasome subunit beta type-8	Psmb8	0		0		0		0		0		0		0		0		0		0		0		0		0		sp|P28063|PSB8_MOUSE Proteasome subunit beta type-8 OS=Mus musculus OX=10090 GN=Psmb8 PE=1 SV=2	1	3	3	3	3	3	3	3	3	3	3	3	3	2	3	3
P28271	P28271	11	11	9	Cytoplasmic aconitate hydratase	Aco1	0		0		0		0		0		0		0		0		0		0		0		0		0		sp|P28271|ACOC_MOUSE Cytoplasmic aconitate hydratase OS=Mus musculus OX=10090 GN=Aco1 PE=1 SV=3	1	11	11	9	9	8	11	7	8	7	8	7	10	7	10	7
P28301	P28301	3	3	3	Protein-lysine 6-oxidase	Lox	0		0		0		0		0		0		0		0		0		0		0		0		0		sp|P28301|LYOX_MOUSE Protein-lysine 6-oxidase OS=Mus musculus OX=10090 GN=Lox PE=1 SV=1	1	3	3	3	0	0	0	0	3	3	1	2	3	1	1	0
P28352	P28352	17	17	17	DNA-(apurinic or apyrimidinic site) lyase;DNA-(apurinic or apyrimidinic site) lyase, mitochondrial	Apex1	0		0		0		0		0		0		0		0		0		0		0		0		0		sp|P28352|APEX1_MOUSE DNA-(apurinic or apyrimidinic site) endonuclease OS=Mus musculus OX=10090 GN=Apex1 PE=1 SV=2	1	17	17	17	12	14	12	13	13	15	12	14	13	10	13	11
P28474;Q64437	P28474	20;1	20;1	20;1	Alcohol dehydrogenase class-3	Adh5	0		0		0		0		0		0		0		0		0		0		0		0		0		sp|P28474|ADHX_MOUSE Alcohol dehydrogenase class-3 OS=Mus musculus OX=10090 GN=Adh5 PE=1 SV=3	2	20	20	20	17	14	18	18	11	19	15	14	15	12	18	14
P28574	P28574	4	4	4	Protein max	Max	0		0		0		0		0		0		0		0		0		0		0		0		0		sp|P28574|MAX_MOUSE Protein max OS=Mus musculus OX=10090 GN=Max PE=1 SV=2	1	4	4	4	3	4	4	3	4	3	2	3	3	4	3	2
Q923T9;P28652	Q923T9;P28652	1;1	1;1	1;1	Calcium/calmodulin-dependent protein kinase type II subunit gamma;Calcium/calmodulin-dependent protein kinase type II subunit beta	Camk2g;Camk2b	0		0		0		0		0		0		0		0		0		0		0		0		0		sp|Q923T9|KCC2G_MOUSE Calcium/calmodulin-dependent protein kinase type II subunit gamma OS=Mus musculus OX=10090 GN=Camk2g PE=1 SV=1;sp|P28652|KCC2B_MOUSE Calcium/calmodulin-dependent protein kinase type II subunit beta OS=Mus musculus OX=10090 GN=Camk2b P	2	1	1	1	0	0	0	0	0	0	0	0	0	0	1	0
P28656	P28656	19	19	17	Nucleosome assembly protein 1-like 1	Nap1l1	0		0		0		0		0		0		0		0		0		0		0		0		0		sp|P28656|NP1L1_MOUSE Nucleosome assembly protein 1-like 1 OS=Mus musculus OX=10090 GN=Nap1l1 PE=1 SV=2	1	19	19	17	13	13	11	10	15	13	11	10	16	13	8	11
P28659	P28659	6	2	2	CUGBP Elav-like family member 1	Celf1	0		0		0		0		0		0		0		0		0		0		0		0		0		sp|P28659|CELF1_MOUSE CUGBP Elav-like family member 1 OS=Mus musculus OX=10090 GN=Celf1 PE=1 SV=2	1	6	2	2	5	6	6	5	5	4	6	4	6	5	6	5
P28667	P28667	9	9	9	MARCKS-related protein	Marcksl1	0		0		0		0		0		0		0		0		0		0		0		0		0		sp|P28667|MRP_MOUSE MARCKS-related protein OS=Mus musculus OX=10090 GN=Marcksl1 PE=1 SV=2	1	9	9	9	6	8	9	9	9	9	9	9	7	8	9	8
P28740	P28740	4	4	4	Kinesin-like protein KIF2A	Kif2a	0		0		0		0		0		0		0		0		0		0		0		0		0		sp|P28740|KIF2A_MOUSE Kinesin-like protein KIF2A OS=Mus musculus OX=10090 GN=Kif2a PE=1 SV=2	1	4	4	4	1	3	2	2	0	2	2	1	1	3	2	1
P28741	P28741	6	6	6	Kinesin-like protein KIF3A	Kif3a	0		0		0		0		0		0		0		0		0		0		0		0		0		sp|P28741|KIF3A_MOUSE Kinesin-like protein KIF3A OS=Mus musculus OX=10090 GN=Kif3a PE=1 SV=2	1	6	6	6	4	4	4	3	4	2	4	3	4	4	5	3
P28798	P28798	30	30	30	Granulins;Acrogranin;Granulin-1;Granulin-2;Granulin-3;Granulin-4;Granulin-5;Granulin-6;Granulin-7	Grn	0		0		0		0		0		0		0		0		0		0		0		0		0		sp|P28798|GRN_MOUSE Progranulin OS=Mus musculus OX=10090 GN=Grn PE=1 SV=2	1	30	30	30	28	28	30	29	29	28	25	27	28	26	23	27
P28867;Q02111	P28867	10;1	10;1	10;1	Protein kinase C delta type;Protein kinase C delta type regulatory subunit;Protein kinase C delta type catalytic subunit	Prkcd	0		0		0		0		0		0		0		0		0		0		0		0		0		sp|P28867|KPCD_MOUSE Protein kinase C delta type OS=Mus musculus OX=10090 GN=Prkcd PE=1 SV=3	2	10	10	10	10	8	8	9	9	9	10	8	9	9	9	7
P29037;Q6SJ95	P29037;Q6SJ95	2;1	2;1	2;1	TATA-box-binding protein;TATA box-binding protein-like protein 2	Tbp;Tbpl2	0		0		0		0		0		0		0		0		0		0		0		0		0		sp|P29037|TBP_MOUSE TATA-box-binding protein OS=Mus musculus OX=10090 GN=Tbp PE=1 SV=1;sp|Q6SJ95|TBPL2_MOUSE TATA box-binding protein-like 2 OS=Mus musculus OX=10090 GN=Tbpl2 PE=1 SV=1	2	2	2	2	0	0	0	0	1	0	0	1	0	0	0	0
P29341;Q9D4E6;A2A5N3	P29341	57;20;3	57;20;3	30;7;1	Polyadenylate-binding protein 1	Pabpc1	0		0		0		0		0		0		0		0		0		0		0		0		0		sp|P29341|PABP1_MOUSE Polyadenylate-binding protein 1 OS=Mus musculus OX=10090 GN=Pabpc1 PE=1 SV=2	3	57	57	30	48	50	48	45	54	52	49	46	50	46	49	48
P29351	P29351	30	30	30	Tyrosine-protein phosphatase non-receptor type 6	Ptpn6	0		0		0		0		0		0		0		0		0		0		0		0		0		sp|P29351|PTN6_MOUSE Tyrosine-protein phosphatase non-receptor type 6 OS=Mus musculus OX=10090 GN=Ptpn6 PE=1 SV=2	1	30	30	30	28	25	26	25	26	29	28	20	27	23	24	23
P29391;P49945	P29391;P49945	18;9	18;9	18;9	Ferritin light chain 1;Ferritin light chain 2	Ftl1;Ftl2	0		0		0		0		0		0		0		0		0		0		0		0		0		sp|P29391|FRIL1_MOUSE Ferritin light chain 1 OS=Mus musculus OX=10090 GN=Ftl1 PE=1 SV=2;sp|P49945|FRIL2_MOUSE Ferritin light chain 2 OS=Mus musculus OX=10090 GN=Ftl2 PE=3 SV=2	2	18	18	18	18	18	17	17	18	17	18	16	17	18	18	17
P29416	P29416	10	10	10	Beta-hexosaminidase subunit alpha	Hexa	0		0		0		0		0		0		0		0		0		0		0		0		0		sp|P29416|HEXA_MOUSE Beta-hexosaminidase subunit alpha OS=Mus musculus OX=10090 GN=Hexa PE=1 SV=2	1	10	10	10	9	9	10	10	9	9	10	8	9	10	9	8
P29452	P29452	12	12	12	Caspase-1;Caspase-1 subunit p20;Caspase-1 subunit p10	Casp1	0		0		0		0		0		0		0		0		0		0		0		0		0		sp|P29452|CASP1_MOUSE Caspase-1 OS=Mus musculus OX=10090 GN=Casp1 PE=1 SV=1	1	12	12	12	10	10	10	10	10	10	10	8	8	9	12	8
P29477	P29477	7	7	7	Nitric oxide synthase, inducible	Nos2	0		0		0		0		0		0		0		0		0		0		0		0		0		sp|P29477|NOS2_MOUSE Nitric oxide synthase, inducible OS=Mus musculus OX=10090 GN=Nos2 PE=1 SV=1	1	7	7	7	0	1	0	0	7	6	4	3	0	0	0	0
P29595	P29595	6	6	6	NEDD8	Nedd8	0		0		0		0		0		0		0		0		0		0		0		0		0		sp|P29595|NEDD8_MOUSE NEDD8 OS=Mus musculus OX=10090 GN=Nedd8 PE=1 SV=2	1	6	6	6	6	3	5	4	6	3	5	4	6	5	5	4
P29758	P29758	17	17	17	Ornithine aminotransferase, mitochondrial	Oat	0		0		0		0		0		0		0		0		0		0		0		0		0		sp|P29758|OAT_MOUSE Ornithine aminotransferase, mitochondrial OS=Mus musculus OX=10090 GN=Oat PE=1 SV=1	1	17	17	17	14	15	11	10	13	13	16	12	9	12	15	11
P30204	P30204	2	2	2	Macrophage scavenger receptor types I and II	Msr1	0		0		0		0		0		0		0		0		0		0		0		0		0		sp|P30204|MSRE_MOUSE Macrophage scavenger receptor types I and II OS=Mus musculus OX=10090 GN=Msr1 PE=1 SV=3	1	2	2	2	2	2	2	2	2	2	2	2	2	2	1	1
P30276	P30276	1	1	1	G2/mitotic-specific cyclin-B2	Ccnb2	0		0		0		0		0		0		0		0		0		0		0		0		0		sp|P30276|CCNB2_MOUSE G2/mitotic-specific cyclin-B2 OS=Mus musculus OX=10090 GN=Ccnb2 PE=1 SV=2	1	1	1	1	0	0	0	0	0	0	0	0	0	0	1	0
P30285	P30285	1	1	1	Cyclin-dependent kinase 4	Cdk4	0		0		0		0		0		0		0		0		0		0		0		0		0		sp|P30285|CDK4_MOUSE Cyclin-dependent kinase 4 OS=Mus musculus OX=10090 GN=Cdk4 PE=1 SV=1	1	1	1	1	1	0	0	1	1	1	1	0	1	1	0	0
P30412	P30412	4	4	4	Peptidyl-prolyl cis-trans isomerase C	Ppic	0		0		0		0		0		0		0		0		0		0		0		0		0		sp|P30412|PPIC_MOUSE Peptidyl-prolyl cis-trans isomerase C OS=Mus musculus OX=10090 GN=Ppic PE=1 SV=1	1	4	4	4	3	3	4	3	3	2	3	4	3	3	4	3
P30416	P30416	19	19	19	Peptidyl-prolyl cis-trans isomerase FKBP4;Peptidyl-prolyl cis-trans isomerase FKBP4, N-terminally processed	Fkbp4	0		0		0		0		0		0		0		0		0		0		0		0		0		sp|P30416|FKBP4_MOUSE Peptidyl-prolyl cis-trans isomerase FKBP4 OS=Mus musculus OX=10090 GN=Fkbp4 PE=1 SV=5	1	19	19	19	11	11	13	12	10	13	11	10	13	10	14	11
P30681	P30681	13	10	10	High mobility group protein B2	Hmgb2	0		0		0		0		0		0		0		0		0		0		0		0		0		sp|P30681|HMGB2_MOUSE High mobility group protein B2 OS=Mus musculus OX=10090 GN=Hmgb2 PE=1 SV=3	1	13	10	10	13	12	13	13	12	13	12	11	13	12	10	13
P30999	P30999	21	21	21	Catenin delta-1	Ctnnd1	0		0		0		0		0		0		0		0		0		0		0		0		0		sp|P30999|CTND1_MOUSE Catenin delta-1 OS=Mus musculus OX=10090 GN=Ctnnd1 PE=1 SV=2	1	21	21	21	18	16	16	14	17	16	17	11	18	15	15	12
P31230	P31230	15	15	15	Aminoacyl tRNA synthase complex-interacting multifunctional protein 1;Endothelial monocyte-activating polypeptide 2	Aimp1	0		0		0		0		0		0		0		0		0		0		0		0		0		sp|P31230|AIMP1_MOUSE Aminoacyl tRNA synthase complex-interacting multifunctional protein 1 OS=Mus musculus OX=10090 GN=Aimp1 PE=1 SV=2	1	15	15	15	15	13	11	13	12	10	11	8	15	13	12	8
P31266	P31266	6	6	6	Recombining binding protein suppressor of hairless	Rbpj	0		0		0		0		0		0		0		0		0		0		0		0		0		sp|P31266|SUH_MOUSE Recombining binding protein suppressor of hairless OS=Mus musculus OX=10090 GN=Rbpj PE=1 SV=1	1	6	6	6	6	2	2	4	3	3	4	5	2	3	5	4
P31786	P31786	13	13	13	Acyl-CoA-binding protein	Dbi	0		0		0		0		0		0		0		0		0		0		0		0		0		sp|P31786|ACBP_MOUSE Acyl-CoA-binding protein OS=Mus musculus OX=10090 GN=Dbi PE=1 SV=2	1	13	13	13	12	13	12	12	13	11	12	11	13	13	11	10
P31938	P31938	5	5	4	Dual specificity mitogen-activated protein kinase kinase 1	Map2k1	0		0		0		0		0		0		0		0		0		0		0		0		0		sp|P31938|MP2K1_MOUSE Dual specificity mitogen-activated protein kinase kinase 1 OS=Mus musculus OX=10090 GN=Map2k1 PE=1 SV=2	1	5	5	4	4	4	3	5	4	5	4	3	5	3	4	1
P31996	P31996	4	4	4	Macrosialin	Cd68	0		0		0		0		0		0		0		0		0		0		0		0		0		sp|P31996|CD68_MOUSE Macrosialin OS=Mus musculus OX=10090 GN=Cd68 PE=1 SV=1	1	4	4	4	4	4	4	4	4	4	4	4	4	4	4	4
P32020	P32020	17	17	17	Non-specific lipid-transfer protein	Scp2	0		0		0		0		0		0		0		0		0		0		0		0		0		sp|P32020|SCP2_MOUSE Sterol carrier protein 2 OS=Mus musculus OX=10090 GN=Scp2 PE=1 SV=3	1	17	17	17	15	10	13	11	15	12	15	11	12	14	10	8
P32067	P32067	27	27	27	Lupus La protein homolog	Ssb	0		0		0		0		0		0		0		0		0		0		0		0		0		sp|P32067|LA_MOUSE Lupus La protein homolog OS=Mus musculus OX=10090 GN=Ssb PE=1 SV=1	1	27	27	27	25	20	24	20	23	23	26	20	25	25	21	19
P32233	P32233	5	5	5	Developmentally-regulated GTP-binding protein 1	Drg1	0		0		0		0		0		0		0		0		0		0		0		0		0		sp|P32233|DRG1_MOUSE Developmentally-regulated GTP-binding protein 1 OS=Mus musculus OX=10090 GN=Drg1 PE=1 SV=1	1	5	5	5	5	3	2	3	3	3	3	4	4	3	3	3
P32261	P32261	3	2	2	Antithrombin-III	Serpinc1	0		0		0		0		0		0		0		0		0		0		0		0		0		sp|P32261|ANT3_MOUSE Antithrombin-III OS=Mus musculus OX=10090 GN=Serpinc1 PE=1 SV=1	1	3	2	2	3	2	3	3	3	3	3	3	3	3	3	3
P32921	P32921	13	13	13	Tryptophan--tRNA ligase, cytoplasmic;T1-TrpRS;T2-TrpRS	Wars	0		0		0		0		0		0		0		0		0		0		0		0		0		sp|P32921|SYWC_MOUSE Tryptophan--tRNA ligase, cytoplasmic OS=Mus musculus OX=10090 GN=Wars1 PE=1 SV=2	1	13	13	13	10	8	9	10	9	9	11	8	11	9	11	9
P33173	P33173	2	2	1	Kinesin-like protein KIF1A	Kif1a	0		0		0		0		0		0		0		0		0		0		0		0		0		sp|P33173|KIF1A_MOUSE Kinesin-like protein KIF1A OS=Mus musculus OX=10090 GN=Kif1a PE=1 SV=2	1	2	2	1	2	2	2	0	2	1	2	1	2	2	1	1
P33215	P33215	1	1	1	Protein NEDD1	Nedd1	0		0		0		0		0		0		0		0		0		0		0		0		0		sp|P33215|NEDD1_MOUSE Protein NEDD1 OS=Mus musculus OX=10090 GN=Nedd1 PE=1 SV=2	1	1	1	1	0	0	0	0	1	0	0	0	0	0	0	0
P33609	P33609	3	3	3	DNA polymerase alpha catalytic subunit	Pola1	0		0		0		0		0		0		0		0		0		0		0		0		0		sp|P33609|DPOLA_MOUSE DNA polymerase alpha catalytic subunit OS=Mus musculus OX=10090 GN=Pola1 PE=1 SV=2	1	3	3	3	2	2	3	0	2	1	1	0	2	1	2	0
P33610	P33610	1	1	1	DNA primase large subunit	Prim2	0		0		0		0		0		0		0		0		0		0		0		0		0		sp|P33610|PRI2_MOUSE DNA primase large subunit OS=Mus musculus OX=10090 GN=Prim2 PE=1 SV=1	1	1	1	1	0	1	0	0	1	1	0	0	1	1	0	0
P33611	P33611	2	2	2	DNA polymerase alpha subunit B	Pola2	0		0		0		0		0		0		0		0		0		0		0		0		0		sp|P33611|DPOA2_MOUSE DNA polymerase alpha subunit B OS=Mus musculus OX=10090 GN=Pola2 PE=1 SV=2	1	2	2	2	0	0	1	0	2	0	1	0	1	0	0	0
P34022	P34022	18	18	18	Ran-specific GTPase-activating protein	Ranbp1	0		0		0		0		0		0		0		0		0		0		0		0		0		sp|P34022|RANG_MOUSE Ran-specific GTPase-activating protein OS=Mus musculus OX=10090 GN=Ranbp1 PE=1 SV=2	1	18	18	18	14	16	15	14	14	16	17	13	16	15	12	9
P34152	P34152	1	1	1	Focal adhesion kinase 1	Ptk2	0		0		0		0		0		0		0		0		0		0		0		0		0		sp|P34152|FAK1_MOUSE Focal adhesion kinase 1 OS=Mus musculus OX=10090 GN=Ptk2 PE=1 SV=4	1	1	1	1	1	0	0	0	0	0	0	0	1	1	1	0
P34884	P34884	8	8	8	Macrophage migration inhibitory factor	Mif	0		0		0		0		0		0		0		0		0		0		0		0		0		sp|P34884|MIF_MOUSE Macrophage migration inhibitory factor OS=Mus musculus OX=10090 GN=Mif PE=1 SV=2	1	8	8	8	7	5	7	7	8	7	8	6	8	7	6	6
P35123;Q99K46	P35123	10;1	10;1	9;0	Ubiquitin carboxyl-terminal hydrolase 4	Usp4	0		0		0		0		0		0		0		0		0		0		0		0		0		sp|P35123|UBP4_MOUSE Ubiquitin carboxyl-terminal hydrolase 4 OS=Mus musculus OX=10090 GN=Usp4 PE=1 SV=3	2	10	10	9	7	5	7	6	8	6	7	7	7	6	6	6
P35173	P35173	2	2	2	Stefin-3	Stfa3	0		0		0		0		0		0		0		0		0		0		0		0		0		sp|P35173|CYT3_MOUSE Stefin-3 OS=Mus musculus OX=10090 GN=Stfa3 PE=3 SV=1	1	2	2	2	2	1	1	2	0	1	2	2	1	1	2	2
P35235	P35235	1	1	1	Tyrosine-protein phosphatase non-receptor type 11	Ptpn11	0		0		0		0		0		0		0		0		0		0		0		0		0		sp|P35235|PTN11_MOUSE Tyrosine-protein phosphatase non-receptor type 11 OS=Mus musculus OX=10090 GN=Ptpn11 PE=1 SV=3	1	1	1	1	1	0	0	0	1	0	0	0	0	0	0	0
P35278	P35278	9	9	6	Ras-related protein Rab-5C	Rab5c	0		0		0		0		0		0		0		0		0		0		0		0		0		sp|P35278|RAB5C_MOUSE Ras-related protein Rab-5C OS=Mus musculus OX=10090 GN=Rab5c PE=1 SV=2	1	9	9	6	8	7	8	8	8	8	8	6	8	7	9	8
P61294;P35279	P61294;P35279	1;1	1;1	1;1	Ras-related protein Rab-6B;Ras-related protein Rab-6A	Rab6b;Rab6a	0		0		0		0		0		0		0		0		0		0		0		0		0		sp|P61294|RAB6B_MOUSE Ras-related protein Rab-6B OS=Mus musculus OX=10090 GN=Rab6b PE=1 SV=1;sp|P35279|RAB6A_MOUSE Ras-related protein Rab-6A OS=Mus musculus OX=10090 GN=Rab6a PE=1 SV=4	2	1	1	1	1	1	1	1	1	1	1	0	0	1	1	0
P35282	P35282	6	6	6	Ras-related protein Rab-21	Rab21	0		0		0		0		0		0		0		0		0		0		0		0		0		sp|P35282|RAB21_MOUSE Ras-related protein Rab-21 OS=Mus musculus OX=10090 GN=Rab21 PE=1 SV=4	1	6	6	6	3	4	4	4	4	2	5	4	3	3	6	2
P35293	P35293	2	2	2	Ras-related protein Rab-18	Rab18	0		0		0		0		0		0		0		0		0		0		0		0		0		sp|P35293|RAB18_MOUSE Ras-related protein Rab-18 OS=Mus musculus OX=10090 GN=Rab18 PE=1 SV=2	1	2	2	2	2	1	0	0	1	1	1	1	0	1	1	0
P35456	P35456	1	1	1	Urokinase plasminogen activator surface receptor	Plaur	0		0		0		0		0		0		0		0		0		0		0		0		0		sp|P35456|UPAR_MOUSE Urokinase plasminogen activator surface receptor OS=Mus musculus OX=10090 GN=Plaur PE=1 SV=1	1	1	1	1	0	0	0	0	1	1	1	0	0	0	0	0
P35486;P35487	P35486	13;1	13;1	13;1	Pyruvate dehydrogenase E1 component subunit alpha, somatic form, mitochondrial	Pdha1	0		0		0		0		0		0		0		0		0		0		0		0		0		sp|P35486|ODPA_MOUSE Pyruvate dehydrogenase E1 component subunit alpha, somatic form, mitochondrial OS=Mus musculus OX=10090 GN=Pdha1 PE=1 SV=1	2	13	13	13	13	11	11	10	13	11	11	9	13	10	10	9
P35550;Q80WS3	P35550	14;1	14;1	14;1	rRNA 2-O-methyltransferase fibrillarin	Fbl	0		0		0		0		0		0		0		0		0		0		0		0		0		sp|P35550|FBRL_MOUSE rRNA 2-O-methyltransferase fibrillarin OS=Mus musculus OX=10090 GN=Fbl PE=1 SV=2	2	14	14	14	12	12	11	10	13	12	11	10	12	13	10	9
P35564	P35564	16	16	16	Calnexin	Canx	0		0		0		0		0		0		0		0		0		0		0		0		0		sp|P35564|CALX_MOUSE Calnexin OS=Mus musculus OX=10090 GN=Canx PE=1 SV=1	1	16	16	16	12	13	15	12	13	11	14	11	13	11	13	10
P35585;Q9WVP1	P35585;Q9WVP1	4;2	4;2	4;2	AP-1 complex subunit mu-1;AP-1 complex subunit mu-2	Ap1m1;Ap1m2	0		0		0		0		0		0		0		0		0		0		0		0		0		sp|P35585|AP1M1_MOUSE AP-1 complex subunit mu-1 OS=Mus musculus OX=10090 GN=Ap1m1 PE=1 SV=3;sp|Q9WVP1|AP1M2_MOUSE AP-1 complex subunit mu-2 OS=Mus musculus OX=10090 GN=Ap1m2 PE=1 SV=3	2	4	4	4	4	3	2	4	3	3	4	3	4	3	4	2
P35601	P35601	4	4	4	Replication factor C subunit 1	Rfc1	0		0		0		0		0		0		0		0		0		0		0		0		0		sp|P35601|RFC1_MOUSE Replication factor C subunit 1 OS=Mus musculus OX=10090 GN=Rfc1 PE=1 SV=2	1	4	4	4	4	3	4	3	2	3	3	4	4	2	4	3
P35700	P35700	31	31	30	Peroxiredoxin-1	Prdx1	0		0		0		0		0		0		0		0		0		0		0		0		0		sp|P35700|PRDX1_MOUSE Peroxiredoxin-1 OS=Mus musculus OX=10090 GN=Prdx1 PE=1 SV=1	1	31	31	30	28	27	29	29	28	27	29	28	29	29	29	28
P35831	P35831	6	6	6	Tyrosine-protein phosphatase non-receptor type 12	Ptpn12	0		0		0		0		0		0		0		0		0		0		0		0		0		sp|P35831|PTN12_MOUSE Tyrosine-protein phosphatase non-receptor type 12 OS=Mus musculus OX=10090 GN=Ptpn12 PE=1 SV=3	1	6	6	6	3	3	2	3	4	3	4	3	4	3	5	2
P35922	P35922	2	2	2	Fragile X mental retardation protein 1 homolog	Fmr1	0		0		0		0		0		0		0		0		0		0		0		0		0		sp|P35922|FMR1_MOUSE Synaptic functional regulator FMR1 OS=Mus musculus OX=10090 GN=Fmr1 PE=1 SV=1	1	2	2	2	2	2	2	1	2	2	1	2	2	1	2	2
P35979	P35979	18	18	18	60S ribosomal protein L12	Rpl12	0		0		0		0		0		0		0		0		0		0		0		0		0		sp|P35979|RL12_MOUSE 60S ribosomal protein L12 OS=Mus musculus OX=10090 GN=Rpl12 PE=1 SV=2	1	18	18	18	17	17	17	17	17	18	16	16	18	17	12	17
P35980	P35980	24	24	24	60S ribosomal protein L18	Rpl18	0		0		0		0		0		0		0		0		0		0		0		0		0		sp|P35980|RL18_MOUSE 60S ribosomal protein L18 OS=Mus musculus OX=10090 GN=Rpl18 PE=1 SV=3	1	24	24	24	23	23	23	23	22	24	24	22	24	24	23	22
P35991	P35991	5	5	5	Tyrosine-protein kinase BTK	Btk	0		0		0		0		0		0		0		0		0		0		0		0		0		sp|P35991|BTK_MOUSE Tyrosine-protein kinase BTK OS=Mus musculus OX=10090 GN=Btk PE=1 SV=4	1	5	5	5	2	2	2	4	2	2	3	0	4	2	4	1
P36371	P36371	3	3	3	Antigen peptide transporter 2	Tap2	0		0		0		0		0		0		0		0		0		0		0		0		0		sp|P36371|TAP2_MOUSE Antigen peptide transporter 2 OS=Mus musculus OX=10090 GN=Tap2 PE=1 SV=1	1	3	3	3	2	2	3	1	2	3	3	2	1	1	2	2
Q9CQC9;P36536	Q9CQC9;P36536	1;1	1;1	1;1	GTP-binding protein SAR1b;GTP-binding protein SAR1a	Sar1b;Sar1a	0		0		0		0		0		0		0		0		0		0		0		0		0		sp|Q9CQC9|SAR1B_MOUSE GTP-binding protein SAR1b OS=Mus musculus OX=10090 GN=Sar1b PE=1 SV=1;sp|P36536|SAR1A_MOUSE GTP-binding protein SAR1a OS=Mus musculus OX=10090 GN=Sar1a PE=1 SV=1	2	1	1	1	1	1	1	1	1	1	1	1	0	0	1	1
P36552	P36552	2	2	2	Oxygen-dependent coproporphyrinogen-III oxidase, mitochondrial	Cpox	0		0		0		0		0		0		0		0		0		0		0		0		0		sp|P36552|HEM6_MOUSE Oxygen-dependent coproporphyrinogen-III oxidase, mitochondrial OS=Mus musculus OX=10090 GN=Cpox PE=1 SV=2	1	2	2	2	2	1	2	2	2	2	1	1	2	1	1	1
P36916	P36916	3	3	3	Guanine nucleotide-binding protein-like 1	Gnl1	0		0		0		0		0		0		0		0		0		0		0		0		0		sp|P36916|GNL1_MOUSE Guanine nucleotide-binding protein-like 1 OS=Mus musculus OX=10090 GN=Gnl1 PE=1 SV=4	1	3	3	3	0	0	0	0	1	0	0	1	0	1	1	1
P37040	P37040	15	15	15	NADPH--cytochrome P450 reductase	Por	0		0		0		0		0		0		0		0		0		0		0		0		0		sp|P37040|NCPR_MOUSE NADPH--cytochrome P450 reductase OS=Mus musculus OX=10090 GN=Por PE=1 SV=2	1	15	15	15	8	11	11	7	8	9	11	6	9	6	11	5
P37913	P37913	11	11	11	DNA ligase 1	Lig1	0		0		0		0		0		0		0		0		0		0		0		0		0		sp|P37913|DNLI1_MOUSE DNA ligase 1 OS=Mus musculus OX=10090 GN=Lig1 PE=1 SV=2	1	11	11	11	9	11	8	6	8	8	7	7	8	7	9	6
P38060;Q8JZS7	P38060	14;2	14;2	14;2	Hydroxymethylglutaryl-CoA lyase, mitochondrial	Hmgcl	0		0		0		0		0		0		0		0		0		0		0		0		0		sp|P38060|HMGCL_MOUSE Hydroxymethylglutaryl-CoA lyase, mitochondrial OS=Mus musculus OX=10090 GN=Hmgcl PE=1 SV=2	2	14	14	14	13	10	13	12	11	10	12	10	10	10	10	9
P38647	P38647	64	64	64	Stress-70 protein, mitochondrial	Hspa9	0		0		0		0		0		0		0		0		0		0		0		0		0		sp|P38647|GRP75_MOUSE Stress-70 protein, mitochondrial OS=Mus musculus OX=10090 GN=Hspa9 PE=1 SV=3	1	64	64	64	53	56	54	54	55	58	60	51	56	53	52	52
P39054;Q8BZ98;P39053	P39054	15;4;3	15;4;3	15;4;3	Dynamin-2	Dnm2	0		0		0		0		0		0		0		0		0		0		0		0		0		sp|P39054|DYN2_MOUSE Dynamin-2 OS=Mus musculus OX=10090 GN=Dnm2 PE=1 SV=2	3	15	15	15	11	10	11	9	11	11	13	9	10	10	12	7
P39429	P39429	1	1	1	TNF receptor-associated factor 2	Traf2	0		0		0		0		0		0		0		0		0		0		0		0		0		sp|P39429|TRAF2_MOUSE TNF receptor-associated factor 2 OS=Mus musculus OX=10090 GN=Traf2 PE=1 SV=1	1	1	1	1	1	0	1	1	0	0	0	1	1	0	1	1
P39689	P39689	4	4	4	Cyclin-dependent kinase inhibitor 1	Cdkn1a	0		0		0		0		0		0		0		0		0		0		0		0		0		sp|P39689|CDN1A_MOUSE Cyclin-dependent kinase inhibitor 1 OS=Mus musculus OX=10090 GN=Cdkn1a PE=1 SV=4	1	4	4	4	1	2	1	1	3	1	4	1	1	1	1	1
P39749	P39749	12	11	11	Flap endonuclease 1	Fen1	0		0		0		0		0		0		0		0		0		0		0		0		0		sp|P39749|FEN1_MOUSE Flap endonuclease 1 OS=Mus musculus OX=10090 GN=Fen1 PE=1 SV=1	1	12	11	11	11	6	9	9	11	10	8	7	12	8	8	7
P40124;Q9CYT6	P40124	44;1	44;1	44;1	Adenylyl cyclase-associated protein 1	Cap1	0		0		0		0		0		0		0		0		0		0		0		0		0		sp|P40124|CAP1_MOUSE Adenylyl cyclase-associated protein 1 OS=Mus musculus OX=10090 GN=Cap1 PE=1 SV=4	2	44	44	44	41	40	36	39	43	39	42	36	37	40	37	35
P40142	P40142	63	63	63	Transketolase	Tkt	0		0		0		0		0		0		0		0		0		0		0		0		0		sp|P40142|TKT_MOUSE Transketolase OS=Mus musculus OX=10090 GN=Tkt PE=1 SV=1	1	63	63	63	59	55	53	54	56	51	56	46	50	54	55	49
P40336	P40336	3	3	3	Vacuolar protein sorting-associated protein 26A	Vps26a	0		0		0		0		0		0		0		0		0		0		0		0		0		sp|P40336|VP26A_MOUSE Vacuolar protein sorting-associated protein 26A OS=Mus musculus OX=10090 GN=Vps26a PE=1 SV=1	1	3	3	3	2	3	2	2	3	3	2	2	3	2	2	1
P40338	P40338	2	2	2	Von Hippel-Lindau disease tumor suppressor	Vhl	0		0		0		0		0		0		0		0		0		0		0		0		0		sp|P40338|VHL_MOUSE von Hippel-Lindau disease tumor suppressor OS=Mus musculus OX=10090 GN=Vhl PE=1 SV=1	1	2	2	2	2	2	2	1	2	1	1	0	1	2	2	0
P40630	P40630	2	2	2	Transcription factor A, mitochondrial	Tfam	0		0		0		0		0		0		0		0		0		0		0		0		0		sp|P40630|TFAM_MOUSE Transcription factor A, mitochondrial OS=Mus musculus OX=10090 GN=Tfam PE=1 SV=2	1	2	2	2	1	0	1	1	1	1	2	2	1	0	1	2
P41105	P41105	15	15	15	60S ribosomal protein L28	Rpl28	0		0		0		0		0		0		0		0		0		0		0		0		0		sp|P41105|RL28_MOUSE 60S ribosomal protein L28 OS=Mus musculus OX=10090 GN=Rpl28 PE=1 SV=2	1	15	15	15	11	12	11	12	13	12	12	12	13	13	11	12
Q9R1K9;P41209	Q9R1K9;P41209	1;1	1;1	1;1	Centrin-2;Centrin-1	Cetn2;Cetn1	0		0		0		0		0		0		0		0		0		0		0		0		0		sp|Q9R1K9|CETN2_MOUSE Centrin-2 OS=Mus musculus OX=10090 GN=Cetn2 PE=1 SV=1;sp|P41209|CETN1_MOUSE Centrin-1 OS=Mus musculus OX=10090 GN=Cetn1 PE=1 SV=1	2	1	1	1	1	1	0	1	0	0	0	1	1	1	1	1
P41216	P41216	4	4	4	Long-chain-fatty-acid--CoA ligase 1	Acsl1	0		0		0		0		0		0		0		0		0		0		0		0		0		sp|P41216|ACSL1_MOUSE Long-chain-fatty-acid--CoA ligase 1 OS=Mus musculus OX=10090 GN=Acsl1 PE=1 SV=2	1	4	4	4	2	2	2	2	4	3	2	4	3	2	3	1
P41241;P41242	P41241	9;1	9;1	9;1	Tyrosine-protein kinase CSK	Csk	0		0		0		0		0		0		0		0		0		0		0		0		0		sp|P41241|CSK_MOUSE Tyrosine-protein kinase CSK OS=Mus musculus OX=10090 GN=Csk PE=1 SV=2	2	9	9	9	6	5	3	5	6	5	7	6	6	5	8	7
P42125	P42125	7	7	7	Enoyl-CoA delta isomerase 1, mitochondrial	Eci1	0		0		0		0		0		0		0		0		0		0		0		0		0		sp|P42125|ECI1_MOUSE Enoyl-CoA delta isomerase 1, mitochondrial OS=Mus musculus OX=10090 GN=Eci1 PE=1 SV=2	1	7	7	7	6	7	6	6	7	7	7	7	6	5	6	6
P42128	P42128	2	2	2	Forkhead box protein K1	Foxk1	0		0		0		0		0		0		0		0		0		0		0		0		0		sp|P42128|FOXK1_MOUSE Forkhead box protein K1 OS=Mus musculus OX=10090 GN=Foxk1 PE=1 SV=2	1	2	2	2	2	2	2	2	2	2	1	1	2	2	1	1
P42208	P42208	19	19	19	Septin-2	37500	0		0		0		0		0		0		0		0		0		0		0		0		0		sp|P42208|SEPT2_MOUSE Septin-2 OS=Mus musculus OX=10090 GN=Septin2 PE=1 SV=2	1	19	19	19	18	17	17	17	16	18	18	16	16	14	18	15
P42225	P42225	16	16	16	Signal transducer and activator of transcription 1	Stat1	0		0		0		0		0		0		0		0		0		0		0		0		0		sp|P42225|STAT1_MOUSE Signal transducer and activator of transcription 1 OS=Mus musculus OX=10090 GN=Stat1 PE=1 SV=1	1	16	16	16	10	11	8	9	10	11	13	8	11	6	11	4
P42567	P42567	15	15	15	Epidermal growth factor receptor substrate 15	Eps15	0		0		0		0		0		0		0		0		0		0		0		0		0		sp|P42567|EPS15_MOUSE Epidermal growth factor receptor substrate 15 OS=Mus musculus OX=10090 GN=Eps15 PE=1 SV=1	1	15	15	15	10	9	10	10	8	10	12	10	10	9	11	10
P42669	P42669	16	16	11	Transcriptional activator protein Pur-alpha	Pura	0		0		0		0		0		0		0		0		0		0		0		0		0		sp|P42669|PURA_MOUSE Transcriptional activator protein Pur-alpha OS=Mus musculus OX=10090 GN=Pura PE=1 SV=1	1	16	16	11	15	12	11	8	13	15	11	10	15	13	10	10
P42932	P42932	36	36	36	T-complex protein 1 subunit theta	Cct8	0		0		0		0		0		0		0		0		0		0		0		0		0		sp|P42932|TCPQ_MOUSE T-complex protein 1 subunit theta OS=Mus musculus OX=10090 GN=Cct8 PE=1 SV=3	1	36	36	36	30	29	31	30	32	31	30	27	28	30	30	27
P43024	P43024	6	6	6	Cytochrome c oxidase subunit 6A1, mitochondrial	Cox6a1	0		0		0		0		0		0		0		0		0		0		0		0		0		sp|P43024|CX6A1_MOUSE Cytochrome c oxidase subunit 6A1, mitochondrial OS=Mus musculus OX=10090 GN=Cox6a1 PE=1 SV=2	1	6	6	6	5	5	6	6	5	4	5	3	6	6	2	3
P43247	P43247	4	4	4	DNA mismatch repair protein Msh2	Msh2	0		0		0		0		0		0		0		0		0		0		0		0		0		sp|P43247|MSH2_MOUSE DNA mismatch repair protein Msh2 OS=Mus musculus OX=10090 GN=Msh2 PE=1 SV=1	1	4	4	4	3	2	1	1	2	4	1	1	2	3	3	3
P43274	P43274	25	8	8	Histone H1.4	Hist1h1e	0		0		0		0		0		0		0		0		0		0		0		0		0		sp|P43274|H14_MOUSE Histone H1.4 OS=Mus musculus OX=10090 GN=H1-4 PE=1 SV=2	1	25	8	8	25	23	25	24	25	24	23	24	25	24	19	24
P43275	P43275	15	11	11	Histone H1.1	Hist1h1a	0		0		0		0		0		0		0		0		0		0		0		0		0		sp|P43275|H11_MOUSE Histone H1.1 OS=Mus musculus OX=10090 GN=H1-1 PE=1 SV=2	1	15	11	11	15	15	15	14	14	13	14	12	14	14	10	12
P43276	P43276	23	15	15	Histone H1.5	Hist1h1b	0		0		0		0		0		0		0		0		0		0		0		0		0		sp|P43276|H15_MOUSE Histone H1.5 OS=Mus musculus OX=10090 GN=H1-5 PE=1 SV=2	1	23	15	15	22	23	22	22	23	23	22	22	23	23	19	22
P43277	P43277	25	25	3	Histone H1.3	Hist1h1d	0		0		0		0		0		0		0		0		0		0		0		0		0		sp|P43277|H13_MOUSE Histone H1.3 OS=Mus musculus OX=10090 GN=H1-3 PE=1 SV=2	1	25	25	3	25	25	25	25	25	25	25	25	25	25	19	25
P43346	P43346	4	4	4	Deoxycytidine kinase	Dck	0		0		0		0		0		0		0		0		0		0		0		0		0		sp|P43346|DCK_MOUSE Deoxycytidine kinase OS=Mus musculus OX=10090 GN=Dck PE=1 SV=1	1	4	4	4	3	4	4	4	4	3	3	2	3	2	4	3
P43406	P43406	3	3	3	Integrin alpha-V;Integrin alpha-V heavy chain;Integrin alpha-V light chain	Itgav	0		0		0		0		0		0		0		0		0		0		0		0		0		sp|P43406|ITAV_MOUSE Integrin alpha-V OS=Mus musculus OX=10090 GN=Itgav PE=1 SV=2	1	3	3	3	2	1	2	0	1	1	2	2	2	1	3	2
P43883	P43883	15	15	15	Perilipin-2	Plin2	0		0		0		0		0		0		0		0		0		0		0		0		0		sp|P43883|PLIN2_MOUSE Perilipin-2 OS=Mus musculus OX=10090 GN=Plin2 PE=1 SV=2	1	15	15	15	11	8	14	11	8	6	13	8	6	7	12	9
P45376	P45376	20	20	20	Aldose reductase	Akr1b1	0		0		0		0		0		0		0		0		0		0		0		0		0		sp|P45376|ALDR_MOUSE Aldo-keto reductase family 1 member B1 OS=Mus musculus OX=10090 GN=Akr1b1 PE=1 SV=3	1	20	20	20	15	17	20	17	19	18	18	18	16	18	17	15
P45377	P45377	12	12	8	Aldose reductase-related protein 2	Akr1b8	0		0		0		0		0		0		0		0		0		0		0		0		0		sp|P45377|ALD2_MOUSE Aldose reductase-related protein 2 OS=Mus musculus OX=10090 GN=Akr1b8 PE=1 SV=2	1	12	12	8	12	11	11	11	10	11	11	11	11	11	11	10
P45591	P45591	9	2	2	Cofilin-2	Cfl2	0		0		0		0		0		0		0		0		0		0		0		0		0		sp|P45591|COF2_MOUSE Cofilin-2 OS=Mus musculus OX=10090 GN=Cfl2 PE=1 SV=1	1	9	2	2	8	7	8	7	9	7	9	8	7	7	7	7
P45878	P45878	6	6	6	Peptidyl-prolyl cis-trans isomerase FKBP2	Fkbp2	0		0		0		0		0		0		0		0		0		0		0		0		0		sp|P45878|FKBP2_MOUSE Peptidyl-prolyl cis-trans isomerase FKBP2 OS=Mus musculus OX=10090 GN=Fkbp2 PE=1 SV=1	1	6	6	6	2	2	1	2	3	2	2	1	3	3	2	3
P45952	P45952	14	14	14	Medium-chain specific acyl-CoA dehydrogenase, mitochondrial	Acadm	0		0		0		0		0		0		0		0		0		0		0		0		0		sp|P45952|ACADM_MOUSE Medium-chain specific acyl-CoA dehydrogenase, mitochondrial OS=Mus musculus OX=10090 GN=Acadm PE=1 SV=1	1	14	14	14	13	10	12	11	9	9	11	9	7	10	12	9
P46061	P46061	25	25	25	Ran GTPase-activating protein 1	Rangap1	0		0		0		0		0		0		0		0		0		0		0		0		0		sp|P46061|RAGP1_MOUSE Ran GTPase-activating protein 1 OS=Mus musculus OX=10090 GN=Rangap1 PE=1 SV=2	1	25	25	25	19	16	18	13	18	17	16	13	19	13	21	14
P46062	P46062	5	5	5	Signal-induced proliferation-associated protein 1	Sipa1	0		0		0		0		0		0		0		0		0		0		0		0		0		sp|P46062|SIPA1_MOUSE Signal-induced proliferation-associated protein 1 OS=Mus musculus OX=10090 GN=Sipa1 PE=1 SV=2	1	5	5	5	3	0	1	1	2	2	2	2	4	1	3	2
P46460	P46460	19	19	19	Vesicle-fusing ATPase	Nsf	0		0		0		0		0		0		0		0		0		0		0		0		0		sp|P46460|NSF_MOUSE Vesicle-fusing ATPase OS=Mus musculus OX=10090 GN=Nsf PE=1 SV=2	1	19	19	19	14	14	15	12	15	14	12	12	16	14	13	14
P46467	P46467	18	18	12	Vacuolar protein sorting-associated protein 4B	Vps4b	0		0		0		0		0		0		0		0		0		0		0		0		0		sp|P46467|VPS4B_MOUSE Vacuolar protein sorting-associated protein 4B OS=Mus musculus OX=10090 GN=Vps4b PE=1 SV=2	1	18	18	12	14	16	15	13	14	13	15	10	13	15	12	10
P46471	P46471	31	31	31	26S protease regulatory subunit 7	Psmc2	0		0		0		0		0		0		0		0		0		0		0		0		0		sp|P46471|PRS7_MOUSE 26S proteasome regulatory subunit 7 OS=Mus musculus OX=10090 GN=Psmc2 PE=1 SV=5	1	31	31	31	23	23	26	26	20	26	24	21	22	22	27	25
P62492;P46638	P62492;P46638	4;4	4;4	4;4	Ras-related protein Rab-11A;Ras-related protein Rab-11B	Rab11a;Rab11b	0		0		0		0		0		0		0		0		0		0		0		0		0		sp|P62492|RB11A_MOUSE Ras-related protein Rab-11A OS=Mus musculus OX=10090 GN=Rab11a PE=1 SV=3;sp|P46638|RB11B_MOUSE Ras-related protein Rab-11B OS=Mus musculus OX=10090 GN=Rab11b PE=1 SV=3	2	4	4	4	4	4	3	4	4	3	3	4	4	3	4	4
P46656	P46656	1	1	1	Adrenodoxin, mitochondrial	Fdx1	0		0		0		0		0		0		0		0		0		0		0		0		0		sp|P46656|ADX_MOUSE Adrenodoxin, mitochondrial OS=Mus musculus OX=10090 GN=Fdx1 PE=1 SV=1	1	1	1	1	0	1	1	1	1	1	1	1	1	1	1	1
P46664;P28650	P46664	14;1	14;1	14;1	Adenylosuccinate synthetase isozyme 2	Adss	0		0		0		0		0		0		0		0		0		0		0		0		0		sp|P46664|PURA2_MOUSE Adenylosuccinate synthetase isozyme 2 OS=Mus musculus OX=10090 GN=Adss2 PE=1 SV=2	2	14	14	14	12	10	10	11	11	11	10	11	11	11	12	11
P46718	P46718	3	3	3	Programmed cell death protein 2	Pdcd2	0		0		0		0		0		0		0		0		0		0		0		0		0		sp|P46718|PDCD2_MOUSE Programmed cell death protein 2 OS=Mus musculus OX=10090 GN=Pdcd2 PE=2 SV=2	1	3	3	3	3	3	3	3	3	3	3	3	3	3	3	2
P46737	P46737	2	2	2	Lys-63-specific deubiquitinase BRCC36	Brcc3	0		0		0		0		0		0		0		0		0		0		0		0		0		sp|P46737|BRCC3_MOUSE Lys-63-specific deubiquitinase BRCC36 OS=Mus musculus OX=10090 GN=Brcc3 PE=1 SV=1	1	2	2	2	0	1	1	1	1	0	1	1	0	0	2	1
P47199	P47199	6	6	6	Quinone oxidoreductase	Cryz	0		0		0		0		0		0		0		0		0		0		0		0		0		sp|P47199|QOR_MOUSE Quinone oxidoreductase OS=Mus musculus OX=10090 GN=Cryz PE=1 SV=1	1	6	6	6	4	4	4	3	4	4	5	6	5	3	3	5
P47226	P47226	13	13	13	Testin	Tes	0		0		0		0		0		0		0		0		0		0		0		0		0		sp|P47226|TES_MOUSE Testin OS=Mus musculus OX=10090 GN=Tes PE=1 SV=1	1	13	13	13	12	12	12	10	12	9	11	9	10	9	11	7
P47713	P47713	10	10	10	Cytosolic phospholipase A2;Phospholipase A2;Lysophospholipase	Pla2g4a	0		0		0		0		0		0		0		0		0		0		0		0		0		sp|P47713|PA24A_MOUSE Cytosolic phospholipase A2 OS=Mus musculus OX=10090 GN=Pla2g4a PE=1 SV=1	1	10	10	10	6	7	3	8	5	9	6	7	6	7	10	6
P47738	P47738	42	42	42	Aldehyde dehydrogenase, mitochondrial	Aldh2	0		0		0		0		0		0		0		0		0		0		0		0		0		sp|P47738|ALDH2_MOUSE Aldehyde dehydrogenase, mitochondrial OS=Mus musculus OX=10090 GN=Aldh2 PE=1 SV=1	1	42	42	42	35	35	34	32	35	37	35	30	37	37	33	30
P47753;Q9CR52	P47753	20;1	20;1	16;0	F-actin-capping protein subunit alpha-1	Capza1	0		0		0		0		0		0		0		0		0		0		0		0		0		sp|P47753|CAZA1_MOUSE F-actin-capping protein subunit alpha-1 OS=Mus musculus OX=10090 GN=Capza1 PE=1 SV=4	2	20	20	16	16	16	16	16	15	17	17	12	18	16	16	14
P47754	P47754	14	10	10	F-actin-capping protein subunit alpha-2	Capza2	0		0		0		0		0		0		0		0		0		0		0		0		0		sp|P47754|CAZA2_MOUSE F-actin-capping protein subunit alpha-2 OS=Mus musculus OX=10090 GN=Capza2 PE=1 SV=3	1	14	10	10	10	13	7	9	9	12	12	8	9	13	11	7
P47757	P47757	22	22	22	F-actin-capping protein subunit beta	Capzb	0		0		0		0		0		0		0		0		0		0		0		0		0		sp|P47757|CAPZB_MOUSE F-actin-capping protein subunit beta OS=Mus musculus OX=10090 GN=Capzb PE=1 SV=3	1	22	22	22	16	18	16	17	15	20	19	16	15	17	17	14
P47758	P47758	8	8	8	Signal recognition particle receptor subunit beta	Srprb	0		0		0		0		0		0		0		0		0		0		0		0		0		sp|P47758|SRPRB_MOUSE Signal recognition particle receptor subunit beta OS=Mus musculus OX=10090 GN=Srprb PE=1 SV=1	1	8	8	8	6	6	6	6	6	6	8	4	6	6	4	7
P47791	P47791	10	10	10	Glutathione reductase, mitochondrial	Gsr	0		0		0		0		0		0		0		0		0		0		0		0		0		sp|P47791|GSHR_MOUSE Glutathione reductase, mitochondrial OS=Mus musculus OX=10090 GN=Gsr PE=1 SV=3	1	10	10	10	7	7	6	6	6	6	7	6	6	6	7	5
P47802	P47802	1	1	1	Metaxin-1	Mtx1	0		0		0		0		0		0		0		0		0		0		0		0		0		sp|P47802|MTX1_MOUSE Metaxin-1 OS=Mus musculus OX=10090 GN=Mtx1 PE=1 SV=1	1	1	1	1	1	1	1	0	1	1	1	1	1	0	1	1
P47809	P47809	4	4	4	Dual specificity mitogen-activated protein kinase kinase 4	Map2k4	0		0		0		0		0		0		0		0		0		0		0		0		0		sp|P47809|MP2K4_MOUSE Dual specificity mitogen-activated protein kinase kinase 4 OS=Mus musculus OX=10090 GN=Map2k4 PE=1 SV=2	1	4	4	4	4	4	3	3	4	3	3	2	4	4	3	2
P47811	P47811	2	2	2	Mitogen-activated protein kinase 14	Mapk14	0		0		0		0		0		0		0		0		0		0		0		0		0		sp|P47811|MK14_MOUSE Mitogen-activated protein kinase 14 OS=Mus musculus OX=10090 GN=Mapk14 PE=1 SV=3	1	2	2	2	1	1	0	1	1	2	2	1	1	1	1	0
P47856;Q9Z2Z9	P47856	4;1	4;1	4;1	Glutamine--fructose-6-phosphate aminotransferase [isomerizing] 1	Gfpt1	0		0		0		0		0		0		0		0		0		0		0		0		0		sp|P47856|GFPT1_MOUSE Glutamine--fructose-6-phosphate aminotransferase [isomerizing] 1 OS=Mus musculus OX=10090 GN=Gfpt1 PE=1 SV=3	2	4	4	4	2	1	3	2	3	3	2	3	3	3	3	3
P47911	P47911	30	30	30	60S ribosomal protein L6	Rpl6	0		0		0		0		0		0		0		0		0		0		0		0		0		sp|P47911|RL6_MOUSE 60S ribosomal protein L6 OS=Mus musculus OX=10090 GN=Rpl6 PE=1 SV=3	1	30	30	30	24	23	23	24	25	24	25	24	27	26	23	24
W4VSN7;P47915	W4VSN7;P47915	8;8	8;8	8;8	60S ribosomal protein L29	Gm3550;Rpl29	0		0		0		0		0		0		0		0		0		0		0		0		0		tr|W4VSN7|W4VSN7_MOUSE 60S ribosomal protein L29 OS=Mus musculus OX=10090 GN=Gm3550 PE=3 SV=1;sp|P47915|RL29_MOUSE 60S ribosomal protein L29 OS=Mus musculus OX=10090 GN=Rpl29 PE=1 SV=2	2	8	8	8	8	7	7	7	7	6	8	6	7	7	7	5
P47941	P47941	11	11	11	Crk-like protein	Crkl	0		0		0		0		0		0		0		0		0		0		0		0		0		sp|P47941|CRKL_MOUSE Crk-like protein OS=Mus musculus OX=10090 GN=Crkl PE=1 SV=2	1	11	11	11	10	8	9	8	11	8	8	8	9	10	6	7
P47955	P47955	6	6	6	60S acidic ribosomal protein P1	Rplp1	0		0		0		0		0		0		0		0		0		0		0		0		0		sp|P47955|RLA1_MOUSE 60S acidic ribosomal protein P1 OS=Mus musculus OX=10090 GN=Rplp1 PE=1 SV=1	1	6	6	6	6	6	6	6	6	6	6	6	6	6	6	5
P47962	P47962	23	23	23	60S ribosomal protein L5	Rpl5	0		0		0		0		0		0		0		0		0		0		0		0		0		sp|P47962|RL5_MOUSE 60S ribosomal protein L5 OS=Mus musculus OX=10090 GN=Rpl5 PE=1 SV=3	1	23	23	23	19	21	21	18	18	22	22	20	19	21	20	18
P47963	P47963	33	33	33	60S ribosomal protein L13	Rpl13	0		0		0		0		0		0		0		0		0		0		0		0		0		sp|P47963|RL13_MOUSE 60S ribosomal protein L13 OS=Mus musculus OX=10090 GN=Rpl13 PE=1 SV=3	1	33	33	33	26	25	28	26	30	28	28	25	28	26	25	25
P47964	P47964	11	11	11	60S ribosomal protein L36	Rpl36	0		0		0		0		0		0		0		0		0		0		0		0		0		sp|P47964|RL36_MOUSE 60S ribosomal protein L36 OS=Mus musculus OX=10090 GN=Rpl36 PE=1 SV=2	1	11	11	11	10	10	10	10	11	10	10	11	10	10	10	10
P47968	P47968	1	1	1	Ribose-5-phosphate isomerase	Rpia	0		0		0		0		0		0		0		0		0		0		0		0		0		sp|P47968|RPIA_MOUSE Ribose-5-phosphate isomerase OS=Mus musculus OX=10090 GN=Rpia PE=1 SV=2	1	1	1	1	1	1	1	1	1	1	1	1	1	1	1	1
P48024	P48024	12	12	7	Eukaryotic translation initiation factor 1	Eif1	0		0		0		0		0		0		0		0		0		0		0		0		0		sp|P48024|EIF1_MOUSE Eukaryotic translation initiation factor 1 OS=Mus musculus OX=10090 GN=Eif1 PE=1 SV=2	1	12	12	7	10	10	8	7	8	11	9	10	9	10	12	6
P48025;P43404;Q8BZ25	P48025	12;1;1	12;1;1	12;1;1	Tyrosine-protein kinase SYK	Syk	0		0		0		0		0		0		0		0		0		0		0		0		0		sp|P48025|KSYK_MOUSE Tyrosine-protein kinase SYK OS=Mus musculus OX=10090 GN=Syk PE=1 SV=2	3	12	12	12	7	6	8	6	7	8	8	7	6	9	9	5
P48036	P48036	28	28	28	Annexin A5	Anxa5	0		0		0		0		0		0		0		0		0		0		0		0		0		sp|P48036|ANXA5_MOUSE Annexin A5 OS=Mus musculus OX=10090 GN=Anxa5 PE=1 SV=1	1	28	28	28	24	23	23	24	22	24	24	23	23	23	25	25
P48193	P48193	4	4	4	Protein 4.1	Epb41	0		0		0		0		0		0		0		0		0		0		0		0		0		sp|P48193|EPB41_MOUSE Protein 4.1 OS=Mus musculus OX=10090 GN=Epb41 PE=1 SV=2	1	4	4	4	3	1	3	3	2	2	1	1	2	1	2	3
P48428	P48428	6	6	6	Tubulin-specific chaperone A	Tbca	0		0		0		0		0		0		0		0		0		0		0		0		0		sp|P48428|TBCA_MOUSE Tubulin-specific chaperone A OS=Mus musculus OX=10090 GN=Tbca PE=1 SV=3	1	6	6	6	6	5	5	6	6	4	6	4	6	5	4	5
P48437	P48437	1	1	1	Prospero homeobox protein 1	Prox1	0		0		0		0		0		0		0		0		0		0		0		0		0		sp|P48437|PROX1_MOUSE Prospero homeobox protein 1 OS=Mus musculus OX=10090 GN=Prox1 PE=1 SV=2	1	1	1	1	1	1	1	1	1	1	1	1	1	1	1	1
P48453	P48453	2	2	1	Serine/threonine-protein phosphatase 2B catalytic subunit beta isoform	Ppp3cb	0		0		0		0		0		0		0		0		0		0		0		0		0		sp|P48453|PP2BB_MOUSE Serine/threonine-protein phosphatase 2B catalytic subunit beta isoform OS=Mus musculus OX=10090 GN=Ppp3cb PE=1 SV=2	1	2	2	1	2	0	1	1	2	1	1	1	2	0	1	1
P48678	P48678	81	81	80	Prelamin-A/C;Lamin-A/C	Lmna	0		0		0		0		0		0		0		0		0		0		0		0		0		sp|P48678|LMNA_MOUSE Prelamin-A/C OS=Mus musculus OX=10090 GN=Lmna PE=1 SV=2	1	81	81	80	70	68	70	67	71	65	74	64	71	66	72	58
P48722	P48722	8	5	5	Heat shock 70 kDa protein 4L	Hspa4l	0		0		0		0		0		0		0		0		0		0		0		0		0		sp|P48722|HS74L_MOUSE Heat shock 70 kDa protein 4L OS=Mus musculus OX=10090 GN=Hspa4l PE=1 SV=2	1	8	5	5	6	5	7	7	6	6	6	6	7	4	5	6
P48758;A0A1B0GRG8	P48758	10;1	10;1	9;1	Carbonyl reductase [NADPH] 1	Cbr1	0		0		0		0		0		0		0		0		0		0		0		0		0		sp|P48758|CBR1_MOUSE Carbonyl reductase [NADPH] 1 OS=Mus musculus OX=10090 GN=Cbr1 PE=1 SV=3	2	10	10	9	6	5	4	7	5	5	6	6	7	6	8	6
P48771	P48771	5	5	5	Cytochrome c oxidase subunit 7A2, mitochondrial	Cox7a2	0		0		0		0		0		0		0		0		0		0		0		0		0		sp|P48771|CX7A2_MOUSE Cytochrome c oxidase subunit 7A2, mitochondrial OS=Mus musculus OX=10090 GN=Cox7a2 PE=1 SV=2	1	5	5	5	2	3	2	4	3	2	3	2	4	5	3	4
P48962	P48962	19	9	9	ADP/ATP translocase 1	Slc25a4	0		0		0		0		0		0		0		0		0		0		0		0		0		sp|P48962|ADT1_MOUSE ADP/ATP translocase 1 OS=Mus musculus OX=10090 GN=Slc25a4 PE=1 SV=4	1	19	9	9	13	14	14	14	12	15	15	14	14	12	15	14
P49138	P49138	6	6	6	MAP kinase-activated protein kinase 2	Mapkapk2	0		0		0		0		0		0		0		0		0		0		0		0		0		sp|P49138|MAPK2_MOUSE MAP kinase-activated protein kinase 2 OS=Mus musculus OX=10090 GN=Mapkapk2 PE=1 SV=2	1	6	6	6	4	2	4	3	5	5	5	5	3	4	4	3
P49300	P49300	1	1	1	C-type lectin domain family 10 member A	Clec10a	0		0		0		0		0		0		0		0		0		0		0		0		0		sp|P49300|CLC10_MOUSE C-type lectin domain family 10 member A OS=Mus musculus OX=10090 GN=Clec10a PE=1 SV=1	1	1	1	1	0	0	1	1	0	1	1	1	0	0	1	1
P49312;V9GXF8	P49312	17;1	17;1	17;1	Heterogeneous nuclear ribonucleoprotein A1;Heterogeneous nuclear ribonucleoprotein A1, N-terminally processed	Hnrnpa1	0		0		0		0		0		0		0		0		0		0		0		0		0		sp|P49312|ROA1_MOUSE Heterogeneous nuclear ribonucleoprotein A1 OS=Mus musculus OX=10090 GN=Hnrnpa1 PE=1 SV=2	2	17	17	17	13	15	14	13	14	16	14	12	13	15	15	12
P49442	P49442	1	1	1	Inositol polyphosphate 1-phosphatase	Inpp1	0		0		0		0		0		0		0		0		0		0		0		0		0		sp|P49442|INPP_MOUSE Inositol polyphosphate 1-phosphatase OS=Mus musculus OX=10090 GN=Inpp1 PE=1 SV=2	1	1	1	1	0	0	0	1	1	0	0	0	0	0	1	0
P49443	P49443	2	2	1	Protein phosphatase 1A	Ppm1a	0		0		0		0		0		0		0		0		0		0		0		0		0		sp|P49443|PPM1A_MOUSE Protein phosphatase 1A OS=Mus musculus OX=10090 GN=Ppm1a PE=1 SV=1	1	2	2	1	1	1	1	0	1	1	0	1	1	1	1	1
P49446	P49446	1	1	1	Receptor-type tyrosine-protein phosphatase epsilon	Ptpre	0		0		0		0		0		0		0		0		0		0		0		0		0		sp|P49446|PTPRE_MOUSE Receptor-type tyrosine-protein phosphatase epsilon OS=Mus musculus OX=10090 GN=Ptpre PE=1 SV=3	1	1	1	1	1	1	1	1	1	1	1	0	0	1	0	0
P49586;Q811Q9	P49586	5;2	5;2	5;2	Choline-phosphate cytidylyltransferase A	Pcyt1a	0		0		0		0		0		0		0		0		0		0		0		0		0		sp|P49586|PCY1A_MOUSE Choline-phosphate cytidylyltransferase A OS=Mus musculus OX=10090 GN=Pcyt1a PE=1 SV=1	2	5	5	5	4	3	3	1	4	4	3	3	4	3	2	2
P49615	P49615	3	3	3	Cyclin-dependent-like kinase 5	Cdk5	0		0		0		0		0		0		0		0		0		0		0		0		0		sp|P49615|CDK5_MOUSE Cyclin-dependent-like kinase 5 OS=Mus musculus OX=10090 GN=Cdk5 PE=1 SV=1	1	3	3	3	1	1	2	2	2	2	2	1	2	2	3	2
P49710	P49710	31	31	31	Hematopoietic lineage cell-specific protein	Hcls1	0		0		0		0		0		0		0		0		0		0		0		0		0		sp|P49710|HCLS1_MOUSE Hematopoietic lineage cell-specific protein OS=Mus musculus OX=10090 GN=Hcls1 PE=1 SV=2	1	31	31	31	27	28	27	26	27	23	28	24	28	28	26	25
P49717	P49717	12	12	12	DNA replication licensing factor MCM4	Mcm4	0		0		0		0		0		0		0		0		0		0		0		0		0		sp|P49717|MCM4_MOUSE DNA replication licensing factor MCM4 OS=Mus musculus OX=10090 GN=Mcm4 PE=1 SV=1	1	12	12	12	8	7	7	8	5	5	6	5	8	5	10	5
P49718	P49718	9	9	9	DNA replication licensing factor MCM5	Mcm5	0		0		0		0		0		0		0		0		0		0		0		0		0		sp|P49718|MCM5_MOUSE DNA replication licensing factor MCM5 OS=Mus musculus OX=10090 GN=Mcm5 PE=1 SV=2	1	9	9	9	5	3	6	6	6	5	6	4	6	5	8	5
P49722	P49722	15	15	15	Proteasome subunit alpha type-2	Psma2	0		0		0		0		0		0		0		0		0		0		0		0		0		sp|P49722|PSA2_MOUSE Proteasome subunit alpha type-2 OS=Mus musculus OX=10090 GN=Psma2 PE=1 SV=3	1	15	15	15	11	13	13	13	13	13	12	13	14	14	11	10
P49813	P49813	5	4	4	Tropomodulin-1	Tmod1	0		0		0		0		0		0		0		0		0		0		0		0		0		sp|P49813|TMOD1_MOUSE Tropomodulin-1 OS=Mus musculus OX=10090 GN=Tmod1 PE=1 SV=2	1	5	4	4	5	4	4	4	4	3	4	2	5	3	5	3
P49935	P49935	1	1	1	Pro-cathepsin H;Cathepsin H mini chain;Cathepsin H;Cathepsin H heavy chain;Cathepsin H light chain	Ctsh	0		0		0		0		0		0		0		0		0		0		0		0		0		sp|P49935|CATH_MOUSE Pro-cathepsin H OS=Mus musculus OX=10090 GN=Ctsh PE=1 SV=2	1	1	1	1	1	0	1	0	0	0	0	0	1	1	0	0
P49962	P49962	2	2	2	Signal recognition particle 9 kDa protein	Srp9	0		0		0		0		0		0		0		0		0		0		0		0		0		sp|P49962|SRP09_MOUSE Signal recognition particle 9 kDa protein OS=Mus musculus OX=10090 GN=Srp9 PE=1 SV=2	1	2	2	2	2	2	2	2	2	1	1	1	2	2	2	2
P50096	P50096	11	10	10	Inosine-5-monophosphate dehydrogenase 1	Impdh1	0		0		0		0		0		0		0		0		0		0		0		0		0		sp|P50096|IMDH1_MOUSE Inosine-5-monophosphate dehydrogenase 1 OS=Mus musculus OX=10090 GN=Impdh1 PE=1 SV=2	1	11	10	10	5	7	6	6	5	5	8	7	5	6	8	6
P50136	P50136	1	1	1	2-oxoisovalerate dehydrogenase subunit alpha, mitochondrial	Bckdha	0		0		0		0		0		0		0		0		0		0		0		0		0		sp|P50136|ODBA_MOUSE 2-oxoisovalerate dehydrogenase subunit alpha, mitochondrial OS=Mus musculus OX=10090 GN=Bckdha PE=1 SV=1	1	1	1	1	0	0	0	0	0	0	0	0	0	0	1	0
P50171	P50171	8	8	8	Estradiol 17-beta-dehydrogenase 8	Hsd17b8	0		0		0		0		0		0		0		0		0		0		0		0		0		sp|P50171|DHB8_MOUSE (3R)-3-hydroxyacyl-CoA dehydrogenase OS=Mus musculus OX=10090 GN=Hsd17b8 PE=1 SV=2	1	8	8	8	5	5	5	6	7	7	6	5	6	5	7	6
P50247	P50247	9	9	9	Adenosylhomocysteinase	Ahcy	0		0		0		0		0		0		0		0		0		0		0		0		0		sp|P50247|SAHH_MOUSE Adenosylhomocysteinase OS=Mus musculus OX=10090 GN=Ahcy PE=1 SV=3	1	9	9	9	5	4	5	2	5	5	3	4	7	4	5	4
P50396	P50396	7	2	2	Rab GDP dissociation inhibitor alpha	Gdi1	0		0		0		0		0		0		0		0		0		0		0		0		0		sp|P50396|GDIA_MOUSE Rab GDP dissociation inhibitor alpha OS=Mus musculus OX=10090 GN=Gdi1 PE=1 SV=3	1	7	2	2	5	3	5	5	4	5	6	5	5	3	6	6
P50427	P50427	2	2	2	Steryl-sulfatase	Sts	0		0		0		0		0		0		0		0		0		0		0		0		0		sp|P50427|STS_MOUSE Steryl-sulfatase OS=Mus musculus OX=10090 GN=Sts PE=1 SV=1	1	2	2	2	2	1	1	1	1	1	1	1	2	1	1	0
P50428	P50428	3	3	3	Arylsulfatase A	Arsa	0		0		0		0		0		0		0		0		0		0		0		0		0		sp|P50428|ARSA_MOUSE Arylsulfatase A OS=Mus musculus OX=10090 GN=Arsa PE=1 SV=2	1	3	3	3	3	2	3	3	3	3	2	3	3	2	3	3
P50429	P50429	1	1	1	Arylsulfatase B	Arsb	0		0		0		0		0		0		0		0		0		0		0		0		0		sp|P50429|ARSB_MOUSE Arylsulfatase B OS=Mus musculus OX=10090 GN=Arsb PE=1 SV=3	1	1	1	1	0	1	0	0	0	1	1	1	1	1	0	0
P50431	P50431	5	5	5	Serine hydroxymethyltransferase, cytosolic	Shmt1	0		0		0		0		0		0		0		0		0		0		0		0		0		sp|P50431|GLYC_MOUSE Serine hydroxymethyltransferase, cytosolic OS=Mus musculus OX=10090 GN=Shmt1 PE=1 SV=3	1	5	5	5	3	2	4	1	4	2	2	3	4	3	4	2
P50516	P50516	31	31	31	V-type proton ATPase catalytic subunit A	Atp6v1a	0		0		0		0		0		0		0		0		0		0		0		0		0		sp|P50516|VATA_MOUSE V-type proton ATPase catalytic subunit A OS=Mus musculus OX=10090 GN=Atp6v1a PE=1 SV=2	1	31	31	31	28	28	27	26	30	28	28	19	28	25	28	23
P50518;Q9D593	P50518	27;4	27;4	27;4	V-type proton ATPase subunit E 1	Atp6v1e1	0		0		0		0		0		0		0		0		0		0		0		0		0		sp|P50518|VATE1_MOUSE V-type proton ATPase subunit E 1 OS=Mus musculus OX=10090 GN=Atp6v1e1 PE=1 SV=2	2	27	27	27	25	21	24	24	26	23	25	22	25	22	20	23
P50543	P50543	11	11	11	Protein S100-A11	S100a11	0		0		0		0		0		0		0		0		0		0		0		0		0		sp|P50543|S10AB_MOUSE Protein S100-A11 OS=Mus musculus OX=10090 GN=S100a11 PE=1 SV=1	1	11	11	11	10	11	11	10	10	10	11	9	10	9	8	8
P50544	P50544	7	7	7	Very long-chain specific acyl-CoA dehydrogenase, mitochondrial	Acadvl	0		0		0		0		0		0		0		0		0		0		0		0		0		sp|P50544|ACADV_MOUSE Very long-chain specific acyl-CoA dehydrogenase, mitochondrial OS=Mus musculus OX=10090 GN=Acadvl PE=1 SV=3	1	7	7	7	4	4	2	2	3	5	4	3	4	3	5	4
P50580	P50580	41	41	41	Proliferation-associated protein 2G4	Pa2g4	0		0		0		0		0		0		0		0		0		0		0		0		0		sp|P50580|PA2G4_MOUSE Proliferation-associated protein 2G4 OS=Mus musculus OX=10090 GN=Pa2g4 PE=1 SV=3	1	41	41	41	35	36	35	31	39	37	36	33	39	33	35	30
P51125	P51125	7	7	7	Calpastatin	Cast	0		0		0		0		0		0		0		0		0		0		0		0		0		sp|P51125|ICAL_MOUSE Calpastatin OS=Mus musculus OX=10090 GN=Cast PE=1 SV=2	1	7	7	7	5	7	5	3	7	5	6	4	6	7	4	3
P51150	P51150	16	16	16	Ras-related protein Rab-7a	Rab7a	0		0		0		0		0		0		0		0		0		0		0		0		0		sp|P51150|RAB7A_MOUSE Ras-related protein Rab-7a OS=Mus musculus OX=10090 GN=Rab7a PE=1 SV=2	1	16	16	16	14	12	11	13	13	12	12	13	13	11	12	13
P51174	P51174	16	16	16	Long-chain specific acyl-CoA dehydrogenase, mitochondrial	Acadl	0		0		0		0		0		0		0		0		0		0		0		0		0		sp|P51174|ACADL_MOUSE Long-chain specific acyl-CoA dehydrogenase, mitochondrial OS=Mus musculus OX=10090 GN=Acadl PE=1 SV=2	1	16	16	16	14	15	15	15	13	15	14	13	14	14	15	13
P51410;A0A140T8T4;S4R1R7	P51410;A0A140T8T4	19;16;2	19;16;2	19;16;2	60S ribosomal protein L9	Rpl9	0		0		0		0		0		0		0		0		0		0		0		0		0		sp|P51410|RL9_MOUSE 60S ribosomal protein L9 OS=Mus musculus OX=10090 GN=Rpl9 PE=1 SV=2;tr|A0A140T8T4|A0A140T8T4_MOUSE 60S ribosomal protein L9 OS=Mus musculus OX=10090 GN=Rpl9-ps6 PE=3 SV=1	3	19	19	19	18	17	14	15	17	15	16	15	16	16	15	12
P51432	P51432	6	6	6	1-phosphatidylinositol 4,5-bisphosphate phosphodiesterase beta-3	Plcb3	0		0		0		0		0		0		0		0		0		0		0		0		0		sp|P51432|PLCB3_MOUSE 1-phosphatidylinositol 4,5-bisphosphate phosphodiesterase beta-3 OS=Mus musculus OX=10090 GN=Plcb3 PE=1 SV=2	1	6	6	6	4	4	4	4	5	4	5	1	3	3	5	3
P51569	P51569	4	4	4	Alpha-galactosidase A	Gla	0		0		0		0		0		0		0		0		0		0		0		0		0		sp|P51569|AGAL_MOUSE Alpha-galactosidase A OS=Mus musculus OX=10090 GN=Gla PE=1 SV=1	1	4	4	4	3	3	3	3	3	3	3	3	3	4	3	3
P51660	P51660	15	15	15	Peroxisomal multifunctional enzyme type 2;(3R)-hydroxyacyl-CoA dehydrogenase;Enoyl-CoA hydratase 2	Hsd17b4	0		0		0		0		0		0		0		0		0		0		0		0		0		sp|P51660|DHB4_MOUSE Peroxisomal multifunctional enzyme type 2 OS=Mus musculus OX=10090 GN=Hsd17b4 PE=1 SV=3	1	15	15	15	10	12	13	15	13	14	14	11	13	12	12	14
P51670	P51670	2	2	2	C-C motif chemokine 9;CCL9(29-101);CCL9(30-101);CCL9(31-101)	Ccl9	0		0		0		0		0		0		0		0		0		0		0		0		0		sp|P51670|CCL9_MOUSE C-C motif chemokine 9 OS=Mus musculus OX=10090 GN=Ccl9 PE=1 SV=1	1	2	2	2	1	1	2	2	2	1	2	2	1	2	1	2
P51807	P51807	2	2	2	Dynein light chain Tctex-type 1	Dynlt1	0		0		0		0		0		0		0		0		0		0		0		0		0		sp|P51807|DYLT1_MOUSE Dynein light chain Tctex-type 1 OS=Mus musculus OX=10090 GN=Dynlt1 PE=1 SV=1	1	2	2	2	1	1	1	1	2	1	2	1	2	2	2	1
P51855	P51855	1	1	1	Glutathione synthetase	Gss	0		0		0		0		0		0		0		0		0		0		0		0		0		sp|P51855|GSHB_MOUSE Glutathione synthetase OS=Mus musculus OX=10090 GN=Gss PE=1 SV=1	1	1	1	1	1	1	1	1	1	1	1	1	1	1	1	1
P51859	P51859	14	14	12	Hepatoma-derived growth factor	Hdgf	0		0		0		0		0		0		0		0		0		0		0		0		0		sp|P51859|HDGF_MOUSE Hepatoma-derived growth factor OS=Mus musculus OX=10090 GN=Hdgf PE=1 SV=2	1	14	14	12	10	11	11	7	13	9	12	9	12	9	10	8
P51863	P51863	5	5	5	V-type proton ATPase subunit d 1	Atp6v0d1	0		0		0		0		0		0		0		0		0		0		0		0		0		sp|P51863|VA0D1_MOUSE V-type proton ATPase subunit d 1 OS=Mus musculus OX=10090 GN=Atp6v0d1 PE=1 SV=2	1	5	5	5	5	4	3	3	5	4	5	2	5	4	4	2
P51880	P51880	2	2	2	Fatty acid-binding protein, brain	Fabp7	0		0		0		0		0		0		0		0		0		0		0		0		0		sp|P51880|FABP7_MOUSE Fatty acid-binding protein, brain OS=Mus musculus OX=10090 GN=Fabp7 PE=1 SV=2	1	2	2	2	2	2	2	2	2	2	2	2	2	2	2	1
P51881;Q3V132	P51881	29;6	29;6	19;0	ADP/ATP translocase 2;ADP/ATP translocase 2, N-terminally processed	Slc25a5	0		0		0		0		0		0		0		0		0		0		0		0		0		sp|P51881|ADT2_MOUSE ADP/ATP translocase 2 OS=Mus musculus OX=10090 GN=Slc25a5 PE=1 SV=3	2	29	29	19	23	24	22	22	23	23	25	22	25	23	24	24
P51908	P51908	1	1	1	C->U-editing enzyme APOBEC-1	Apobec1	0		0		0		0		0		0		0		0		0		0		0		0		0		sp|P51908|ABEC1_MOUSE C->U-editing enzyme APOBEC-1 OS=Mus musculus OX=10090 GN=Apobec1 PE=1 SV=1	1	1	1	1	1	1	1	1	1	1	1	1	1	1	1	1
P51912	P51912	1	1	1	Neutral amino acid transporter B(0)	Slc1a5	0		0		0		0		0		0		0		0		0		0		0		0		0		sp|P51912|AAAT_MOUSE Neutral amino acid transporter B(0) OS=Mus musculus OX=10090 GN=Slc1a5 PE=1 SV=2	1	1	1	1	1	1	0	0	0	0	0	0	1	1	0	0
P51949	P51949	7	7	7	CDK-activating kinase assembly factor MAT1	Mnat1	0		0		0		0		0		0		0		0		0		0		0		0		0		sp|P51949|MAT1_MOUSE CDK-activating kinase assembly factor MAT1 OS=Mus musculus OX=10090 GN=Mnat1 PE=1 SV=2	1	7	7	7	5	4	3	4	6	6	5	2	5	5	3	4
P52293	P52293	11	11	11	Importin subunit alpha-1	Kpna2	0		0		0		0		0		0		0		0		0		0		0		0		0		sp|P52293|IMA1_MOUSE Importin subunit alpha-1 OS=Mus musculus OX=10090 GN=Kpna2 PE=1 SV=2	1	11	11	11	9	6	7	6	9	7	9	8	9	6	9	9
P52332	P52332	5	5	5	Tyrosine-protein kinase JAK1	Jak1	0		0		0		0		0		0		0		0		0		0		0		0		0		sp|P52332|JAK1_MOUSE Tyrosine-protein kinase JAK1 OS=Mus musculus OX=10090 GN=Jak1 PE=1 SV=1	1	5	5	5	3	4	3	3	4	2	3	3	3	2	4	3
P52431	P52431	8	8	8	DNA polymerase delta catalytic subunit	Pold1	0		0		0		0		0		0		0		0		0		0		0		0		0		sp|P52431|DPOD1_MOUSE DNA polymerase delta catalytic subunit OS=Mus musculus OX=10090 GN=Pold1 PE=1 SV=2	1	8	8	8	7	5	5	2	3	5	2	3	6	4	7	4
P52432	P52432	8	8	8	DNA-directed RNA polymerases I and III subunit RPAC1	Polr1c	0		0		0		0		0		0		0		0		0		0		0		0		0		sp|P52432|RPAC1_MOUSE DNA-directed RNA polymerases I and III subunit RPAC1 OS=Mus musculus OX=10090 GN=Polr1c PE=1 SV=3	1	8	8	8	6	3	4	4	5	4	7	3	6	3	6	3
P52479	P52479	3	3	3	Ubiquitin carboxyl-terminal hydrolase 10	Usp10	0		0		0		0		0		0		0		0		0		0		0		0		0		sp|P52479|UBP10_MOUSE Ubiquitin carboxyl-terminal hydrolase 10 OS=Mus musculus OX=10090 GN=Usp10 PE=1 SV=3	1	3	3	3	2	3	3	2	3	3	3	1	2	3	3	2
P52480;P53657	P52480	86;2	86;2	86;2	Pyruvate kinase PKM	Pkm	0		0		0		0		0		0		0		0		0		0		0		0		0		sp|P52480|KPYM_MOUSE Pyruvate kinase PKM OS=Mus musculus OX=10090 GN=Pkm PE=1 SV=4	2	86	86	86	75	79	77	74	76	78	75	66	76	76	68	71
P52503	P52503	2	2	2	NADH dehydrogenase [ubiquinone] iron-sulfur protein 6, mitochondrial	Ndufs6	0		0		0		0		0		0		0		0		0		0		0		0		0		sp|P52503|NDUS6_MOUSE NADH dehydrogenase [ubiquinone] iron-sulfur protein 6, mitochondrial OS=Mus musculus OX=10090 GN=Ndufs6 PE=1 SV=2	1	2	2	2	1	2	1	2	2	2	2	1	2	2	2	1
P52760	P52760	5	5	5	Ribonuclease UK114	Hrsp12	0		0		0		0		0		0		0		0		0		0		0		0		0		sp|P52760|RIDA_MOUSE 2-iminobutanoate/2-iminopropanoate deaminase OS=Mus musculus OX=10090 GN=Rida PE=1 SV=3	1	5	5	5	3	4	2	3	4	4	4	3	4	3	3	3
P52825	P52825	2	2	2	Carnitine O-palmitoyltransferase 2, mitochondrial	Cpt2	0		0		0		0		0		0		0		0		0		0		0		0		0		sp|P52825|CPT2_MOUSE Carnitine O-palmitoyltransferase 2, mitochondrial OS=Mus musculus OX=10090 GN=Cpt2 PE=1 SV=2	1	2	2	2	2	1	1	1	0	0	0	1	1	1	1	2
P52912	P52912	5	2	2	Nucleolysin TIA-1	Tia1	0		0		0		0		0		0		0		0		0		0		0		0		0		sp|P52912|TIA1_MOUSE Nucleolysin TIA-1 OS=Mus musculus OX=10090 GN=Tia1 PE=1 SV=1	1	5	2	2	4	3	4	4	3	4	5	4	3	3	5	4
P52927	P52927	5	5	5	High mobility group protein HMGI-C	Hmga2	0		0		0		0		0		0		0		0		0		0		0		0		0		sp|P52927|HMGA2_MOUSE High mobility group protein HMGI-C OS=Mus musculus OX=10090 GN=Hmga2 PE=1 SV=1	1	5	5	5	3	5	4	5	4	5	5	5	3	3	4	5
P53026	P53026	14	14	14	60S ribosomal protein L10a	Rpl10a	0		0		0		0		0		0		0		0		0		0		0		0		0		sp|P53026|RL10A_MOUSE 60S ribosomal protein L10a OS=Mus musculus OX=10090 GN=Rpl10a PE=1 SV=3	1	14	14	14	14	13	13	13	14	12	13	12	14	12	13	13
P53395	P53395	5	5	5	Lipoamide acyltransferase component of branched-chain alpha-keto acid dehydrogenase complex, mitochondrial	Dbt	0		0		0		0		0		0		0		0		0		0		0		0		0		sp|P53395|ODB2_MOUSE Lipoamide acyltransferase component of branched-chain alpha-keto acid dehydrogenase complex, mitochondrial OS=Mus musculus OX=10090 GN=Dbt PE=1 SV=2	1	5	5	5	4	5	5	5	5	4	5	1	5	4	5	2
P53564	P53564	1	1	1	Homeobox protein cut-like 1	Cux1	0		0		0		0		0		0		0		0		0		0		0		0		0		sp|P53564|CUX1_MOUSE Homeobox protein cut-like 1 OS=Mus musculus OX=10090 GN=Cux1 PE=1 SV=3	1	1	1	1	1	1	1	1	1	1	1	1	1	1	1	1
P53569	P53569	3	3	3	CCAAT/enhancer-binding protein zeta	Cebpz	0		0		0		0		0		0		0		0		0		0		0		0		0		sp|P53569|CEBPZ_MOUSE CCAAT/enhancer-binding protein zeta OS=Mus musculus OX=10090 GN=Cebpz PE=1 SV=2	1	3	3	3	2	2	2	1	3	1	3	2	3	2	2	3
P53702	P53702	2	2	2	Cytochrome c-type heme lyase	Hccs	0		0		0		0		0		0		0		0		0		0		0		0		0		sp|P53702|CCHL_MOUSE Holocytochrome c-type synthase OS=Mus musculus OX=10090 GN=Hccs PE=1 SV=2	1	2	2	2	1	2	0	0	1	2	0	0	1	1	1	0
P53808	P53808	3	3	3	Phosphatidylcholine transfer protein	Pctp	0		0		0		0		0		0		0		0		0		0		0		0		0		sp|P53808|PPCT_MOUSE Phosphatidylcholine transfer protein OS=Mus musculus OX=10090 GN=Pctp PE=1 SV=2	1	3	3	3	3	3	3	3	3	3	3	2	3	3	1	2
P53810	P53810	14	14	13	Phosphatidylinositol transfer protein alpha isoform	Pitpna	0		0		0		0		0		0		0		0		0		0		0		0		0		sp|P53810|PIPNA_MOUSE Phosphatidylinositol transfer protein alpha isoform OS=Mus musculus OX=10090 GN=Pitpna PE=1 SV=2	1	14	14	13	9	10	9	9	9	12	11	11	9	10	13	10
P53811	P53811	3	2	2	Phosphatidylinositol transfer protein beta isoform	Pitpnb	0		0		0		0		0		0		0		0		0		0		0		0		0		sp|P53811|PIPNB_MOUSE Phosphatidylinositol transfer protein beta isoform OS=Mus musculus OX=10090 GN=Pitpnb PE=1 SV=2	1	3	2	2	3	3	3	3	3	3	3	3	3	3	3	3
P53986	P53986	1	1	1	Monocarboxylate transporter 1	Slc16a1	0		0		0		0		0		0		0		0		0		0		0		0		0		sp|P53986|MOT1_MOUSE Monocarboxylate transporter 1 OS=Mus musculus OX=10090 GN=Slc16a1 PE=1 SV=1	1	1	1	1	0	1	1	1	1	1	1	1	1	1	1	1
P53995	P53995	2	2	2	Anaphase-promoting complex subunit 1	Anapc1	0		0		0		0		0		0		0		0		0		0		0		0		0		sp|P53995|APC1_MOUSE Anaphase-promoting complex subunit 1 OS=Mus musculus OX=10090 GN=Anapc1 PE=1 SV=2	1	2	2	2	1	1	0	0	1	1	1	0	1	1	0	0
P53996	P53996	14	14	14	Cellular nucleic acid-binding protein	Cnbp	0		0		0		0		0		0		0		0		0		0		0		0		0		sp|P53996|CNBP_MOUSE Cellular nucleic acid-binding protein OS=Mus musculus OX=10090 GN=Cnbp PE=1 SV=2	1	14	14	14	12	12	11	10	13	12	10	11	12	13	10	10
P54071	P54071	26	24	24	Isocitrate dehydrogenase [NADP], mitochondrial	Idh2	0		0		0		0		0		0		0		0		0		0		0		0		0		sp|P54071|IDHP_MOUSE Isocitrate dehydrogenase [NADP], mitochondrial OS=Mus musculus OX=10090 GN=Idh2 PE=1 SV=3	1	26	24	24	16	17	19	18	19	18	24	20	17	19	25	20
P54103	P54103	9	9	9	DnaJ homolog subfamily C member 2;DnaJ homolog subfamily C member 2, N-terminally processed	Dnajc2	0		0		0		0		0		0		0		0		0		0		0		0		0		sp|P54103|DNJC2_MOUSE DnaJ homolog subfamily C member 2 OS=Mus musculus OX=10090 GN=Dnajc2 PE=1 SV=2	1	9	9	9	7	4	7	4	7	7	7	5	7	3	7	5
P54116	P54116	9	9	9	Erythrocyte band 7 integral membrane protein	Stom	0		0		0		0		0		0		0		0		0		0		0		0		0		sp|P54116|STOM_MOUSE Stomatin OS=Mus musculus OX=10090 GN=Stom PE=1 SV=3	1	9	9	9	7	7	5	6	8	7	6	5	8	6	7	4
P54227	P54227	18	18	13	Stathmin	Stmn1	0		0		0		0		0		0		0		0		0		0		0		0		0		sp|P54227|STMN1_MOUSE Stathmin OS=Mus musculus OX=10090 GN=Stmn1 PE=1 SV=2	1	18	18	13	15	14	15	14	17	16	16	12	16	16	16	14
P54276	P54276	6	6	6	DNA mismatch repair protein Msh6	Msh6	0		0		0		0		0		0		0		0		0		0		0		0		0		sp|P54276|MSH6_MOUSE DNA mismatch repair protein Msh6 OS=Mus musculus OX=10090 GN=Msh6 PE=1 SV=3	1	6	6	6	2	5	1	2	3	2	5	3	4	3	4	2
P54726	P54726	6	4	4	UV excision repair protein RAD23 homolog A	Rad23a	0		0		0		0		0		0		0		0		0		0		0		0		0		sp|P54726|RD23A_MOUSE UV excision repair protein RAD23 homolog A OS=Mus musculus OX=10090 GN=Rad23a PE=1 SV=2	1	6	4	4	3	5	5	5	5	5	4	4	4	3	5	5
P54728	P54728	8	8	6	UV excision repair protein RAD23 homolog B	Rad23b	0		0		0		0		0		0		0		0		0		0		0		0		0		sp|P54728|RD23B_MOUSE UV excision repair protein RAD23 homolog B OS=Mus musculus OX=10090 GN=Rad23b PE=1 SV=2	1	8	8	6	4	4	5	4	4	4	4	5	3	3	6	5
P54729	P54729	3	3	3	NEDD8 ultimate buster 1	Nub1	0		0		0		0		0		0		0		0		0		0		0		0		0		sp|P54729|NUB1_MOUSE NEDD8 ultimate buster 1 OS=Mus musculus OX=10090 GN=Nub1 PE=1 SV=2	1	3	3	3	1	2	1	1	3	2	2	1	2	2	1	0
P54775	P54775	23	23	23	26S protease regulatory subunit 6B	Psmc4	0		0		0		0		0		0		0		0		0		0		0		0		0		sp|P54775|PRS6B_MOUSE 26S proteasome regulatory subunit 6B OS=Mus musculus OX=10090 GN=Psmc4 PE=1 SV=2	1	23	23	23	20	19	20	17	20	17	17	13	20	17	19	11
P54797	P54797	2	2	2	Transport and Golgi organization 2 homolog	Tango2	0		0		0		0		0		0		0		0		0		0		0		0		0		sp|P54797|TNG2_MOUSE Transport and Golgi organization 2 homolog OS=Mus musculus OX=10090 GN=Tango2 PE=1 SV=1	1	2	2	2	0	2	1	2	1	1	1	1	2	1	2	2
P54822	P54822	7	7	7	Adenylosuccinate lyase	Adsl	0		0		0		0		0		0		0		0		0		0		0		0		0		sp|P54822|PUR8_MOUSE Adenylosuccinate lyase OS=Mus musculus OX=10090 GN=Adsl PE=1 SV=2	1	7	7	7	5	6	5	3	5	6	3	4	7	6	5	3
P54823	P54823	5	5	5	Probable ATP-dependent RNA helicase DDX6	Ddx6	0		0		0		0		0		0		0		0		0		0		0		0		0		sp|P54823|DDX6_MOUSE Probable ATP-dependent RNA helicase DDX6 OS=Mus musculus OX=10090 GN=Ddx6 PE=1 SV=1	1	5	5	5	3	2	3	2	3	2	4	2	4	2	5	2
P54923	P54923	2	2	2	[Protein ADP-ribosylarginine] hydrolase	Adprh	0		0		0		0		0		0		0		0		0		0		0		0		0		sp|P54923|ADPRH_MOUSE [Protein ADP-ribosylarginine] hydrolase OS=Mus musculus OX=10090 GN=Adprh PE=1 SV=1	1	2	2	2	2	2	2	2	2	2	2	2	2	2	2	2
P54987	P54987	22	22	22	Cis-aconitate decarboxylase	Irg1	0		0		0		0		0		0		0		0		0		0		0		0		0		sp|P54987|IRG1_MOUSE Cis-aconitate decarboxylase OS=Mus musculus OX=10090 GN=Acod1 PE=1 SV=2	1	22	22	22	17	17	15	13	21	20	22	16	11	15	13	9
P55096	P55096	1	1	1	ATP-binding cassette sub-family D member 3	Abcd3	0		0		0		0		0		0		0		0		0		0		0		0		0		sp|P55096|ABCD3_MOUSE ATP-binding cassette sub-family D member 3 OS=Mus musculus OX=10090 GN=Abcd3 PE=1 SV=2	1	1	1	1	1	1	1	1	0	1	1	0	1	0	1	0
P55194	P55194	3	3	3	SH3 domain-binding protein 1	Sh3bp1	0		0		0		0		0		0		0		0		0		0		0		0		0		sp|P55194|3BP1_MOUSE SH3 domain-binding protein 1 OS=Mus musculus OX=10090 GN=Sh3bp1 PE=1 SV=3	1	3	3	3	1	2	1	1	2	0	1	1	2	0	0	2
P55200	P55200	1	1	1	Histone-lysine N-methyltransferase 2A;MLL cleavage product N320;MLL cleavage product C180	Kmt2a	0		0		0		0		0		0		0		0		0		0		0		0		0		sp|P55200|KMT2A_MOUSE Histone-lysine N-methyltransferase 2A OS=Mus musculus OX=10090 GN=Kmt2a PE=1 SV=3	1	1	1	1	0	1	1	0	1	0	1	1	1	1	1	1
P55258	P55258	2	1	1	Ras-related protein Rab-8A	Rab8a	0		0		0		0		0		0		0		0		0		0		0		0		0		sp|P55258|RAB8A_MOUSE Ras-related protein Rab-8A OS=Mus musculus OX=10090 GN=Rab8a PE=1 SV=2	1	2	1	1	2	2	2	1	2	2	2	2	2	1	2	2
P55264	P55264	6	6	6	Adenosine kinase	Adk	0		0		0		0		0		0		0		0		0		0		0		0		0		sp|P55264|ADK_MOUSE Adenosine kinase OS=Mus musculus OX=10090 GN=Adk PE=1 SV=2	1	6	6	6	5	3	5	3	4	4	3	5	6	4	4	3
P55271	P55271	2	2	2	Cyclin-dependent kinase 4 inhibitor B	Cdkn2b	0		0		0		0		0		0		0		0		0		0		0		0		0		sp|P55271|CDN2B_MOUSE Cyclin-dependent kinase 4 inhibitor B OS=Mus musculus OX=10090 GN=Cdkn2b PE=1 SV=1	1	2	2	2	1	0	1	2	1	0	2	1	1	0	2	1
P55302	P55302	13	13	13	Alpha-2-macroglobulin receptor-associated protein	Lrpap1	0		0		0		0		0		0		0		0		0		0		0		0		0		sp|P55302|AMRP_MOUSE Alpha-2-macroglobulin receptor-associated protein OS=Mus musculus OX=10090 GN=Lrpap1 PE=1 SV=1	1	13	13	13	7	8	8	6	8	7	9	5	9	5	9	5
P55821	P55821	6	1	1	Stathmin-2	Stmn2	0		0		0		0		0		0		0		0		0		0		0		0		0		sp|P55821|STMN2_MOUSE Stathmin-2 OS=Mus musculus OX=10090 GN=Stmn2 PE=1 SV=1	1	6	1	1	5	6	5	6	6	6	6	5	6	6	4	6
P55937	P55937	8	8	8	Golgin subfamily A member 3	Golga3	0		0		0		0		0		0		0		0		0		0		0		0		0		sp|P55937|GOGA3_MOUSE Golgin subfamily A member 3 OS=Mus musculus OX=10090 GN=Golga3 PE=1 SV=3	1	8	8	8	5	3	3	3	4	5	5	3	5	4	4	2
P56135	P56135	7	7	7	ATP synthase subunit f, mitochondrial	Atp5j2	0		0		0		0		0		0		0		0		0		0		0		0		0		sp|P56135|ATPK_MOUSE ATP synthase subunit f, mitochondrial OS=Mus musculus OX=10090 GN=Atp5mf PE=1 SV=3	1	7	7	7	7	5	7	6	7	6	7	4	7	4	7	4
P56183	P56183	1	1	1	Ribosomal RNA processing protein 1 homolog A	Rrp1	0		0		0		0		0		0		0		0		0		0		0		0		0		sp|P56183|RRP1_MOUSE Ribosomal RNA processing protein 1 homolog A OS=Mus musculus OX=10090 GN=Rrp1 PE=1 SV=2	1	1	1	1	0	1	1	1	1	1	1	0	1	1	1	0
P56212	P56212	4	4	2	cAMP-regulated phosphoprotein 19	Arpp19	0		0		0		0		0		0		0		0		0		0		0		0		0		sp|P56212|ARP19_MOUSE cAMP-regulated phosphoprotein 19 OS=Mus musculus OX=10090 GN=Arpp19 PE=1 SV=2	1	4	4	2	4	2	2	3	2	3	3	2	4	3	2	2
P56213	P56213	5	5	5	FAD-linked sulfhydryl oxidase ALR	Gfer	0		0		0		0		0		0		0		0		0		0		0		0		0		sp|P56213|ALR_MOUSE FAD-linked sulfhydryl oxidase ALR OS=Mus musculus OX=10090 GN=Gfer PE=1 SV=2	1	5	5	5	4	5	5	5	5	4	3	3	5	3	4	3
P56376	P56376	4	4	4	Acylphosphatase-1	Acyp1	0		0		0		0		0		0		0		0		0		0		0		0		0		sp|P56376|ACYP1_MOUSE Acylphosphatase-1 OS=Mus musculus OX=10090 GN=Acyp1 PE=1 SV=2	1	4	4	4	3	2	3	3	4	1	3	3	3	2	3	3
P56379	P56379	1	1	1	6.8 kDa mitochondrial proteolipid	Mp68	0		0		0		0		0		0		0		0		0		0		0		0		0		sp|P56379|ATP68_MOUSE ATP synthase subunit ATP5MJ, mitochondrial OS=Mus musculus OX=10090 GN=Atp5mj PE=1 SV=1	1	1	1	1	1	1	1	1	1	0	1	1	1	1	1	1
P56380	P56380	1	1	1	Bis(5-nucleosyl)-tetraphosphatase [asymmetrical]	Nudt2	0		0		0		0		0		0		0		0		0		0		0		0		0		sp|P56380|AP4A_MOUSE Bis(5-nucleosyl)-tetraphosphatase [asymmetrical] OS=Mus musculus OX=10090 GN=Nudt2 PE=1 SV=3	1	1	1	1	1	1	1	1	1	1	1	1	1	1	1	1
P56382	P56382	5	5	5	ATP synthase subunit epsilon, mitochondrial	Atp5e	0		0		0		0		0		0		0		0		0		0		0		0		0		sp|P56382|ATP5E_MOUSE ATP synthase subunit epsilon, mitochondrial OS=Mus musculus OX=10090 GN=Atp5f1e PE=1 SV=2	1	5	5	5	3	3	4	3	2	2	3	2	3	3	3	4
P56391	P56391	11	11	11	Cytochrome c oxidase subunit 6B1	Cox6b1	0		0		0		0		0		0		0		0		0		0		0		0		0		sp|P56391|CX6B1_MOUSE Cytochrome c oxidase subunit 6B1 OS=Mus musculus OX=10090 GN=Cox6b1 PE=1 SV=2	1	11	11	11	11	9	11	10	9	9	10	10	10	9	10	10
P56395	P56395	9	9	9	Cytochrome b5	Cyb5a	0		0		0		0		0		0		0		0		0		0		0		0		0		sp|P56395|CYB5_MOUSE Cytochrome b5 OS=Mus musculus OX=10090 GN=Cyb5a PE=1 SV=2	1	9	9	9	6	8	6	8	9	8	8	6	9	7	6	7
P56399	P56399	22	22	22	Ubiquitin carboxyl-terminal hydrolase 5	Usp5	0		0		0		0		0		0		0		0		0		0		0		0		0		sp|P56399|UBP5_MOUSE Ubiquitin carboxyl-terminal hydrolase 5 OS=Mus musculus OX=10090 GN=Usp5 PE=1 SV=1	1	22	22	22	21	19	18	20	20	19	20	17	20	21	20	15
P56477	P56477	3	3	3	Interferon regulatory factor 5	Irf5	0		0		0		0		0		0		0		0		0		0		0		0		0		sp|P56477|IRF5_MOUSE Interferon regulatory factor 5 OS=Mus musculus OX=10090 GN=Irf5 PE=1 SV=1	1	3	3	3	2	1	2	1	3	1	1	2	3	1	2	1
P56480	P56480	39	39	39	ATP synthase subunit beta, mitochondrial	Atp5b	0		0		0		0		0		0		0		0		0		0		0		0		0		sp|P56480|ATPB_MOUSE ATP synthase subunit beta, mitochondrial OS=Mus musculus OX=10090 GN=Atp5f1b PE=1 SV=2	1	39	39	39	34	31	30	32	34	34	33	27	36	35	31	29
P56542	P56542	6	6	6	Deoxyribonuclease-2-alpha	Dnase2	0		0		0		0		0		0		0		0		0		0		0		0		0		sp|P56542|DNS2A_MOUSE Deoxyribonuclease-2-alpha OS=Mus musculus OX=10090 GN=Dnase2 PE=1 SV=1	1	6	6	6	5	2	3	3	3	3	5	4	4	3	5	4
P56565	P56565	1	1	1	Protein S100-A1	S100a1	0		0		0		0		0		0		0		0		0		0		0		0		0		sp|P56565|S10A1_MOUSE Protein S100-A1 OS=Mus musculus OX=10090 GN=S100a1 PE=1 SV=2	1	1	1	1	1	1	1	1	1	1	1	1	1	1	1	1
Q5SXC4;P56671	Q5SXC4;P56671	1;1	1;1	1;1	Myc-associated zinc finger protein	Vezf1;Maz	0		0		0		0		0		0		0		0		0		0		0		0		0		tr|Q5SXC4|Q5SXC4_MOUSE Vascular endothelial zinc finger 1 OS=Mus musculus OX=10090 GN=Vezf1 PE=1 SV=1;sp|P56671|MAZ_MOUSE Myc-associated zinc finger protein OS=Mus musculus OX=10090 GN=Maz PE=1 SV=1	2	1	1	1	0	0	0	0	1	0	0	0	1	0	0	0
P56812	P56812	7	7	7	Programmed cell death protein 5	Pdcd5	0		0		0		0		0		0		0		0		0		0		0		0		0		sp|P56812|PDCD5_MOUSE Programmed cell death protein 5 OS=Mus musculus OX=10090 GN=Pdcd5 PE=1 SV=3	1	7	7	7	6	4	5	3	6	5	4	5	6	5	7	6
P56873	P56873	6	6	6	Sjoegren syndrome/scleroderma autoantigen 1 homolog	Sssca1	0		0		0		0		0		0		0		0		0		0		0		0		0		sp|P56873|ZNRD2_MOUSE Protein ZNRD2 OS=Mus musculus OX=10090 GN=Znrd2 PE=1 SV=1	1	6	6	6	4	5	3	5	6	5	5	4	5	5	4	5
P56959	P56959	10	10	8	RNA-binding protein FUS	Fus	0		0		0		0		0		0		0		0		0		0		0		0		0		sp|P56959|FUS_MOUSE RNA-binding protein FUS OS=Mus musculus OX=10090 GN=Fus PE=1 SV=1	1	10	10	8	8	8	7	6	9	9	9	6	10	7	8	5
P56960	P56960	7	7	7	Exosome component 10	Exosc10	0		0		0		0		0		0		0		0		0		0		0		0		0		sp|P56960|EXOSX_MOUSE Exosome component 10 OS=Mus musculus OX=10090 GN=Exosc10 PE=1 SV=2	1	7	7	7	5	6	5	4	3	4	5	4	5	5	4	6
P57746	P57746	14	14	14	V-type proton ATPase subunit D	Atp6v1d	0		0		0		0		0		0		0		0		0		0		0		0		0		sp|P57746|VATD_MOUSE V-type proton ATPase subunit D OS=Mus musculus OX=10090 GN=Atp6v1d PE=1 SV=1	1	14	14	14	12	9	10	10	13	10	12	8	12	11	9	7
P57759	P57759	25	25	25	Endoplasmic reticulum resident protein 29	Erp29	0		0		0		0		0		0		0		0		0		0		0		0		0		sp|P57759|ERP29_MOUSE Endoplasmic reticulum resident protein 29 OS=Mus musculus OX=10090 GN=Erp29 PE=1 SV=2	1	25	25	25	25	24	23	24	23	23	23	19	23	23	19	20
P57776	P57776	21	21	20	Elongation factor 1-delta	Eef1d	0		0		0		0		0		0		0		0		0		0		0		0		0		sp|P57776|EF1D_MOUSE Elongation factor 1-delta OS=Mus musculus OX=10090 GN=Eef1d PE=1 SV=3	1	21	21	20	19	20	19	18	20	19	17	20	20	19	18	20
P57780;O88990;Q9JI91	P57780	48;7;5	48;7;5	29;0;0	Alpha-actinin-4	Actn4	0		0		0		0		0		0		0		0		0		0		0		0		0		sp|P57780|ACTN4_MOUSE Alpha-actinin-4 OS=Mus musculus OX=10090 GN=Actn4 PE=1 SV=1	3	48	48	29	35	33	35	29	36	33	32	29	39	31	37	32
P57784	P57784	19	19	19	U2 small nuclear ribonucleoprotein A	Snrpa1	0		0		0		0		0		0		0		0		0		0		0		0		0		sp|P57784|RU2A_MOUSE U2 small nuclear ribonucleoprotein A OS=Mus musculus OX=10090 GN=Snrpa1 PE=1 SV=2	1	19	19	19	12	11	12	10	12	13	13	10	14	13	12	12
P58021	P58021	1	1	1	Transmembrane 9 superfamily member 2	Tm9sf2	0		0		0		0		0		0		0		0		0		0		0		0		0		sp|P58021|TM9S2_MOUSE Transmembrane 9 superfamily member 2 OS=Mus musculus OX=10090 GN=Tm9sf2 PE=1 SV=1	1	1	1	1	1	0	1	1	1	1	1	1	1	1	0	0
P58044	P58044	3	3	3	Isopentenyl-diphosphate Delta-isomerase 1	Idi1	0		0		0		0		0		0		0		0		0		0		0		0		0		sp|P58044|IDI1_MOUSE Isopentenyl-diphosphate Delta-isomerase 1 OS=Mus musculus OX=10090 GN=Idi1 PE=1 SV=1	1	3	3	3	2	2	1	1	0	1	1	1	1	0	3	1
P58058	P58058	4	4	4	NAD kinase	Nadk	0		0		0		0		0		0		0		0		0		0		0		0		0		sp|P58058|NADK_MOUSE NAD kinase OS=Mus musculus OX=10090 GN=Nadk PE=1 SV=2	1	4	4	4	4	3	3	4	4	2	2	3	3	3	4	4
P58059	P58059	3	3	3	28S ribosomal protein S21, mitochondrial	Mrps21	0		0		0		0		0		0		0		0		0		0		0		0		0		sp|P58059|RT21_MOUSE 28S ribosomal protein S21, mitochondrial OS=Mus musculus OX=10090 GN=Mrps21 PE=1 SV=1	1	3	3	3	3	3	3	2	3	3	2	2	3	2	2	2
P58064	P58064	2	2	2	28S ribosomal protein S6, mitochondrial	Mrps6	0		0		0		0		0		0		0		0		0		0		0		0		0		sp|P58064|RT06_MOUSE 28S ribosomal protein S6, mitochondrial OS=Mus musculus OX=10090 GN=Mrps6 PE=1 SV=3	1	2	2	2	2	2	1	1	2	1	2	2	2	1	1	2
P58137	P58137	1	1	1	Acyl-coenzyme A thioesterase 8	Acot8	0		0		0		0		0		0		0		0		0		0		0		0		0		sp|P58137|ACOT8_MOUSE Acyl-coenzyme A thioesterase 8 OS=Mus musculus OX=10090 GN=Acot8 PE=1 SV=1	1	1	1	1	0	1	0	0	1	1	1	0	1	1	0	0
P58242	P58242	1	1	1	Acid sphingomyelinase-like phosphodiesterase 3b	Smpdl3b	0		0		0		0		0		0		0		0		0		0		0		0		0		sp|P58242|ASM3B_MOUSE Acid sphingomyelinase-like phosphodiesterase 3b OS=Mus musculus OX=10090 GN=Smpdl3b PE=1 SV=1	1	1	1	1	1	0	0	0	0	1	1	0	0	1	1	0
P58252	P58252	68	68	66	Elongation factor 2	Eef2	0		0		0		0		0		0		0		0		0		0		0		0		0		sp|P58252|EF2_MOUSE Elongation factor 2 OS=Mus musculus OX=10090 GN=Eef2 PE=1 SV=2	1	68	68	66	62	59	58	50	60	60	62	54	61	59	56	51
P58281	P58281	4	4	4	Dynamin-like 120 kDa protein, mitochondrial;Dynamin-like 120 kDa protein, form S1	Opa1	0		0		0		0		0		0		0		0		0		0		0		0		0		sp|P58281|OPA1_MOUSE Dynamin-like 120 kDa protein, mitochondrial OS=Mus musculus OX=10090 GN=Opa1 PE=1 SV=1	1	4	4	4	2	1	4	2	2	1	3	0	2	1	0	0
P58389	P58389	4	4	4	Serine/threonine-protein phosphatase 2A activator	Ppp2r4	0		0		0		0		0		0		0		0		0		0		0		0		0		sp|P58389|PTPA_MOUSE Serine/threonine-protein phosphatase 2A activator OS=Mus musculus OX=10090 GN=Ptpa PE=1 SV=1	1	4	4	4	2	2	3	3	3	3	3	2	3	4	4	3
P58404	P58404	5	4	4	Striatin-4	Strn4	0		0		0		0		0		0		0		0		0		0		0		0		0		sp|P58404|STRN4_MOUSE Striatin-4 OS=Mus musculus OX=10090 GN=Strn4 PE=1 SV=2	1	5	4	4	3	2	3	2	4	3	1	2	2	2	3	2
P58462	P58462	1	1	1	Forkhead box protein P1	Foxp1	0		0		0		0		0		0		0		0		0		0		0		0		0		sp|P58462|FOXP1_MOUSE Forkhead box protein P1 OS=Mus musculus OX=10090 GN=Foxp1 PE=1 SV=1	1	1	1	1	1	0	1	1	1	1	1	1	1	1	1	1
P58468	P58468	6	6	6	Protein FAM207A	Fam207a	0		0		0		0		0		0		0		0		0		0		0		0		0		sp|P58468|F207A_MOUSE Protein FAM207A OS=Mus musculus OX=10090 GN=Fam207a PE=1 SV=1	1	6	6	6	6	4	6	3	5	4	6	5	6	5	5	5
P58681	P58681	1	1	1	Toll-like receptor 7	Tlr7	0		0		0		0		0		0		0		0		0		0		0		0		0		sp|P58681|TLR7_MOUSE Toll-like receptor 7 OS=Mus musculus OX=10090 GN=Tlr7 PE=1 SV=1	1	1	1	1	0	1	0	0	0	0	0	0	0	0	0	0
P58742	P58742	3	3	3	Aladin	Aaas	0		0		0		0		0		0		0		0		0		0		0		0		0		sp|P58742|AAAS_MOUSE Aladin OS=Mus musculus OX=10090 GN=Aaas PE=1 SV=1	1	3	3	3	1	1	2	2	3	3	0	3	3	2	3	2
P59016	P59016	1	1	1	Vacuolar protein sorting-associated protein 33B	Vps33b	0		0		0		0		0		0		0		0		0		0		0		0		0		sp|P59016|VP33B_MOUSE Vacuolar protein sorting-associated protein 33B OS=Mus musculus OX=10090 GN=Vps33b PE=1 SV=1	1	1	1	1	1	0	1	1	1	1	1	0	1	0	1	1
P59235	P59235	2	2	2	Nucleoporin Nup43	Nup43	0		0		0		0		0		0		0		0		0		0		0		0		0		sp|P59235|NUP43_MOUSE Nucleoporin Nup43 OS=Mus musculus OX=10090 GN=Nup43 PE=1 SV=2	1	2	2	2	1	1	0	0	1	2	2	1	1	1	1	0
P59325	P59325	16	16	16	Eukaryotic translation initiation factor 5	Eif5	0		0		0		0		0		0		0		0		0		0		0		0		0		sp|P59325|IF5_MOUSE Eukaryotic translation initiation factor 5 OS=Mus musculus OX=10090 GN=Eif5 PE=1 SV=1	1	16	16	16	12	13	13	13	13	13	15	12	14	13	13	13
P59326	P59326	3	1	0	YTH domain-containing family protein 1	Ythdf1	0		0		0		0		0		0		0		0		0		0		0		0		0		sp|P59326|YTHD1_MOUSE YTH domain-containing family protein 1 OS=Mus musculus OX=10090 GN=Ythdf1 PE=1 SV=1	1	3	1	0	3	1	2	0	3	2	2	2	1	0	3	2
P59328	P59328	3	3	3	WD repeat and HMG-box DNA-binding protein 1	Wdhd1	0		0		0		0		0		0		0		0		0		0		0		0		0		sp|P59328|WDHD1_MOUSE WD repeat and HMG-box DNA-binding protein 1 OS=Mus musculus OX=10090 GN=Wdhd1 PE=1 SV=2	1	3	3	3	1	1	2	2	2	1	2	3	2	2	3	2
P59672	P59672	2	2	2	Ankyrin repeat and SAM domain-containing protein 1A	Anks1a	0		0		0		0		0		0		0		0		0		0		0		0		0		sp|P59672|ANS1A_MOUSE Ankyrin repeat and SAM domain-containing protein 1A OS=Mus musculus OX=10090 GN=Anks1a PE=1 SV=3	1	2	2	2	2	0	2	1	1	2	1	1	2	2	1	1
P59708	P59708	4	4	4	Splicing factor 3B subunit 6	Sf3b6	0		0		0		0		0		0		0		0		0		0		0		0		0		sp|P59708|SF3B6_MOUSE Splicing factor 3B subunit 6 OS=Mus musculus OX=10090 GN=Sf3b6 PE=1 SV=1	1	4	4	4	3	3	2	2	4	3	4	2	3	3	2	3
P59759	P59759	2	2	2	MKL/myocardin-like protein 2	Mkl2	0		0		0		0		0		0		0		0		0		0		0		0		0		sp|P59759|MRTFB_MOUSE Myocardin-related transcription factor B OS=Mus musculus OX=10090 GN=Mrtfb PE=1 SV=1	1	2	2	2	1	1	2	2	2	1	2	2	2	2	2	1
P59808	P59808	7	7	7	SAM and SH3 domain-containing protein 1	Sash1	0		0		0		0		0		0		0		0		0		0		0		0		0		sp|P59808|SASH1_MOUSE SAM and SH3 domain-containing protein 1 OS=Mus musculus OX=10090 GN=Sash1 PE=1 SV=1	1	7	7	7	6	2	5	4	5	4	4	2	5	3	3	3
P59997	P59997	1	1	1	Lysine-specific demethylase 2A	Kdm2a	0		0		0		0		0		0		0		0		0		0		0		0		0		sp|P59997|KDM2A_MOUSE Lysine-specific demethylase 2A OS=Mus musculus OX=10090 GN=Kdm2a PE=1 SV=2	1	1	1	1	0	1	1	1	1	1	1	1	1	1	1	1
P59999	P59999	11	11	11	Actin-related protein 2/3 complex subunit 4	Arpc4	0		0		0		0		0		0		0		0		0		0		0		0		0		sp|P59999|ARPC4_MOUSE Actin-related protein 2/3 complex subunit 4 OS=Mus musculus OX=10090 GN=Arpc4 PE=1 SV=3	1	11	11	11	8	8	9	9	9	9	9	6	9	9	9	9
P60003	P60003	1	1	1	Transcription elongation factor 1 homolog	Elof1	0		0		0		0		0		0		0		0		0		0		0		0		0		sp|P60003|ELOF1_MOUSE Transcription elongation factor 1 homolog OS=Mus musculus OX=10090 GN=Elof1 PE=1 SV=1	1	1	1	1	1	1	1	1	1	1	1	1	1	1	0	1
P60060	P60060	2	2	2	Protein transport protein Sec61 subunit gamma	Sec61g	0		0		0		0		0		0		0		0		0		0		0		0		0		sp|P60060|SC61G_MOUSE Protein transport protein Sec61 subunit gamma OS=Mus musculus OX=10090 GN=Sec61g PE=3 SV=1	1	2	2	2	2	1	1	1	2	0	1	0	2	0	2	1
P60122	P60122	18	18	18	RuvB-like 1	Ruvbl1	0		0		0		0		0		0		0		0		0		0		0		0		0		sp|P60122|RUVB1_MOUSE RuvB-like 1 OS=Mus musculus OX=10090 GN=Ruvbl1 PE=1 SV=1	1	18	18	18	16	15	15	11	14	15	17	13	16	16	13	12
P60229	P60229	5	5	5	Eukaryotic translation initiation factor 3 subunit E	Eif3e	0		0		0		0		0		0		0		0		0		0		0		0		0		sp|P60229|EIF3E_MOUSE Eukaryotic translation initiation factor 3 subunit E OS=Mus musculus OX=10090 GN=Eif3e PE=1 SV=1	1	5	5	5	1	4	2	4	3	5	4	4	3	4	4	4
P60335	P60335	25	25	19	Poly(rC)-binding protein 1	Pcbp1	0		0		0		0		0		0		0		0		0		0		0		0		0		sp|P60335|PCBP1_MOUSE Poly(rC)-binding protein 1 OS=Mus musculus OX=10090 GN=Pcbp1 PE=1 SV=1	1	25	25	19	22	22	20	20	23	22	24	21	21	23	21	20
P60603	P60603	3	3	3	Reactive oxygen species modulator 1	Romo1	0		0		0		0		0		0		0		0		0		0		0		0		0		sp|P60603|ROMO1_MOUSE Reactive oxygen species modulator 1 OS=Mus musculus OX=10090 GN=Romo1 PE=2 SV=1	1	3	3	3	2	2	2	2	2	2	2	2	2	2	2	2
P60605	P60605	2	2	2	Ubiquitin-conjugating enzyme E2 G2	Ube2g2	0		0		0		0		0		0		0		0		0		0		0		0		0		sp|P60605|UB2G2_MOUSE Ubiquitin-conjugating enzyme E2 G2 OS=Mus musculus OX=10090 GN=Ube2g2 PE=1 SV=1	1	2	2	2	1	1	1	0	1	1	1	0	2	0	1	1
P60670	P60670	8	8	8	Nuclear protein localization protein 4 homolog	Nploc4	0		0		0		0		0		0		0		0		0		0		0		0		0		sp|P60670|NPL4_MOUSE Nuclear protein localization protein 4 homolog OS=Mus musculus OX=10090 GN=Nploc4 PE=1 SV=3	1	8	8	8	4	6	7	6	5	7	7	4	6	6	7	3
P60710;V9GXQ2	P60710	50;1	50;1	3;0	Actin, cytoplasmic 1;Actin, cytoplasmic 1, N-terminally processed	Actb	0		0		0		0		0		0		0		0		0		0		0		0		0		sp|P60710|ACTB_MOUSE Actin, cytoplasmic 1 OS=Mus musculus OX=10090 GN=Actb PE=1 SV=1	2	50	50	3	45	47	45	46	46	46	47	44	47	49	43	43
P60762	P60762	2	2	2	Mortality factor 4-like protein 1	Morf4l1	0		0		0		0		0		0		0		0		0		0		0		0		0		sp|P60762|MO4L1_MOUSE Mortality factor 4-like protein 1 OS=Mus musculus OX=10090 GN=Morf4l1 PE=1 SV=2	1	2	2	2	1	1	1	1	1	1	0	2	0	1	2	1
P60766;Q8R527;Q9ER71	P60766	18;1;1	17;0;0	17;0;0	Cell division control protein 42 homolog	Cdc42	0		0		0		0		0		0		0		0		0		0		0		0		0		sp|P60766|CDC42_MOUSE Cell division control protein 42 homolog OS=Mus musculus OX=10090 GN=Cdc42 PE=1 SV=2	3	18	17	17	17	16	17	17	16	16	14	16	15	15	15	15
P60840	P60840	3	1	1	Alpha-endosulfine	Ensa	0		0		0		0		0		0		0		0		0		0		0		0		0		sp|P60840|ENSA_MOUSE Alpha-endosulfine OS=Mus musculus OX=10090 GN=Ensa PE=1 SV=1	1	3	1	1	2	2	3	3	2	2	2	1	3	3	1	2
P60843;P10630	P60843	21;4	21;4	20;3	Eukaryotic initiation factor 4A-I	Eif4a1	0		0		0		0		0		0		0		0		0		0		0		0		0		sp|P60843|IF4A1_MOUSE Eukaryotic initiation factor 4A-I OS=Mus musculus OX=10090 GN=Eif4a1 PE=1 SV=1	2	21	21	20	14	18	15	13	17	17	17	12	16	16	17	11
P60867	P60867	16	16	16	40S ribosomal protein S20	Rps20	0		0		0		0		0		0		0		0		0		0		0		0		0		sp|P60867|RS20_MOUSE 40S ribosomal protein S20 OS=Mus musculus OX=10090 GN=Rps20 PE=1 SV=1	1	16	16	16	15	14	14	15	14	15	15	15	13	14	14	14
P61021	P61021	2	1	1	Ras-related protein Rab-5B	Rab5b	0		0		0		0		0		0		0		0		0		0		0		0		0		sp|P61021|RAB5B_MOUSE Ras-related protein Rab-5B OS=Mus musculus OX=10090 GN=Rab5b PE=1 SV=1	1	2	1	1	2	2	2	2	2	2	2	2	2	2	2	2
P61027	P61027	4	3	3	Ras-related protein Rab-10	Rab10	0		0		0		0		0		0		0		0		0		0		0		0		0		sp|P61027|RAB10_MOUSE Ras-related protein Rab-10 OS=Mus musculus OX=10090 GN=Rab10 PE=1 SV=1	1	4	3	3	2	3	3	2	4	3	4	2	4	3	3	2
P61028;REV__G3UYX5;Q9DD03;Q8K386	P61028	7;1;1;1	6;1;0;0	6;1;0;0	Ras-related protein Rab-8B	Rab8b	0		0		0		0		0		0		0		0		0		0		0		0		0		sp|P61028|RAB8B_MOUSE Ras-related protein Rab-8B OS=Mus musculus OX=10090 GN=Rab8b PE=1 SV=1	4	7	6	6	4	5	3	5	7	5	6	3	5	5	4	5
P61079;P62838;P61080;Q6ZWY6	P61079;P62838	6;3;1;1	6;3;1;1	6;3;1;1	Ubiquitin-conjugating enzyme E2 D3;Ubiquitin-conjugating enzyme E2 D2	Ube2d3;Ube2d2	0		0		0		0		0		0		0		0		0		0		0		0		0		sp|P61079|UB2D3_MOUSE Ubiquitin-conjugating enzyme E2 D3 OS=Mus musculus OX=10090 GN=Ube2d3 PE=1 SV=1;sp|P62838|UB2D2_MOUSE Ubiquitin-conjugating enzyme E2 D2 OS=Mus musculus OX=10090 GN=Ube2d2 PE=1 SV=1	4	6	6	6	3	6	3	5	5	6	5	4	3	5	4	6
P61082	P61082	9	9	9	NEDD8-conjugating enzyme Ubc12	Ube2m	0		0		0		0		0		0		0		0		0		0		0		0		0		sp|P61082|UBC12_MOUSE NEDD8-conjugating enzyme Ubc12 OS=Mus musculus OX=10090 GN=Ube2m PE=1 SV=1	1	9	9	9	9	8	8	8	8	8	8	9	9	8	9	9
P61087	P61087	5	5	5	Ubiquitin-conjugating enzyme E2 K	Ube2k	0		0		0		0		0		0		0		0		0		0		0		0		0		sp|P61087|UBE2K_MOUSE Ubiquitin-conjugating enzyme E2 K OS=Mus musculus OX=10090 GN=Ube2k PE=1 SV=3	1	5	5	5	2	4	4	2	3	3	2	4	4	1	5	2
P61089	P61089	15	15	15	Ubiquitin-conjugating enzyme E2 N	Ube2n	0		0		0		0		0		0		0		0		0		0		0		0		0		sp|P61089|UBE2N_MOUSE Ubiquitin-conjugating enzyme E2 N OS=Mus musculus OX=10090 GN=Ube2n PE=1 SV=1	1	15	15	15	10	10	9	9	9	11	10	10	10	9	13	11
P61161	P61161	15	15	15	Actin-related protein 2	Actr2	0		0		0		0		0		0		0		0		0		0		0		0		0		sp|P61161|ARP2_MOUSE Actin-related protein 2 OS=Mus musculus OX=10090 GN=Actr2 PE=1 SV=1	1	15	15	15	12	11	11	9	10	9	12	7	13	10	11	8
P61164	P61164	7	7	2	Alpha-centractin	Actr1a	0		0		0		0		0		0		0		0		0		0		0		0		0		sp|P61164|ACTZ_MOUSE Alpha-centractin OS=Mus musculus OX=10090 GN=Actr1a PE=1 SV=1	1	7	7	2	4	4	4	3	4	3	4	4	5	3	5	5
P61202	P61202	4	4	4	COP9 signalosome complex subunit 2	Cops2	0		0		0		0		0		0		0		0		0		0		0		0		0		sp|P61202|CSN2_MOUSE COP9 signalosome complex subunit 2 OS=Mus musculus OX=10090 GN=Cops2 PE=1 SV=1	1	4	4	4	3	3	3	3	3	3	3	2	3	3	4	3
P61222	P61222	11	11	11	ATP-binding cassette sub-family E member 1	Abce1	0		0		0		0		0		0		0		0		0		0		0		0		0		sp|P61222|ABCE1_MOUSE ATP-binding cassette sub-family E member 1 OS=Mus musculus OX=10090 GN=Abce1 PE=1 SV=1	1	11	11	11	8	9	8	7	8	8	8	7	6	5	9	5
P61226	P61226	6	6	5	Ras-related protein Rap-2b	Rap2b	0		0		0		0		0		0		0		0		0		0		0		0		0		sp|P61226|RAP2B_MOUSE Ras-related protein Rap-2b OS=Mus musculus OX=10090 GN=Rap2b PE=1 SV=1	1	6	6	5	4	3	4	4	4	3	6	4	6	4	6	5
P61255	P61255	21	21	21	60S ribosomal protein L26	Rpl26	0		0		0		0		0		0		0		0		0		0		0		0		0		sp|P61255|RL26_MOUSE 60S ribosomal protein L26 OS=Mus musculus OX=10090 GN=Rpl26 PE=1 SV=1	1	21	21	21	19	17	20	17	19	17	19	18	19	18	15	17
P61290	P61290	5	5	5	Proteasome activator complex subunit 3	Psme3	0		0		0		0		0		0		0		0		0		0		0		0		0		sp|P61290|PSME3_MOUSE Proteasome activator complex subunit 3 OS=Mus musculus OX=10090 GN=Psme3 PE=1 SV=1	1	5	5	5	4	3	3	3	3	3	3	3	3	3	4	3
P61327	P61327	1	1	1	Protein mago nashi homolog	Magoh	0		0		0		0		0		0		0		0		0		0		0		0		0		sp|P61327|MGN_MOUSE Protein mago nashi homolog OS=Mus musculus OX=10090 GN=Magoh PE=2 SV=1	1	1	1	1	1	0	0	0	0	0	0	1	0	0	1	1
P61358	P61358	10	10	10	60S ribosomal protein L27	Rpl27	0		0		0		0		0		0		0		0		0		0		0		0		0		sp|P61358|RL27_MOUSE 60S ribosomal protein L27 OS=Mus musculus OX=10090 GN=Rpl27 PE=1 SV=2	1	10	10	10	10	10	10	10	10	10	10	9	10	10	9	9
P61514	P61514	9	9	9	60S ribosomal protein L37a	Rpl37a	0		0		0		0		0		0		0		0		0		0		0		0		0		sp|P61514|RL37A_MOUSE 60S ribosomal protein L37a OS=Mus musculus OX=10090 GN=Rpl37a PE=1 SV=2	1	9	9	9	9	9	8	8	9	7	9	6	8	8	8	6
P61759	P61759	13	13	13	Prefoldin subunit 3	Vbp1	0		0		0		0		0		0		0		0		0		0		0		0		0		sp|P61759|PFD3_MOUSE Prefoldin subunit 3 OS=Mus musculus OX=10090 GN=Vbp1 PE=1 SV=2	1	13	13	13	10	9	8	7	11	11	10	6	9	8	10	7
P61924	P61924	2	2	2	Coatomer subunit zeta-1	Copz1	0		0		0		0		0		0		0		0		0		0		0		0		0		sp|P61924|COPZ1_MOUSE Coatomer subunit zeta-1 OS=Mus musculus OX=10090 GN=Copz1 PE=1 SV=1	1	2	2	2	2	2	2	2	2	2	2	2	2	2	2	2
P61957;Q9Z172	P61957;Q9Z172	4;4	4;4	4;4	Small ubiquitin-related modifier 2;Small ubiquitin-related modifier 3	Sumo2;Sumo3	0		0		0		0		0		0		0		0		0		0		0		0		0		sp|P61957|SUMO2_MOUSE Small ubiquitin-related modifier 2 OS=Mus musculus OX=10090 GN=Sumo2 PE=1 SV=1;sp|Q9Z172|SUMO3_MOUSE Small ubiquitin-related modifier 3 OS=Mus musculus OX=10090 GN=Sumo3 PE=1 SV=1	2	4	4	4	4	4	4	4	4	4	4	4	4	4	2	3
P61961	P61961	6	6	6	Ubiquitin-fold modifier 1	Ufm1	0		0		0		0		0		0		0		0		0		0		0		0		0		sp|P61961|UFM1_MOUSE Ubiquitin-fold modifier 1 OS=Mus musculus OX=10090 GN=Ufm1 PE=1 SV=1	1	6	6	6	4	5	4	4	5	4	5	5	6	5	4	4
P61965	P61965	5	5	5	WD repeat-containing protein 5	Wdr5	0		0		0		0		0		0		0		0		0		0		0		0		0		sp|P61965|WDR5_MOUSE WD repeat-containing protein 5 OS=Mus musculus OX=10090 GN=Wdr5 PE=1 SV=1	1	5	5	5	4	4	2	2	2	2	3	4	3	2	4	4
P61967	P61967	3	3	3	AP-1 complex subunit sigma-1A	Ap1s1	0		0		0		0		0		0		0		0		0		0		0		0		0		sp|P61967|AP1S1_MOUSE AP-1 complex subunit sigma-1A OS=Mus musculus OX=10090 GN=Ap1s1 PE=1 SV=1	1	3	3	3	1	2	1	0	1	1	0	0	0	2	1	0
P61971	P61971	7	7	7	Nuclear transport factor 2	Nutf2	0		0		0		0		0		0		0		0		0		0		0		0		0		sp|P61971|NTF2_MOUSE Nuclear transport factor 2 OS=Mus musculus OX=10090 GN=Nutf2 PE=1 SV=1	1	7	7	7	6	7	6	6	6	6	7	6	7	6	6	4
P61979	P61979	42	42	42	Heterogeneous nuclear ribonucleoprotein K	Hnrnpk	0		0		0		0		0		0		0		0		0		0		0		0		0		sp|P61979|HNRPK_MOUSE Heterogeneous nuclear ribonucleoprotein K OS=Mus musculus OX=10090 GN=Hnrnpk PE=1 SV=1	1	42	42	42	37	39	37	32	37	35	38	32	39	33	36	31
P61982	P61982	28	24	21	14-3-3 protein gamma;14-3-3 protein gamma, N-terminally processed	Ywhag	0		0		0		0		0		0		0		0		0		0		0		0		0		sp|P61982|1433G_MOUSE 14-3-3 protein gamma OS=Mus musculus OX=10090 GN=Ywhag PE=1 SV=2	1	28	24	21	24	25	22	22	25	24	24	18	21	24	21	19
P62046	P62046	1	1	1	Leucine-rich repeat and calponin homology domain-containing protein 1	Lrch1	0		0		0		0		0		0		0		0		0		0		0		0		0		sp|P62046|LRCH1_MOUSE Leucine-rich repeat and calponin homology domain-containing protein 1 OS=Mus musculus OX=10090 GN=Lrch1 PE=1 SV=2	1	1	1	1	1	0	1	1	1	1	1	1	1	1	1	1
P62073	P62073	5	5	5	Mitochondrial import inner membrane translocase subunit Tim10	Timm10	0		0		0		0		0		0		0		0		0		0		0		0		0		sp|P62073|TIM10_MOUSE Mitochondrial import inner membrane translocase subunit Tim10 OS=Mus musculus OX=10090 GN=Timm10 PE=1 SV=1	1	5	5	5	2	2	4	3	4	2	3	4	2	2	4	3
P62075	P62075	8	8	8	Mitochondrial import inner membrane translocase subunit Tim13	Timm13	0		0		0		0		0		0		0		0		0		0		0		0		0		sp|P62075|TIM13_MOUSE Mitochondrial import inner membrane translocase subunit Tim13 OS=Mus musculus OX=10090 GN=Timm13 PE=1 SV=1	1	8	8	8	7	8	7	7	8	8	8	6	8	5	7	6
P62077	P62077	7	7	7	Mitochondrial import inner membrane translocase subunit Tim8 B	Timm8b	0		0		0		0		0		0		0		0		0		0		0		0		0		sp|P62077|TIM8B_MOUSE Mitochondrial import inner membrane translocase subunit Tim8 B OS=Mus musculus OX=10090 GN=Timm8b PE=1 SV=1	1	7	7	7	6	5	5	5	6	4	4	5	6	4	6	5
P62082	P62082	31	31	31	40S ribosomal protein S7	Rps7	0		0		0		0		0		0		0		0		0		0		0		0		0		sp|P62082|RS7_MOUSE 40S ribosomal protein S7 OS=Mus musculus OX=10090 GN=Rps7 PE=2 SV=1	1	31	31	31	26	25	26	25	27	26	29	22	25	26	24	23
P62137	P62137	5	5	3	Serine/threonine-protein phosphatase PP1-alpha catalytic subunit	Ppp1ca	0		0		0		0		0		0		0		0		0		0		0		0		0		sp|P62137|PP1A_MOUSE Serine/threonine-protein phosphatase PP1-alpha catalytic subunit OS=Mus musculus OX=10090 GN=Ppp1ca PE=1 SV=1	1	5	5	3	3	3	3	3	2	3	3	5	4	3	3	4
P62141	P62141	3	1	1	Serine/threonine-protein phosphatase PP1-beta catalytic subunit	Ppp1cb	0		0		0		0		0		0		0		0		0		0		0		0		0		sp|P62141|PP1B_MOUSE Serine/threonine-protein phosphatase PP1-beta catalytic subunit OS=Mus musculus OX=10090 GN=Ppp1cb PE=1 SV=3	1	3	1	1	1	2	1	2	1	3	3	3	1	2	3	3
P62192	P62192	18	18	18	26S protease regulatory subunit 4	Psmc1	0		0		0		0		0		0		0		0		0		0		0		0		0		sp|P62192|PRS4_MOUSE 26S proteasome regulatory subunit 4 OS=Mus musculus OX=10090 GN=Psmc1 PE=1 SV=1	1	18	18	18	16	17	13	13	15	13	14	11	13	16	10	11
P62196	P62196	20	20	20	26S protease regulatory subunit 8	Psmc5	0		0		0		0		0		0		0		0		0		0		0		0		0		sp|P62196|PRS8_MOUSE 26S proteasome regulatory subunit 8 OS=Mus musculus OX=10090 GN=Psmc5 PE=1 SV=1	1	20	20	20	15	14	12	6	12	13	15	9	13	9	16	10
P62242	P62242	26	26	26	40S ribosomal protein S8	Rps8	0		0		0		0		0		0		0		0		0		0		0		0		0		sp|P62242|RS8_MOUSE 40S ribosomal protein S8 OS=Mus musculus OX=10090 GN=Rps8 PE=1 SV=2	1	26	26	26	24	24	23	23	25	24	24	23	24	24	21	24
P62245	P62245	15	15	15	40S ribosomal protein S15a	Rps15a	0		0		0		0		0		0		0		0		0		0		0		0		0		sp|P62245|RS15A_MOUSE 40S ribosomal protein S15a OS=Mus musculus OX=10090 GN=Rps15a PE=1 SV=2	1	15	15	15	13	14	15	12	15	13	13	13	15	13	11	13
P62254	P62254	1	1	1	Ubiquitin-conjugating enzyme E2 G1;Ubiquitin-conjugating enzyme E2 G1, N-terminally processed	Ube2g1	0		0		0		0		0		0		0		0		0		0		0		0		0		sp|P62254|UB2G1_MOUSE Ubiquitin-conjugating enzyme E2 G1 OS=Mus musculus OX=10090 GN=Ube2g1 PE=1 SV=3	1	1	1	1	1	1	1	1	1	1	1	1	1	1	1	1
P62257	P62257	1	1	1	Ubiquitin-conjugating enzyme E2 H	Ube2h	0		0		0		0		0		0		0		0		0		0		0		0		0		sp|P62257|UBE2H_MOUSE Ubiquitin-conjugating enzyme E2 H OS=Mus musculus OX=10090 GN=Ube2h PE=1 SV=1	1	1	1	1	0	0	0	1	1	1	1	1	1	0	1	1
P62259	P62259	12	11	11	14-3-3 protein epsilon	Ywhae	0		0		0		0		0		0		0		0		0		0		0		0		0		sp|P62259|1433E_MOUSE 14-3-3 protein epsilon OS=Mus musculus OX=10090 GN=Ywhae PE=1 SV=1	1	12	11	11	11	11	11	10	11	11	11	10	10	11	10	9
P62264	P62264	14	14	14	40S ribosomal protein S14	Rps14	0		0		0		0		0		0		0		0		0		0		0		0		0		sp|P62264|RS14_MOUSE 40S ribosomal protein S14 OS=Mus musculus OX=10090 GN=Rps14 PE=1 SV=3	1	14	14	14	13	12	13	13	13	13	14	13	13	13	13	13
P62267	P62267	17	17	17	40S ribosomal protein S23	Rps23	0		0		0		0		0		0		0		0		0		0		0		0		0		sp|P62267|RS23_MOUSE 40S ribosomal protein S23 OS=Mus musculus OX=10090 GN=Rps23 PE=1 SV=3	1	17	17	17	17	14	17	14	16	14	15	16	14	16	13	16
P62270;F6YVP7;A0A1Y7VKY1	P62270;F6YVP7;A0A1Y7VKY1	28;26;26	28;26;26	28;26;26	40S ribosomal protein S18	Rps18;Gm10260	0		0		0		0		0		0		0		0		0		0		0		0		0		sp|P62270|RS18_MOUSE 40S ribosomal protein S18 OS=Mus musculus OX=10090 GN=Rps18 PE=1 SV=3;tr|F6YVP7|F6YVP7_MOUSE 40S ribosomal protein S18 OS=Mus musculus OX=10090 GN=Rps18-ps6 PE=3 SV=2;tr|A0A1Y7VKY1|A0A1Y7VKY1_MOUSE 40S ribosomal protein S18 OS=Mus musc	3	28	28	28	23	24	20	20	24	24	23	20	25	23	17	21
P62274	P62274	11	11	11	40S ribosomal protein S29	Rps29	0		0		0		0		0		0		0		0		0		0		0		0		0		sp|P62274|RS29_MOUSE 40S ribosomal protein S29 OS=Mus musculus OX=10090 GN=Rps29 PE=1 SV=2	1	11	11	11	9	6	9	10	9	8	8	7	9	9	4	8
P62281	P62281	31	31	31	40S ribosomal protein S11	Rps11	0		0		0		0		0		0		0		0		0		0		0		0		0		sp|P62281|RS11_MOUSE 40S ribosomal protein S11 OS=Mus musculus OX=10090 GN=Rps11 PE=1 SV=3	1	31	31	31	27	28	28	27	28	28	28	30	29	29	27	29
P62301	P62301	22	22	22	40S ribosomal protein S13	Rps13	0		0		0		0		0		0		0		0		0		0		0		0		0		sp|P62301|RS13_MOUSE 40S ribosomal protein S13 OS=Mus musculus OX=10090 GN=Rps13 PE=1 SV=2	1	22	22	22	19	19	17	18	18	18	18	17	20	18	17	19
P62305	P62305	3	3	3	Small nuclear ribonucleoprotein E	Snrpe	0		0		0		0		0		0		0		0		0		0		0		0		0		sp|P62305|RUXE_MOUSE Small nuclear ribonucleoprotein E OS=Mus musculus OX=10090 GN=Snrpe PE=1 SV=1	1	3	3	3	3	2	3	3	3	2	3	3	3	2	2	3
P62307	P62307	5	5	5	Small nuclear ribonucleoprotein F	Snrpf	0		0		0		0		0		0		0		0		0		0		0		0		0		sp|P62307|RUXF_MOUSE Small nuclear ribonucleoprotein F OS=Mus musculus OX=10090 GN=Snrpf PE=1 SV=1	1	5	5	5	5	5	4	5	5	5	4	4	4	5	5	4
P62309	P62309	4	4	4	Small nuclear ribonucleoprotein G	Snrpg	0		0		0		0		0		0		0		0		0		0		0		0		0		sp|P62309|RUXG_MOUSE Small nuclear ribonucleoprotein G OS=Mus musculus OX=10090 GN=Snrpg PE=1 SV=1	1	4	4	4	4	4	3	2	3	4	4	2	3	3	3	2
P62311	P62311	6	6	6	U6 snRNA-associated Sm-like protein LSm3	Lsm3	0		0		0		0		0		0		0		0		0		0		0		0		0		sp|P62311|LSM3_MOUSE U6 snRNA-associated Sm-like protein LSm3 OS=Mus musculus OX=10090 GN=Lsm3 PE=1 SV=2	1	6	6	6	6	6	5	6	6	6	4	5	6	6	4	5
P62313	P62313	5	5	5	U6 snRNA-associated Sm-like protein LSm6	Lsm6	0		0		0		0		0		0		0		0		0		0		0		0		0		sp|P62313|LSM6_MOUSE U6 snRNA-associated Sm-like protein LSm6 OS=Mus musculus OX=10090 GN=Lsm6 PE=1 SV=1	1	5	5	5	5	3	4	4	4	4	4	3	4	4	4	3
P62315	P62315	7	7	7	Small nuclear ribonucleoprotein Sm D1	Snrpd1	0		0		0		0		0		0		0		0		0		0		0		0		0		sp|P62315|SMD1_MOUSE Small nuclear ribonucleoprotein Sm D1 OS=Mus musculus OX=10090 GN=Snrpd1 PE=1 SV=1	1	7	7	7	7	5	5	6	4	7	7	5	7	6	5	4
P62317	P62317	9	9	9	Small nuclear ribonucleoprotein Sm D2	Snrpd2	0		0		0		0		0		0		0		0		0		0		0		0		0		sp|P62317|SMD2_MOUSE Small nuclear ribonucleoprotein Sm D2 OS=Mus musculus OX=10090 GN=Snrpd2 PE=1 SV=1	1	9	9	9	5	8	5	4	6	7	6	6	7	7	6	5
P62320	P62320	8	8	8	Small nuclear ribonucleoprotein Sm D3	Snrpd3	0		0		0		0		0		0		0		0		0		0		0		0		0		sp|P62320|SMD3_MOUSE Small nuclear ribonucleoprotein Sm D3 OS=Mus musculus OX=10090 GN=Snrpd3 PE=1 SV=1	1	8	8	8	7	6	7	6	8	6	7	6	8	5	6	5
P62322	P62322	5	5	5	U6 snRNA-associated Sm-like protein LSm5	Lsm5	0		0		0		0		0		0		0		0		0		0		0		0		0		sp|P62322|LSM5_MOUSE U6 snRNA-associated Sm-like protein LSm5 OS=Mus musculus OX=10090 GN=Lsm5 PE=3 SV=2	1	5	5	5	4	4	4	3	5	4	3	2	4	4	3	3
P62334	P62334	25	25	24	26S protease regulatory subunit 10B	Psmc6	0		0		0		0		0		0		0		0		0		0		0		0		0		sp|P62334|PRS10_MOUSE 26S proteasome regulatory subunit 10B OS=Mus musculus OX=10090 GN=Psmc6 PE=1 SV=1	1	25	25	24	19	20	17	15	18	18	19	16	21	22	20	14
P62482	P62482	6	6	6	Voltage-gated potassium channel subunit beta-2	Kcnab2	0		0		0		0		0		0		0		0		0		0		0		0		0		sp|P62482|KCAB2_MOUSE Voltage-gated potassium channel subunit beta-2 OS=Mus musculus OX=10090 GN=Kcnab2 PE=1 SV=1	1	6	6	6	3	3	3	3	3	4	3	2	5	3	4	3
P62627	P62627	9	9	9	Dynein light chain roadblock-type 1	Dynlrb1	0		0		0		0		0		0		0		0		0		0		0		0		0		sp|P62627|DLRB1_MOUSE Dynein light chain roadblock-type 1 OS=Mus musculus OX=10090 GN=Dynlrb1 PE=1 SV=3	1	9	9	9	7	8	8	7	7	7	8	7	6	8	6	6
P62631	P62631	18	2	2	Elongation factor 1-alpha 2	Eef1a2	0		0		0		0		0		0		0		0		0		0		0		0		0		sp|P62631|EF1A2_MOUSE Elongation factor 1-alpha 2 OS=Mus musculus OX=10090 GN=Eef1a2 PE=1 SV=1	1	18	2	2	17	17	17	15	16	17	17	15	16	17	17	15
P62700	P62700	1	1	1	Protein yippee-like 5	Ypel5	0		0		0		0		0		0		0		0		0		0		0		0		0		sp|P62700|YPEL5_MOUSE Protein yippee-like 5 OS=Mus musculus OX=10090 GN=Ypel5 PE=1 SV=1	1	1	1	1	1	1	1	1	1	1	1	0	1	1	1	1
P62702;V9GWY0	P62702	42;19	42;19	42;19	40S ribosomal protein S4, X isoform	Rps4x	0		0		0		0		0		0		0		0		0		0		0		0		0		sp|P62702|RS4X_MOUSE 40S ribosomal protein S4, X isoform OS=Mus musculus OX=10090 GN=Rps4x PE=1 SV=2	2	42	42	42	38	38	36	36	41	38	37	34	39	36	37	35
P62717	P62717	27	27	27	60S ribosomal protein L18a	Rpl18a	0		0		0		0		0		0		0		0		0		0		0		0		0		sp|P62717|RL18A_MOUSE 60S ribosomal protein L18a OS=Mus musculus OX=10090 GN=Rpl18a PE=1 SV=1	1	27	27	27	27	24	27	23	27	26	25	22	27	25	22	24
P62746	P62746	3	2	2	Rho-related GTP-binding protein RhoB	Rhob	0		0		0		0		0		0		0		0		0		0		0		0		0		sp|P62746|RHOB_MOUSE Rho-related GTP-binding protein RhoB OS=Mus musculus OX=10090 GN=Rhob PE=1 SV=1	1	3	2	2	2	2	3	2	2	1	2	1	1	1	2	2
P62748;P84075	P62748;P84075	4;2	4;2	4;2	Hippocalcin-like protein 1;Neuron-specific calcium-binding protein hippocalcin	Hpcal1;Hpca	0		0		0		0		0		0		0		0		0		0		0		0		0		sp|P62748|HPCL1_MOUSE Hippocalcin-like protein 1 OS=Mus musculus OX=10090 GN=Hpcal1 PE=1 SV=2;sp|P84075|HPCA_MOUSE Neuron-specific calcium-binding protein hippocalcin OS=Mus musculus OX=10090 GN=Hpca PE=1 SV=2	2	4	4	4	3	3	3	3	3	3	3	3	3	3	4	3
P62751	P62751	11	11	11	60S ribosomal protein L23a	Rpl23a	0		0		0		0		0		0		0		0		0		0		0		0		0		sp|P62751|RL23A_MOUSE 60S ribosomal protein L23a OS=Mus musculus OX=10090 GN=Rpl23a PE=1 SV=1	1	11	11	11	9	10	10	10	10	10	11	10	10	11	10	10
P62754	P62754	29	29	29	40S ribosomal protein S6	Rps6	0		0		0		0		0		0		0		0		0		0		0		0		0		sp|P62754|RS6_MOUSE 40S ribosomal protein S6 OS=Mus musculus OX=10090 GN=Rps6 PE=1 SV=1	1	29	29	29	25	25	27	25	28	27	27	24	28	25	26	24
P62774	P62774	7	7	7	Myotrophin	Mtpn	0		0		0		0		0		0		0		0		0		0		0		0		0		sp|P62774|MTPN_MOUSE Myotrophin OS=Mus musculus OX=10090 GN=Mtpn PE=1 SV=2	1	7	7	7	6	7	6	5	6	6	6	7	6	7	6	7
P62806	P62806	24	24	24	Histone H4	Hist1h4a	0		0		0		0		0		0		0		0		0		0		0		0		0		sp|P62806|H4_MOUSE Histone H4 OS=Mus musculus OX=10090 GN=H4f16 PE=1 SV=2	1	24	24	24	22	23	20	23	22	20	22	21	21	23	19	20
P62814;Q91YH6	P62814	41;8	41;8	41;8	V-type proton ATPase subunit B, brain isoform	Atp6v1b2	0		0		0		0		0		0		0		0		0		0		0		0		0		sp|P62814|VATB2_MOUSE V-type proton ATPase subunit B, brain isoform OS=Mus musculus OX=10090 GN=Atp6v1b2 PE=1 SV=1	2	41	41	41	37	39	35	31	36	35	35	33	33	35	30	30
P62821	P62821	11	11	9	Ras-related protein Rab-1A	Rab1A	0		0		0		0		0		0		0		0		0		0		0		0		0		sp|P62821|RAB1A_MOUSE Ras-related protein Rab-1A OS=Mus musculus OX=10090 GN=Rab1A PE=1 SV=3	1	11	11	9	4	8	8	8	6	9	9	6	7	7	8	6
P62827;Q61820	P62827	21;6	21;6	10;1	GTP-binding nuclear protein Ran	Ran	0		0		0		0		0		0		0		0		0		0		0		0		0		sp|P62827|RAN_MOUSE GTP-binding nuclear protein Ran OS=Mus musculus OX=10090 GN=Ran PE=1 SV=3	2	21	21	10	20	18	20	17	18	19	18	17	20	18	14	16
P62830	P62830	18	18	18	60S ribosomal protein L23	Rpl23	0		0		0		0		0		0		0		0		0		0		0		0		0		sp|P62830|RL23_MOUSE 60S ribosomal protein L23 OS=Mus musculus OX=10090 GN=Rpl23 PE=1 SV=1	1	18	18	18	14	14	16	14	14	14	14	14	16	13	15	14
P62835	P62835	8	2	2	Ras-related protein Rap-1A	Rap1a	0		0		0		0		0		0		0		0		0		0		0		0		0		sp|P62835|RAP1A_MOUSE Ras-related protein Rap-1A OS=Mus musculus OX=10090 GN=Rap1a PE=1 SV=1	1	8	2	2	6	6	6	6	6	6	6	6	6	7	8	5
P62843	P62843	10	10	10	40S ribosomal protein S15	Rps15	0		0		0		0		0		0		0		0		0		0		0		0		0		sp|P62843|RS15_MOUSE 40S ribosomal protein S15 OS=Mus musculus OX=10090 GN=Rps15 PE=1 SV=2	1	10	10	10	8	9	7	8	9	9	8	5	6	6	5	5
P62849	P62849	16	16	16	40S ribosomal protein S24	Rps24	0		0		0		0		0		0		0		0		0		0		0		0		0		sp|P62849|RS24_MOUSE 40S ribosomal protein S24 OS=Mus musculus OX=10090 GN=Rps24 PE=1 SV=1	1	16	16	16	11	10	12	10	13	11	10	10	12	13	10	11
P62852	P62852	18	18	18	40S ribosomal protein S25	Rps25	0		0		0		0		0		0		0		0		0		0		0		0		0		sp|P62852|RS25_MOUSE 40S ribosomal protein S25 OS=Mus musculus OX=10090 GN=Rps25 PE=1 SV=1	1	18	18	18	17	18	17	18	18	18	17	18	17	17	16	17
P62855	P62855	9	9	9	40S ribosomal protein S26	Rps26	0		0		0		0		0		0		0		0		0		0		0		0		0		sp|P62855|RS26_MOUSE 40S ribosomal protein S26 OS=Mus musculus OX=10090 GN=Rps26 PE=1 SV=3	1	9	9	9	8	7	9	7	8	6	7	7	7	7	6	8
P62858	P62858	9	9	9	40S ribosomal protein S28	Rps28	0		0		0		0		0		0		0		0		0		0		0		0		0		sp|P62858|RS28_MOUSE 40S ribosomal protein S28 OS=Mus musculus OX=10090 GN=Rps28 PE=1 SV=1	1	9	9	9	9	9	8	8	9	9	9	8	8	8	9	6
P62869;A6PWE0	P62869	12;1	12;1	12;1	Transcription elongation factor B polypeptide 2	Tceb2	0		0		0		0		0		0		0		0		0		0		0		0		0		sp|P62869|ELOB_MOUSE Elongin-B OS=Mus musculus OX=10090 GN=Elob PE=1 SV=1	2	12	12	12	10	11	11	11	9	11	11	9	10	10	12	9
P62874;Q61011	P62874	23;1	23;1	16;0	Guanine nucleotide-binding protein G(I)/G(S)/G(T) subunit beta-1	Gnb1	0		0		0		0		0		0		0		0		0		0		0		0		0		sp|P62874|GBB1_MOUSE Guanine nucleotide-binding protein G(I)/G(S)/G(T) subunit beta-1 OS=Mus musculus OX=10090 GN=Gnb1 PE=1 SV=3	2	23	23	16	19	18	17	14	17	17	17	15	15	18	16	15
P62876	P62876	4	4	4	DNA-directed RNA polymerases I, II, and III subunit RPABC5	Polr2l	0		0		0		0		0		0		0		0		0		0		0		0		0		sp|P62876|RPAB5_MOUSE DNA-directed RNA polymerases I, II, and III subunit RPABC5 OS=Mus musculus OX=10090 GN=Polr2l PE=3 SV=1	1	4	4	4	4	4	3	3	4	3	2	0	3	3	3	1
P62878	P62878	2	2	2	E3 ubiquitin-protein ligase RBX1;E3 ubiquitin-protein ligase RBX1, N-terminally processed	Rbx1	0		0		0		0		0		0		0		0		0		0		0		0		0		sp|P62878|RBX1_MOUSE E3 ubiquitin-protein ligase RBX1 OS=Mus musculus OX=10090 GN=Rbx1 PE=1 SV=1	1	2	2	2	2	2	2	2	2	1	2	2	2	2	2	1
P62880	P62880	16	11	8	Guanine nucleotide-binding protein G(I)/G(S)/G(T) subunit beta-2	Gnb2	0		0		0		0		0		0		0		0		0		0		0		0		0		sp|P62880|GBB2_MOUSE Guanine nucleotide-binding protein G(I)/G(S)/G(T) subunit beta-2 OS=Mus musculus OX=10090 GN=Gnb2 PE=1 SV=3	1	16	11	8	14	11	13	13	14	11	12	10	13	10	12	10
P62889	P62889	18	18	18	60S ribosomal protein L30	Rpl30	0		0		0		0		0		0		0		0		0		0		0		0		0		sp|P62889|RL30_MOUSE 60S ribosomal protein L30 OS=Mus musculus OX=10090 GN=Rpl30 PE=1 SV=2	1	18	18	18	16	17	17	15	18	16	17	14	18	16	14	14
P62892	P62892	1	1	1	60S ribosomal protein L39	Rpl39	0		0		0		0		0		0		0		0		0		0		0		0		0		sp|P62892|RL39_MOUSE 60S ribosomal protein L39 OS=Mus musculus OX=10090 GN=Rpl39 PE=1 SV=2	1	1	1	1	1	1	1	1	1	1	1	1	1	1	1	1
P62897;CON__P62894;P00015	P62897;CON__P62894	10;5;3	10;5;3	10;5;3	Cytochrome c, somatic	Cycs	0		0		0		0		0		0		0		0		0		0		0		0		0		sp|P62897|CYC_MOUSE Cytochrome c, somatic OS=Mus musculus OX=10090 GN=Cycs PE=1 SV=2;	3	10	10	10	10	10	10	10	10	10	10	9	10	10	10	10
P62900	P62900	22	22	22	60S ribosomal protein L31	Rpl31	0		0		0		0		0		0		0		0		0		0		0		0		0		sp|P62900|RL31_MOUSE 60S ribosomal protein L31 OS=Mus musculus OX=10090 GN=Rpl31 PE=1 SV=1	1	22	22	22	21	19	21	18	22	20	19	19	20	19	20	17
P62908	P62908	42	42	42	40S ribosomal protein S3	Rps3	0		0		0		0		0		0		0		0		0		0		0		0		0		sp|P62908|RS3_MOUSE 40S ribosomal protein S3 OS=Mus musculus OX=10090 GN=Rps3 PE=1 SV=1	1	42	42	42	41	35	37	37	37	36	38	33	37	37	37	34
P62911;P17932	P62911	15;3	15;3	15;3	60S ribosomal protein L32	Rpl32	0		0		0		0		0		0		0		0		0		0		0		0		0		sp|P62911|RL32_MOUSE 60S ribosomal protein L32 OS=Mus musculus OX=10090 GN=Rpl32 PE=1 SV=2	2	15	15	15	13	12	14	13	15	13	13	11	14	12	12	11
P62915	P62915	4	4	4	Transcription initiation factor IIB	Gtf2b	0		0		0		0		0		0		0		0		0		0		0		0		0		sp|P62915|TF2B_MOUSE Transcription initiation factor IIB OS=Mus musculus OX=10090 GN=Gtf2b PE=1 SV=1	1	4	4	4	2	3	2	3	3	3	2	2	3	3	2	2
P62918	P62918	21	21	21	60S ribosomal protein L8	Rpl8	0		0		0		0		0		0		0		0		0		0		0		0		0		sp|P62918|RL8_MOUSE 60S ribosomal protein L8 OS=Mus musculus OX=10090 GN=Rpl8 PE=1 SV=2	1	21	21	21	17	16	18	16	19	18	18	15	17	19	16	15
P62960;Q9Z2C8	P62960	15;4	15;4	8;0	Nuclease-sensitive element-binding protein 1	Ybx1	0		0		0		0		0		0		0		0		0		0		0		0		0		sp|P62960|YBOX1_MOUSE Y-box-binding protein 1 OS=Mus musculus OX=10090 GN=Ybx1 PE=1 SV=3	2	15	15	8	12	11	14	12	14	13	14	11	14	11	14	11
P62962;CON__P02584	P62962	23;11	23;11	23;11	Profilin-1	Pfn1	0		0		0		0		0		0		0		0		0		0		0		0		0		sp|P62962|PROF1_MOUSE Profilin-1 OS=Mus musculus OX=10090 GN=Pfn1 PE=1 SV=2	2	23	23	23	23	22	23	23	21	23	22	23	22	23	23	22
P62983;A0A0A6YW67;P0CG49;P0CG50	P62983;A0A0A6YW67;P0CG49;P0CG50	18;11;11;11	18;11;11;11	7;0;0;0	Ubiquitin-40S ribosomal protein S27a;Ubiquitin;40S ribosomal protein S27a;Polyubiquitin-B;Ubiquitin;Polyubiquitin-C;Ubiquitin;Ubiquitin-related 1;Ubiquitin-related 2	Rps27a;Gm8797;Ubb;Ubc	0		0		0		0		0		0		0		0		0		0		0		0		0		sp|P62983|RS27A_MOUSE Ubiquitin-40S ribosomal protein S27a OS=Mus musculus OX=10090 GN=Rps27a PE=1 SV=2;tr|A0A0A6YW67|A0A0A6YW67_MOUSE Predicted pseudogene 8797 OS=Mus musculus OX=10090 GN=Gm8797 PE=4 SV=1;sp|P0CG49|UBB_MOUSE Polyubiquitin-B OS=Mus musculu	4	18	18	7	17	16	18	16	17	16	18	16	17	17	15	15
P62984	P62984	12	1	1	Ubiquitin-60S ribosomal protein L40;Ubiquitin;60S ribosomal protein L40	Uba52	0		0		0		0		0		0		0		0		0		0		0		0		0		sp|P62984|RL40_MOUSE Ubiquitin-60S ribosomal protein L40 OS=Mus musculus OX=10090 GN=Uba52 PE=1 SV=2	1	12	1	1	11	10	12	11	11	10	12	11	11	11	11	11
P62996	P62996	9	9	9	Transformer-2 protein homolog beta	Tra2b	0		0		0		0		0		0		0		0		0		0		0		0		0		sp|P62996|TRA2B_MOUSE Transformer-2 protein homolog beta OS=Mus musculus OX=10090 GN=Tra2b PE=1 SV=1	1	9	9	9	7	7	7	6	8	7	8	5	6	6	5	4
P63001;P60764	P63001;P60764	17;12	9;5	9;5	Ras-related C3 botulinum toxin substrate 1;Ras-related C3 botulinum toxin substrate 3	Rac1;Rac3	0		0		0		0		0		0		0		0		0		0		0		0		0		sp|P63001|RAC1_MOUSE Ras-related C3 botulinum toxin substrate 1 OS=Mus musculus OX=10090 GN=Rac1 PE=1 SV=1;sp|P60764|RAC3_MOUSE Ras-related C3 botulinum toxin substrate 3 OS=Mus musculus OX=10090 GN=Rac3 PE=1 SV=1	2	17	9	9	14	15	16	15	16	16	17	12	16	13	17	14
P63005	P63005	8	8	8	Platelet-activating factor acetylhydrolase IB subunit alpha	Pafah1b1	0		0		0		0		0		0		0		0		0		0		0		0		0		sp|P63005|LIS1_MOUSE Platelet-activating factor acetylhydrolase IB subunit beta OS=Mus musculus OX=10090 GN=Pafah1b1 PE=1 SV=2	1	8	8	8	5	5	4	6	4	6	5	6	3	4	7	6
P63017	P63017	79	79	63	Heat shock cognate 71 kDa protein	Hspa8	0		0		0		0		0		0		0		0		0		0		0		0		0		sp|P63017|HSP7C_MOUSE Heat shock cognate 71 kDa protein OS=Mus musculus OX=10090 GN=Hspa8 PE=1 SV=1	1	79	79	63	70	74	68	74	73	70	72	67	70	72	60	62
P63024	P63024	3	3	3	Vesicle-associated membrane protein 3	Vamp3	0		0		0		0		0		0		0		0		0		0		0		0		0		sp|P63024|VAMP3_MOUSE Vesicle-associated membrane protein 3 OS=Mus musculus OX=10090 GN=Vamp3 PE=1 SV=1	1	3	3	3	2	2	1	0	3	3	2	0	2	2	3	1
P63028	P63028	12	12	12	Translationally-controlled tumor protein	Tpt1	0		0		0		0		0		0		0		0		0		0		0		0		0		sp|P63028|TCTP_MOUSE Translationally-controlled tumor protein OS=Mus musculus OX=10090 GN=Tpt1 PE=1 SV=1	1	12	12	12	9	10	10	11	10	11	11	8	10	10	9	8
P63030	P63030	2	2	2	Mitochondrial pyruvate carrier 1	Mpc1	0		0		0		0		0		0		0		0		0		0		0		0		0		sp|P63030|MPC1_MOUSE Mitochondrial pyruvate carrier 1 OS=Mus musculus OX=10090 GN=Mpc1 PE=1 SV=1	1	2	2	2	1	1	1	1	1	1	1	1	1	2	2	2
P63037	P63037	15	15	15	DnaJ homolog subfamily A member 1	Dnaja1	0		0		0		0		0		0		0		0		0		0		0		0		0		sp|P63037|DNJA1_MOUSE DnaJ homolog subfamily A member 1 OS=Mus musculus OX=10090 GN=Dnaja1 PE=1 SV=1	1	15	15	15	13	10	7	7	12	10	11	7	12	11	6	5
P63038	P63038	72	72	72	60 kDa heat shock protein, mitochondrial	Hspd1	0		0		0		0		0		0		0		0		0		0		0		0		0		sp|P63038|CH60_MOUSE 60 kDa heat shock protein, mitochondrial OS=Mus musculus OX=10090 GN=Hspd1 PE=1 SV=1	1	72	72	72	63	63	64	63	65	63	59	54	64	68	57	56
P63073	P63073	10	10	10	Eukaryotic translation initiation factor 4E	Eif4e	0		0		0		0		0		0		0		0		0		0		0		0		0		sp|P63073|IF4E_MOUSE Eukaryotic translation initiation factor 4E OS=Mus musculus OX=10090 GN=Eif4e PE=1 SV=1	1	10	10	10	10	8	8	8	10	9	10	9	10	8	8	8
P63082	P63082	1	1	1	V-type proton ATPase 16 kDa proteolipid subunit	Atp6v0c	0		0		0		0		0		0		0		0		0		0		0		0		0		sp|P63082|VATL_MOUSE V-type proton ATPase 16 kDa proteolipid subunit OS=Mus musculus OX=10090 GN=Atp6v0c PE=1 SV=1	1	1	1	1	0	1	1	1	1	0	1	0	0	1	0	0
P63085	P63085	9	8	8	Mitogen-activated protein kinase 1	Mapk1	0		0		0		0		0		0		0		0		0		0		0		0		0		sp|P63085|MK01_MOUSE Mitogen-activated protein kinase 1 OS=Mus musculus OX=10090 GN=Mapk1 PE=1 SV=3	1	9	8	8	5	5	7	6	9	4	6	7	8	6	8	4
P63087	P63087	4	2	2	Serine/threonine-protein phosphatase PP1-gamma catalytic subunit	Ppp1cc	0		0		0		0		0		0		0		0		0		0		0		0		0		sp|P63087|PP1G_MOUSE Serine/threonine-protein phosphatase PP1-gamma catalytic subunit OS=Mus musculus OX=10090 GN=Ppp1cc PE=1 SV=1	1	4	2	2	2	2	2	2	2	3	4	4	3	2	4	3
P63101	P63101	29	29	24	14-3-3 protein zeta/delta	Ywhaz	0		0		0		0		0		0		0		0		0		0		0		0		0		sp|P63101|1433Z_MOUSE 14-3-3 protein zeta/delta OS=Mus musculus OX=10090 GN=Ywhaz PE=1 SV=1	1	29	29	24	23	25	23	23	24	25	23	20	24	23	21	21
P63158	P63158	19	19	16	High mobility group protein B1	Hmgb1	0		0		0		0		0		0		0		0		0		0		0		0		0		sp|P63158|HMGB1_MOUSE High mobility group protein B1 OS=Mus musculus OX=10090 GN=Hmgb1 PE=1 SV=2	1	19	19	16	18	16	17	16	18	14	16	16	17	16	16	17
P63166	P63166	3	3	3	Small ubiquitin-related modifier 1	Sumo1	0		0		0		0		0		0		0		0		0		0		0		0		0		sp|P63166|SUMO1_MOUSE Small ubiquitin-related modifier 1 OS=Mus musculus OX=10090 GN=Sumo1 PE=1 SV=1	1	3	3	3	2	2	2	1	2	2	3	1	2	1	3	1
P63213	P63213	6	6	6	Guanine nucleotide-binding protein G(I)/G(S)/G(O) subunit gamma-2	Gng2	0		0		0		0		0		0		0		0		0		0		0		0		0		sp|P63213|GBG2_MOUSE Guanine nucleotide-binding protein G(I)/G(S)/G(O) subunit gamma-2 OS=Mus musculus OX=10090 GN=Gng2 PE=1 SV=2	1	6	6	6	5	6	5	6	6	5	6	4	5	5	4	5
P63242;Q8BGY2	P63242;Q8BGY2	19;11	19;11	19;11	Eukaryotic translation initiation factor 5A-1;Eukaryotic translation initiation factor 5A-2	Eif5a;Eif5a2	0		0		0		0		0		0		0		0		0		0		0		0		0		sp|P63242|IF5A1_MOUSE Eukaryotic translation initiation factor 5A-1 OS=Mus musculus OX=10090 GN=Eif5a PE=1 SV=2;sp|Q8BGY2|IF5A2_MOUSE Eukaryotic translation initiation factor 5A-2 OS=Mus musculus OX=10090 GN=Eif5a2 PE=1 SV=3	2	19	19	19	17	18	16	13	17	16	15	15	17	17	16	15
P63260	P63260	49	2	2	Actin, cytoplasmic 2;Actin, cytoplasmic 2, N-terminally processed	Actg1	0		0		0		0		0		0		0		0		0		0		0		0		0		sp|P63260|ACTG_MOUSE Actin, cytoplasmic 2 OS=Mus musculus OX=10090 GN=Actg1 PE=1 SV=1	1	49	2	2	44	46	44	45	45	45	46	43	46	48	43	41
Q9Z199;P63271	Q9Z199;P63271	2;2	2;2	2;2	Transcription elongation factor SPT4-B;Transcription elongation factor SPT4-A	Supt4h1b;Supt4h1a	0		0		0		0		0		0		0		0		0		0		0		0		0		sp|Q9Z199|SPT4B_MOUSE Transcription elongation factor SPT4-B OS=Mus musculus OX=10090 GN=Supt4h1b PE=2 SV=1;sp|P63271|SPT4A_MOUSE Transcription elongation factor SPT4-A OS=Mus musculus OX=10090 GN=Supt4h1a PE=2 SV=1	2	2	2	2	2	2	2	2	2	2	1	1	2	2	1	1
P63276	P63276	19	19	19	40S ribosomal protein S17	Rps17	0		0		0		0		0		0		0		0		0		0		0		0		0		sp|P63276|RS17_MOUSE 40S ribosomal protein S17 OS=Mus musculus OX=10090 GN=Rps17 PE=1 SV=2	1	19	19	19	17	18	17	15	18	15	15	13	17	17	13	14
P63280	P63280	11	11	11	SUMO-conjugating enzyme UBC9	Ube2i	0		0		0		0		0		0		0		0		0		0		0		0		0		sp|P63280|UBC9_MOUSE SUMO-conjugating enzyme UBC9 OS=Mus musculus OX=10090 GN=Ube2i PE=1 SV=1	1	11	11	11	10	10	9	8	11	10	9	8	10	11	9	9
P63321	P63321	7	1	1	Ras-related protein Ral-A	Rala	0		0		0		0		0		0		0		0		0		0		0		0		0		sp|P63321|RALA_MOUSE Ras-related protein Ral-A OS=Mus musculus OX=10090 GN=Rala PE=1 SV=1	1	7	1	1	4	3	5	5	5	4	6	3	5	5	6	3
P63323	P63323	16	16	16	40S ribosomal protein S12	Rps12	0		0		0		0		0		0		0		0		0		0		0		0		0		sp|P63323|RS12_MOUSE 40S ribosomal protein S12 OS=Mus musculus OX=10090 GN=Rps12 PE=1 SV=2	1	16	16	16	15	13	15	15	16	14	15	15	16	15	14	15
P63325	P63325	14	14	14	40S ribosomal protein S10	Rps10	0		0		0		0		0		0		0		0		0		0		0		0		0		sp|P63325|RS10_MOUSE 40S ribosomal protein S10 OS=Mus musculus OX=10090 GN=Rps10 PE=1 SV=1	1	14	14	14	10	12	11	10	12	10	11	9	11	13	9	9
P63330;P62715	P63330	5;2	5;2	5;2	Serine/threonine-protein phosphatase 2A catalytic subunit alpha isoform	Ppp2ca	0		0		0		0		0		0		0		0		0		0		0		0		0		sp|P63330|PP2AA_MOUSE Serine/threonine-protein phosphatase 2A catalytic subunit alpha isoform OS=Mus musculus OX=10090 GN=Ppp2ca PE=1 SV=1	2	5	5	5	2	4	2	2	3	2	3	2	3	3	3	1
P67778	P67778	23	23	23	Prohibitin	Phb	0		0		0		0		0		0		0		0		0		0		0		0		0		sp|P67778|PHB_MOUSE Prohibitin OS=Mus musculus OX=10090 GN=Phb PE=1 SV=1	1	23	23	23	20	19	22	20	22	21	18	19	22	18	19	19
P67871	P67871	5	5	5	Casein kinase II subunit beta	Csnk2b	0		0		0		0		0		0		0		0		0		0		0		0		0		sp|P67871|CSK2B_MOUSE Casein kinase II subunit beta OS=Mus musculus OX=10090 GN=Csnk2b PE=1 SV=1	1	5	5	5	4	4	5	4	5	4	4	3	3	5	5	3
P67984	P67984	16	16	13	60S ribosomal protein L22	Rpl22	0		0		0		0		0		0		0		0		0		0		0		0		0		sp|P67984|RL22_MOUSE 60S ribosomal protein L22 OS=Mus musculus OX=10090 GN=Rpl22 PE=1 SV=2	1	16	16	13	14	13	14	14	15	13	13	13	16	15	11	13
P68033;P68134;P63268;P62737	P68033;P68134;P63268;P62737	29;28;26;26	6;5;4;4	6;5;4;4	Actin, alpha cardiac muscle 1;Actin, alpha skeletal muscle;Actin, gamma-enteric smooth muscle;Actin, aortic smooth muscle	Actc1;Acta1;Actg2;Acta2	0		0		0		0		0		0		0		0		0		0		0		0		0		sp|P68033|ACTC_MOUSE Actin, alpha cardiac muscle 1 OS=Mus musculus OX=10090 GN=Actc1 PE=1 SV=1;sp|P68134|ACTS_MOUSE Actin, alpha skeletal muscle OS=Mus musculus OX=10090 GN=Acta1 PE=1 SV=1;sp|P63268|ACTH_MOUSE Actin, gamma-enteric smooth muscle OS=Mus musc	4	29	6	6	28	26	27	28	27	26	28	25	27	28	25	24
P68037	P68037	12	12	12	Ubiquitin-conjugating enzyme E2 L3	Ube2l3	0		0		0		0		0		0		0		0		0		0		0		0		0		sp|P68037|UB2L3_MOUSE Ubiquitin-conjugating enzyme E2 L3 OS=Mus musculus OX=10090 GN=Ube2l3 PE=1 SV=1	1	12	12	12	11	9	10	7	11	11	8	9	10	11	10	9
P68040	P68040	14	14	14	Guanine nucleotide-binding protein subunit beta-2-like 1;Guanine nucleotide-binding protein subunit beta-2-like 1, N-terminally processed	Gnb2l1	0		0		0		0		0		0		0		0		0		0		0		0		0		sp|P68040|RACK1_MOUSE Receptor of activated protein C kinase 1 OS=Mus musculus OX=10090 GN=Rack1 PE=1 SV=3	1	14	14	14	12	9	9	11	10	11	10	12	10	8	14	11
P68181;P05132	P68181;P05132	3;2	3;2	3;2	cAMP-dependent protein kinase catalytic subunit beta;cAMP-dependent protein kinase catalytic subunit alpha	Prkacb;Prkaca	0		0		0		0		0		0		0		0		0		0		0		0		0		sp|P68181|KAPCB_MOUSE cAMP-dependent protein kinase catalytic subunit beta OS=Mus musculus OX=10090 GN=Prkacb PE=1 SV=2;sp|P05132|KAPCA_MOUSE cAMP-dependent protein kinase catalytic subunit alpha OS=Mus musculus OX=10090 GN=Prkaca PE=1 SV=3	2	3	3	3	2	1	2	3	2	3	3	3	3	2	3	2
P68254	P68254	16	13	13	14-3-3 protein theta	Ywhaq	0		0		0		0		0		0		0		0		0		0		0		0		0		sp|P68254|1433T_MOUSE 14-3-3 protein theta OS=Mus musculus OX=10090 GN=Ywhaq PE=1 SV=1	1	16	13	13	13	14	13	10	13	13	13	13	13	12	15	13
P68368	P68368	28	3	3	Tubulin alpha-4A chain	Tuba4a	0		0		0		0		0		0		0		0		0		0		0		0		0		sp|P68368|TBA4A_MOUSE Tubulin alpha-4A chain OS=Mus musculus OX=10090 GN=Tuba4a PE=1 SV=1	1	28	3	3	24	25	26	26	25	25	26	23	27	27	25	23
P68372;CON__ENSEMBL:ENSBTAP00000025008;A2AQ07	P68372	40;3;3	40;3;3	2;0;0	Tubulin beta-4B chain	Tubb4b	0		0		0		0		0		0		0		0		0		0		0		0		0		sp|P68372|TBB4B_MOUSE Tubulin beta-4B chain OS=Mus musculus OX=10090 GN=Tubb4b PE=1 SV=1	3	40	40	2	40	37	40	40	39	35	38	34	38	38	38	36
P68373;Q9JJZ2	P68373	40;18	6;4	2;0	Tubulin alpha-1C chain	Tuba1c	0		0		0		0		0		0		0		0		0		0		0		0		0		sp|P68373|TBA1C_MOUSE Tubulin alpha-1C chain OS=Mus musculus OX=10090 GN=Tuba1c PE=1 SV=1	2	40	6	2	35	38	36	37	34	34	37	33	39	38	34	33
P68404;P20444	P68404	5;1	5;1	5;1	Protein kinase C beta type	Prkcb	0		0		0		0		0		0		0		0		0		0		0		0		0		sp|P68404|KPCB_MOUSE Protein kinase C beta type OS=Mus musculus OX=10090 GN=Prkcb PE=1 SV=4	2	5	5	5	2	4	4	4	2	4	4	3	3	2	2	4
P68433	P68433	21	3	3	Histone H3.1	Hist1h3a	0		0		0		0		0		0		0		0		0		0		0		0		0		sp|P68433|H31_MOUSE Histone H3.1 OS=Mus musculus OX=10090 GN=H3c11 PE=1 SV=2	1	21	3	3	17	18	18	17	17	18	18	17	20	19	16	17
P68510	P68510	17	12	12	14-3-3 protein eta	Ywhah	0		0		0		0		0		0		0		0		0		0		0		0		0		sp|P68510|1433F_MOUSE 14-3-3 protein eta OS=Mus musculus OX=10090 GN=Ywhah PE=1 SV=2	1	17	12	12	16	14	13	11	16	15	14	13	12	14	14	13
P69566	P69566	1	1	1	Ran-binding protein 9	Ranbp9	0		0		0		0		0		0		0		0		0		0		0		0		0		sp|P69566|RANB9_MOUSE Ran-binding protein 9 OS=Mus musculus OX=10090 GN=Ranbp9 PE=1 SV=1	1	1	1	1	1	1	1	0	0	1	0	1	0	1	0	1
P70122	P70122	12	12	12	Ribosome maturation protein SBDS	Sbds	0		0		0		0		0		0		0		0		0		0		0		0		0		sp|P70122|SBDS_MOUSE Ribosome maturation protein SBDS OS=Mus musculus OX=10090 GN=Sbds PE=1 SV=4	1	12	12	12	11	10	9	9	11	9	11	9	11	9	9	9
P70158	P70158	5	5	5	Acid sphingomyelinase-like phosphodiesterase 3a	Smpdl3a	0		0		0		0		0		0		0		0		0		0		0		0		0		sp|P70158|ASM3A_MOUSE Acid sphingomyelinase-like phosphodiesterase 3a OS=Mus musculus OX=10090 GN=Smpdl3a PE=1 SV=2	1	5	5	5	5	5	4	3	3	3	4	4	3	4	4	3
P70168	P70168	19	19	19	Importin subunit beta-1	Kpnb1	0		0		0		0		0		0		0		0		0		0		0		0		0		sp|P70168|IMB1_MOUSE Importin subunit beta-1 OS=Mus musculus OX=10090 GN=Kpnb1 PE=1 SV=2	1	19	19	19	18	17	16	15	16	18	16	12	17	16	16	13
P70182	P70182	1	1	1	Phosphatidylinositol 4-phosphate 5-kinase type-1 alpha	Pip5k1a	0		0		0		0		0		0		0		0		0		0		0		0		0		sp|P70182|PI51A_MOUSE Phosphatidylinositol 4-phosphate 5-kinase type-1 alpha OS=Mus musculus OX=10090 GN=Pip5k1a PE=1 SV=2	1	1	1	1	1	1	1	1	1	1	1	1	1	1	1	0
P70188	P70188	1	1	1	Kinesin-associated protein 3	Kifap3	0		0		0		0		0		0		0		0		0		0		0		0		0		sp|P70188|KIFA3_MOUSE Kinesin-associated protein 3 OS=Mus musculus OX=10090 GN=Kifap3 PE=1 SV=1	1	1	1	1	0	1	1	1	0	1	0	0	0	1	1	1
P70195	P70195	7	7	7	Proteasome subunit beta type-7	Psmb7	0		0		0		0		0		0		0		0		0		0		0		0		0		sp|P70195|PSB7_MOUSE Proteasome subunit beta type-7 OS=Mus musculus OX=10090 GN=Psmb7 PE=1 SV=1	1	7	7	7	5	3	5	4	6	4	5	4	5	3	6	3
P70202	P70202	3	3	3	Latexin	Lxn	0		0		0		0		0		0		0		0		0		0		0		0		0		sp|P70202|LXN_MOUSE Latexin OS=Mus musculus OX=10090 GN=Lxn PE=1 SV=2	1	3	3	3	2	2	2	2	2	2	2	2	2	2	3	2
P70206	P70206	1	1	1	Plexin-A1	Plxna1	0		0		0		0		0		0		0		0		0		0		0		0		0		sp|P70206|PLXA1_MOUSE Plexin-A1 OS=Mus musculus OX=10090 GN=Plxna1 PE=1 SV=1	1	1	1	1	1	1	0	0	1	1	1	0	1	1	0	0
P70218	P70218	1	1	1	Mitogen-activated protein kinase kinase kinase kinase 1	Map4k1	0		0		0		0		0		0		0		0		0		0		0		0		0		sp|P70218|M4K1_MOUSE Mitogen-activated protein kinase kinase kinase kinase 1 OS=Mus musculus OX=10090 GN=Map4k1 PE=1 SV=1	1	1	1	1	1	1	0	1	1	0	0	0	1	0	1	1
P70227	P70227	2	2	2	Inositol 1,4,5-trisphosphate receptor type 3	Itpr3	0		0		0		0		0		0		0		0		0		0		0		0		0		sp|P70227|ITPR3_MOUSE Inositol 1,4,5-trisphosphate receptor type 3 OS=Mus musculus OX=10090 GN=Itpr3 PE=1 SV=3	1	2	2	2	0	0	1	1	1	1	1	0	1	0	2	1
P70245	P70245	1	1	1	3-beta-hydroxysteroid-Delta(8),Delta(7)-isomerase	Ebp	0		0		0		0		0		0		0		0		0		0		0		0		0		sp|P70245|EBP_MOUSE 3-beta-hydroxysteroid-Delta(8),Delta(7)-isomerase OS=Mus musculus OX=10090 GN=Ebp PE=1 SV=3	1	1	1	1	0	1	0	1	0	1	0	0	0	1	0	0
P70248	P70248	18	18	16	Unconventional myosin-If	Myo1f	0		0		0		0		0		0		0		0		0		0		0		0		0		sp|P70248|MYO1F_MOUSE Unconventional myosin-If OS=Mus musculus OX=10090 GN=Myo1f PE=1 SV=1	1	18	18	16	17	11	12	10	12	11	14	9	16	11	11	8
P70255	P70255	1	1	1	Nuclear factor 1 C-type	Nfic	0		0		0		0		0		0		0		0		0		0		0		0		0		sp|P70255|NFIC_MOUSE Nuclear factor 1 C-type OS=Mus musculus OX=10090 GN=Nfic PE=1 SV=1	1	1	1	1	0	0	0	1	1	0	0	0	0	0	0	0
P70268	P70268	7	7	7	Serine/threonine-protein kinase N1	Pkn1	0		0		0		0		0		0		0		0		0		0		0		0		0		sp|P70268|PKN1_MOUSE Serine/threonine-protein kinase N1 OS=Mus musculus OX=10090 GN=Pkn1 PE=1 SV=3	1	7	7	7	4	6	5	6	3	7	5	6	6	7	4	5
P70271	P70271	1	1	1	PDZ and LIM domain protein 4	Pdlim4	0		0		0		0		0		0		0		0		0		0		0		0		0		sp|P70271|PDLI4_MOUSE PDZ and LIM domain protein 4 OS=Mus musculus OX=10090 GN=Pdlim4 PE=1 SV=3	1	1	1	1	1	1	1	1	1	1	1	0	1	1	1	0
P70279	P70279	7	7	7	Surfeit locus protein 6	Surf6	0		0		0		0		0		0		0		0		0		0		0		0		0		sp|P70279|SURF6_MOUSE Surfeit locus protein 6 OS=Mus musculus OX=10090 GN=Surf6 PE=1 SV=1	1	7	7	7	5	3	5	4	6	3	5	5	5	4	4	5
P70290	P70290	23	23	23	55 kDa erythrocyte membrane protein	Mpp1	0		0		0		0		0		0		0		0		0		0		0		0		0		sp|P70290|EM55_MOUSE 55 kDa erythrocyte membrane protein OS=Mus musculus OX=10090 GN=Mpp1 PE=1 SV=1	1	23	23	23	18	20	18	15	22	22	17	17	20	17	18	15
P70295	P70295	2	2	2	Ancient ubiquitous protein 1	Aup1	0		0		0		0		0		0		0		0		0		0		0		0		0		sp|P70295|AUP1_MOUSE Lipid droplet-regulating VLDL assembly factor AUP1 OS=Mus musculus OX=10090 GN=Aup1 PE=1 SV=1	1	2	2	2	1	1	1	2	1	0	1	2	2	1	1	0
P70296	P70296	18	18	18	Phosphatidylethanolamine-binding protein 1;Hippocampal cholinergic neurostimulating peptide	Pebp1	0		0		0		0		0		0		0		0		0		0		0		0		0		sp|P70296|PEBP1_MOUSE Phosphatidylethanolamine-binding protein 1 OS=Mus musculus OX=10090 GN=Pebp1 PE=1 SV=3	1	18	18	18	15	14	15	13	14	17	12	12	13	15	12	11
P70297	P70297	2	2	2	Signal transducing adapter molecule 1	Stam	0		0		0		0		0		0		0		0		0		0		0		0		0		sp|P70297|STAM1_MOUSE Signal transducing adapter molecule 1 OS=Mus musculus OX=10090 GN=Stam PE=1 SV=3	1	2	2	2	0	2	1	2	1	2	1	2	1	2	2	2
P70302	P70302	3	3	3	Stromal interaction molecule 1	Stim1	0		0		0		0		0		0		0		0		0		0		0		0		0		sp|P70302|STIM1_MOUSE Stromal interaction molecule 1 OS=Mus musculus OX=10090 GN=Stim1 PE=1 SV=2	1	3	3	3	2	1	2	1	2	2	2	2	3	1	1	1
P70303	P70303	4	4	4	CTP synthase 2	Ctps2	0		0		0		0		0		0		0		0		0		0		0		0		0		sp|P70303|PYRG2_MOUSE CTP synthase 2 OS=Mus musculus OX=10090 GN=Ctps2 PE=1 SV=1	1	4	4	4	3	2	1	1	3	1	1	2	1	1	3	1
P70315	P70315	11	11	11	Wiskott-Aldrich syndrome protein homolog	Was	0		0		0		0		0		0		0		0		0		0		0		0		0		sp|P70315|WASP_MOUSE Wiskott-Aldrich syndrome protein homolog OS=Mus musculus OX=10090 GN=Was PE=1 SV=1	1	11	11	11	8	8	5	5	9	6	9	4	8	7	7	4
P70318	P70318	12	12	9	Nucleolysin TIAR	Tial1	0		0		0		0		0		0		0		0		0		0		0		0		0		sp|P70318|TIAR_MOUSE Nucleolysin TIAR OS=Mus musculus OX=10090 GN=Tial1 PE=1 SV=1	1	12	12	9	9	8	9	9	10	7	8	7	9	10	10	9
P70333	P70333	20	11	11	Heterogeneous nuclear ribonucleoprotein H2	Hnrnph2	0		0		0		0		0		0		0		0		0		0		0		0		0		sp|P70333|HNRH2_MOUSE Heterogeneous nuclear ribonucleoprotein H2 OS=Mus musculus OX=10090 GN=Hnrnph2 PE=1 SV=1	1	20	11	11	16	18	15	16	19	18	17	14	18	17	13	11
P70335	P70335	4	4	4	Rho-associated protein kinase 1	Rock1	0		0		0		0		0		0		0		0		0		0		0		0		0		sp|P70335|ROCK1_MOUSE Rho-associated protein kinase 1 OS=Mus musculus OX=10090 GN=Rock1 PE=1 SV=1	1	4	4	4	2	1	3	3	2	0	2	2	2	2	1	2
P70336	P70336	3	3	3	Rho-associated protein kinase 2	Rock2	0		0		0		0		0		0		0		0		0		0		0		0		0		sp|P70336|ROCK2_MOUSE Rho-associated protein kinase 2 OS=Mus musculus OX=10090 GN=Rock2 PE=1 SV=1	1	3	3	3	2	1	1	1	1	0	2	1	3	2	2	2
P70340	P70340	1	1	1	Mothers against decapentaplegic homolog 1	Smad1	0		0		0		0		0		0		0		0		0		0		0		0		0		sp|P70340|SMAD1_MOUSE Mothers against decapentaplegic homolog 1 OS=Mus musculus OX=10090 GN=Smad1 PE=1 SV=2	1	1	1	1	0	0	1	1	0	0	0	0	0	0	0	1
P70349	P70349	19	19	19	Histidine triad nucleotide-binding protein 1	Hint1	0		0		0		0		0		0		0		0		0		0		0		0		0		sp|P70349|HINT1_MOUSE Histidine triad nucleotide-binding protein 1 OS=Mus musculus OX=10090 GN=Hint1 PE=1 SV=3	1	19	19	19	18	15	18	14	17	16	18	15	16	14	14	16
P70362	P70362	6	6	6	Ubiquitin fusion degradation protein 1 homolog	Ufd1l	0		0		0		0		0		0		0		0		0		0		0		0		0		sp|P70362|UFD1_MOUSE Ubiquitin recognition factor in ER-associated degradation protein 1 OS=Mus musculus OX=10090 GN=Ufd1 PE=1 SV=2	1	6	6	6	5	3	4	4	4	5	6	4	5	3	6	4
P70372	P70372	20	20	20	ELAV-like protein 1	Elavl1	0		0		0		0		0		0		0		0		0		0		0		0		0		sp|P70372|ELAV1_MOUSE ELAV-like protein 1 OS=Mus musculus OX=10090 GN=Elavl1 PE=1 SV=2	1	20	20	20	13	12	15	13	15	15	18	14	17	14	15	13
P70380	P70380	2	2	2	Interleukin-18	Il18	0		0		0		0		0		0		0		0		0		0		0		0		0		sp|P70380|IL18_MOUSE Interleukin-18 OS=Mus musculus OX=10090 GN=Il18 PE=1 SV=2	1	2	2	2	1	1	0	0	1	2	1	0	1	1	1	0
P70388	P70388	8	8	8	DNA repair protein RAD50	Rad50	0		0		0		0		0		0		0		0		0		0		0		0		0		sp|P70388|RAD50_MOUSE DNA repair protein RAD50 OS=Mus musculus OX=10090 GN=Rad50 PE=1 SV=1	1	8	8	8	5	6	4	5	5	5	5	4	7	7	7	4
P70399	P70399	1	1	1	Tumor suppressor p53-binding protein 1	Tp53bp1	0		0		0		0		0		0		0		0		0		0		0		0		0		sp|P70399|TP53B_MOUSE TP53-binding protein 1 OS=Mus musculus OX=10090 GN=Tp53bp1 PE=1 SV=3	1	1	1	1	1	1	1	1	1	1	0	1	1	1	1	1
P70404	P70404	7	6	6	Isocitrate dehydrogenase [NAD] subunit gamma 1, mitochondrial	Idh3g	0		0		0		0		0		0		0		0		0		0		0		0		0		sp|P70404|IDHG1_MOUSE Isocitrate dehydrogenase [NAD] subunit gamma 1, mitochondrial OS=Mus musculus OX=10090 GN=Idh3g PE=1 SV=1	1	7	6	6	7	5	5	5	3	6	5	6	6	6	5	6
P70429	P70429	9	9	9	Ena/VASP-like protein	Evl	0		0		0		0		0		0		0		0		0		0		0		0		0		sp|P70429|EVL_MOUSE Ena/VASP-like protein OS=Mus musculus OX=10090 GN=Evl PE=1 SV=2	1	9	9	9	5	9	5	4	6	8	8	4	7	6	5	6
P70434	P70434	2	2	2	Interferon regulatory factor 7	Irf7	0		0		0		0		0		0		0		0		0		0		0		0		0		sp|P70434|IRF7_MOUSE Interferon regulatory factor 7 OS=Mus musculus OX=10090 GN=Irf7 PE=1 SV=1	1	2	2	2	1	1	0	0	2	2	1	1	1	1	0	0
P70441	P70441	11	11	11	Na(+)/H(+) exchange regulatory cofactor NHE-RF1	Slc9a3r1	0		0		0		0		0		0		0		0		0		0		0		0		0		sp|P70441|NHRF1_MOUSE Na(+)/H(+) exchange regulatory cofactor NHE-RF1 OS=Mus musculus OX=10090 GN=Slc9a3r1 PE=1 SV=3	1	11	11	11	9	11	9	10	10	10	10	8	10	9	8	7
P70444	P70444	4	4	4	BH3-interacting domain death agonist;BH3-interacting domain death agonist p15;BH3-interacting domain death agonist p13;BH3-interacting domain death agonist p11	Bid	0		0		0		0		0		0		0		0		0		0		0		0		0		sp|P70444|BID_MOUSE BH3-interacting domain death agonist OS=Mus musculus OX=10090 GN=Bid PE=1 SV=2	1	4	4	4	4	4	1	2	4	3	3	1	3	2	2	2
P70452	P70452	3	3	3	Syntaxin-4	Stx4	0		0		0		0		0		0		0		0		0		0		0		0		0		sp|P70452|STX4_MOUSE Syntaxin-4 OS=Mus musculus OX=10090 GN=Stx4 PE=1 SV=1	1	3	3	3	3	3	3	3	2	2	3	1	2	3	1	2
P70460	P70460	21	21	21	Vasodilator-stimulated phosphoprotein	Vasp	0		0		0		0		0		0		0		0		0		0		0		0		0		sp|P70460|VASP_MOUSE Vasodilator-stimulated phosphoprotein OS=Mus musculus OX=10090 GN=Vasp PE=1 SV=4	1	21	21	21	19	18	19	18	19	19	17	15	19	18	15	18
P70670	P70670	10	10	10	Nascent polypeptide-associated complex subunit alpha, muscle-specific form	Naca	0		0		0		0		0		0		0		0		0		0		0		0		0		sp|P70670|NACAM_MOUSE Nascent polypeptide-associated complex subunit alpha, muscle-specific form OS=Mus musculus OX=10090 GN=Naca PE=1 SV=2	1	10	10	10	7	9	8	8	7	9	9	8	9	8	9	9
P70671	P70671	1	1	1	Interferon regulatory factor 3	Irf3	0		0		0		0		0		0		0		0		0		0		0		0		0		sp|P70671|IRF3_MOUSE Interferon regulatory factor 3 OS=Mus musculus OX=10090 GN=Irf3 PE=1 SV=1	1	1	1	1	1	1	1	0	0	1	0	0	1	0	0	0
P70677	P70677	4	4	4	Caspase-3;Caspase-3 subunit p17;Caspase-3 subunit p12	Casp3	0		0		0		0		0		0		0		0		0		0		0		0		0		sp|P70677|CASP3_MOUSE Caspase-3 OS=Mus musculus OX=10090 GN=Casp3 PE=1 SV=1	1	4	4	4	2	1	1	2	3	2	2	4	3	1	4	2
P70697	P70697	4	4	4	Uroporphyrinogen decarboxylase	Urod	0		0		0		0		0		0		0		0		0		0		0		0		0		sp|P70697|DCUP_MOUSE Uroporphyrinogen decarboxylase OS=Mus musculus OX=10090 GN=Urod PE=1 SV=2	1	4	4	4	3	2	3	1	3	2	3	1	3	2	3	1
P70698	P70698	2	2	2	CTP synthase 1	Ctps1	0		0		0		0		0		0		0		0		0		0		0		0		0		sp|P70698|PYRG1_MOUSE CTP synthase 1 OS=Mus musculus OX=10090 GN=Ctps1 PE=1 SV=2	1	2	2	2	2	1	2	2	1	2	2	2	2	2	1	2
P70699	P70699	10	10	10	Lysosomal alpha-glucosidase	Gaa	0		0		0		0		0		0		0		0		0		0		0		0		0		sp|P70699|LYAG_MOUSE Lysosomal alpha-glucosidase OS=Mus musculus OX=10090 GN=Gaa PE=1 SV=2	1	10	10	10	6	4	5	5	6	7	8	3	8	6	7	5
P80313	P80313	31	31	31	T-complex protein 1 subunit eta	Cct7	0		0		0		0		0		0		0		0		0		0		0		0		0		sp|P80313|TCPH_MOUSE T-complex protein 1 subunit eta OS=Mus musculus OX=10090 GN=Cct7 PE=1 SV=1	1	31	31	31	23	24	26	24	24	27	27	24	25	23	27	24
P80314	P80314	53	53	53	T-complex protein 1 subunit beta	Cct2	0		0		0		0		0		0		0		0		0		0		0		0		0		sp|P80314|TCPB_MOUSE T-complex protein 1 subunit beta OS=Mus musculus OX=10090 GN=Cct2 PE=1 SV=4	1	53	53	53	38	45	37	39	44	47	40	37	38	43	42	38
P80315	P80315	38	38	38	T-complex protein 1 subunit delta	Cct4	0		0		0		0		0		0		0		0		0		0		0		0		0		sp|P80315|TCPD_MOUSE T-complex protein 1 subunit delta OS=Mus musculus OX=10090 GN=Cct4 PE=1 SV=3	1	38	38	38	29	30	30	28	31	32	30	25	31	28	29	24
P80316	P80316	36	36	36	T-complex protein 1 subunit epsilon	Cct5	0		0		0		0		0		0		0		0		0		0		0		0		0		sp|P80316|TCPE_MOUSE T-complex protein 1 subunit epsilon OS=Mus musculus OX=10090 GN=Cct5 PE=1 SV=1	1	36	36	36	29	29	26	26	27	31	31	24	29	26	31	22
P80317;Q61390	P80317	35;4	35;4	35;4	T-complex protein 1 subunit zeta	Cct6a	0		0		0		0		0		0		0		0		0		0		0		0		0		sp|P80317|TCPZ_MOUSE T-complex protein 1 subunit zeta OS=Mus musculus OX=10090 GN=Cct6a PE=1 SV=3	2	35	35	35	31	29	31	30	32	31	28	30	32	28	29	27
P80318	P80318	31	31	31	T-complex protein 1 subunit gamma	Cct3	0		0		0		0		0		0		0		0		0		0		0		0		0		sp|P80318|TCPG_MOUSE T-complex protein 1 subunit gamma OS=Mus musculus OX=10090 GN=Cct3 PE=1 SV=1	1	31	31	31	25	26	25	23	23	25	27	23	23	22	29	21
P81117	P81117	10	10	10	Nucleobindin-2;Nesfatin-1	Nucb2	0		0		0		0		0		0		0		0		0		0		0		0		0		sp|P81117|NUCB2_MOUSE Nucleobindin-2 OS=Mus musculus OX=10090 GN=Nucb2 PE=1 SV=2	1	10	10	10	8	8	8	8	6	10	8	7	8	10	8	6
P82343	P82343	2	2	2	N-acylglucosamine 2-epimerase	Renbp	0		0		0		0		0		0		0		0		0		0		0		0		0		sp|P82343|RENBP_MOUSE N-acylglucosamine 2-epimerase OS=Mus musculus OX=10090 GN=Renbp PE=1 SV=3	1	2	2	2	2	2	2	2	2	2	1	1	2	2	1	2
P83741;Q80UE6;Q3UH66	P83741	18;1;1	18;1;1	18;1;1	Serine/threonine-protein kinase WNK1	Wnk1	0		0		0		0		0		0		0		0		0		0		0		0		0		sp|P83741|WNK1_MOUSE Serine/threonine-protein kinase WNK1 OS=Mus musculus OX=10090 GN=Wnk1 PE=1 SV=2	3	18	18	18	15	13	15	11	15	12	14	8	16	14	12	13
P83870	P83870	9	9	9	PHD finger-like domain-containing protein 5A	Phf5a	0		0		0		0		0		0		0		0		0		0		0		0		0		sp|P83870|PHF5A_MOUSE PHD finger-like domain-containing protein 5A OS=Mus musculus OX=10090 GN=Phf5a PE=1 SV=1	1	9	9	9	9	7	6	6	7	7	7	6	8	7	5	7
Q8VCK3;P83887	Q8VCK3;P83887	1;1	1;1	1;1	Tubulin gamma-2 chain;Tubulin gamma-1 chain	Tubg2;Tubg1	0		0		0		0		0		0		0		0		0		0		0		0		0		sp|Q8VCK3|TBG2_MOUSE Tubulin gamma-2 chain OS=Mus musculus OX=10090 GN=Tubg2 PE=1 SV=1;sp|P83887|TBG1_MOUSE Tubulin gamma-1 chain OS=Mus musculus OX=10090 GN=Tubg1 PE=1 SV=1	2	1	1	1	1	1	1	1	1	1	1	1	1	1	1	1
P83917	P83917	5	4	4	Chromobox protein homolog 1	Cbx1	0		0		0		0		0		0		0		0		0		0		0		0		0		sp|P83917|CBX1_MOUSE Chromobox protein homolog 1 OS=Mus musculus OX=10090 GN=Cbx1 PE=1 SV=1	1	5	4	4	3	3	3	2	3	3	4	2	3	3	5	2
P83940	P83940	8	8	8	Transcription elongation factor B polypeptide 1	Tceb1	0		0		0		0		0		0		0		0		0		0		0		0		0		sp|P83940|ELOC_MOUSE Elongin-C OS=Mus musculus OX=10090 GN=Eloc PE=1 SV=1	1	8	8	8	7	6	5	4	6	7	8	3	6	6	4	6
P84089	P84089	7	7	7	Enhancer of rudimentary homolog	Erh	0		0		0		0		0		0		0		0		0		0		0		0		0		sp|P84089|ERH_MOUSE Enhancer of rudimentary homolog OS=Mus musculus OX=10090 GN=Erh PE=1 SV=1	1	7	7	7	5	5	5	5	6	7	6	4	6	6	4	5
P84091	P84091	14	14	14	AP-2 complex subunit mu	Ap2m1	0		0		0		0		0		0		0		0		0		0		0		0		0		sp|P84091|AP2M1_MOUSE AP-2 complex subunit mu OS=Mus musculus OX=10090 GN=Ap2m1 PE=1 SV=1	1	14	14	14	12	12	12	10	12	10	14	11	14	10	12	8
P84096	P84096	12	11	11	Rho-related GTP-binding protein RhoG	Rhog	0		0		0		0		0		0		0		0		0		0		0		0		0		sp|P84096|RHOG_MOUSE Rho-related GTP-binding protein RhoG OS=Mus musculus OX=10090 GN=Rhog PE=1 SV=1	1	12	11	11	8	11	9	10	9	9	10	8	7	9	10	9
P84099	P84099	20	20	20	60S ribosomal protein L19	Rpl19	0		0		0		0		0		0		0		0		0		0		0		0		0		sp|P84099|RL19_MOUSE 60S ribosomal protein L19 OS=Mus musculus OX=10090 GN=Rpl19 PE=1 SV=1	1	20	20	20	18	15	19	16	18	18	17	16	18	19	12	15
P84104	P84104	14	14	13	Serine/arginine-rich splicing factor 3	Srsf3	0		0		0		0		0		0		0		0		0		0		0		0		0		sp|P84104|SRSF3_MOUSE Serine/arginine-rich splicing factor 3 OS=Mus musculus OX=10090 GN=Srsf3 PE=1 SV=1	1	14	14	13	11	12	11	9	13	13	11	11	13	10	10	10
P84228	P84228	21	21	3	Histone H3.2	Hist1h3b	0		0		0		0		0		0		0		0		0		0		0		0		0		sp|P84228|H32_MOUSE Histone H3.2 OS=Mus musculus OX=10090 GN=H3c15 PE=1 SV=2	1	21	21	3	17	18	19	17	17	18	18	18	20	19	16	18
P85094	P85094	4	4	4	Isochorismatase domain-containing protein 2A, mitochondrial	Isoc2a	0		0		0		0		0		0		0		0		0		0		0		0		0		sp|P85094|ISC2A_MOUSE Isochorismatase domain-containing protein 2A OS=Mus musculus OX=10090 GN=Isoc2a PE=1 SV=1	1	4	4	4	3	4	3	3	2	4	3	2	3	3	2	3
P97287	P97287	7	7	7	Induced myeloid leukemia cell differentiation protein Mcl-1 homolog	Mcl1	0		0		0		0		0		0		0		0		0		0		0		0		0		sp|P97287|MCL1_MOUSE Induced myeloid leukemia cell differentiation protein Mcl-1 homolog OS=Mus musculus OX=10090 GN=Mcl1 PE=1 SV=3	1	7	7	7	6	6	4	3	7	6	5	3	6	5	5	3
P97300	P97300	2	2	2	Neuroplastin	Nptn	0		0		0		0		0		0		0		0		0		0		0		0		0		sp|P97300|NPTN_MOUSE Neuroplastin OS=Mus musculus OX=10090 GN=Nptn PE=1 SV=3	1	2	2	2	2	2	2	2	2	1	2	2	2	2	2	2
P97304	P97304	2	2	2	DNA-directed RNA polymerases I and III subunit RPAC2	Polr1d	0		0		0		0		0		0		0		0		0		0		0		0		0		sp|P97304|RPAC2_MOUSE DNA-directed RNA polymerases I and III subunit RPAC2 OS=Mus musculus OX=10090 GN=Polr1d PE=1 SV=1	1	2	2	2	2	1	1	1	2	2	2	2	2	2	2	2
P97310	P97310	11	11	11	DNA replication licensing factor MCM2	Mcm2	0		0		0		0		0		0		0		0		0		0		0		0		0		sp|P97310|MCM2_MOUSE DNA replication licensing factor MCM2 OS=Mus musculus OX=10090 GN=Mcm2 PE=1 SV=3	1	11	11	11	5	4	3	4	9	7	5	3	7	7	7	5
P97311	P97311	16	16	16	DNA replication licensing factor MCM6	Mcm6	0		0		0		0		0		0		0		0		0		0		0		0		0		sp|P97311|MCM6_MOUSE DNA replication licensing factor MCM6 OS=Mus musculus OX=10090 GN=Mcm6 PE=1 SV=1	1	16	16	16	15	14	13	12	13	11	13	10	14	12	13	11
P97315	P97315	10	10	10	Cysteine and glycine-rich protein 1	Csrp1	0		0		0		0		0		0		0		0		0		0		0		0		0		sp|P97315|CSRP1_MOUSE Cysteine and glycine-rich protein 1 OS=Mus musculus OX=10090 GN=Csrp1 PE=1 SV=3	1	10	10	10	9	8	8	8	9	8	8	8	9	8	8	9
P97351	P97351	45	45	45	40S ribosomal protein S3a	Rps3a	0		0		0		0		0		0		0		0		0		0		0		0		0		sp|P97351|RS3A_MOUSE 40S ribosomal protein S3a OS=Mus musculus OX=10090 GN=Rps3a PE=1 SV=3	1	45	45	45	42	41	44	40	43	44	41	40	43	42	35	40
P97352	P97352	4	4	4	Protein S100-A13	S100a13	0		0		0		0		0		0		0		0		0		0		0		0		0		sp|P97352|S10AD_MOUSE Protein S100-A13 OS=Mus musculus OX=10090 GN=S100a13 PE=1 SV=1	1	4	4	4	1	2	1	1	1	1	2	2	2	2	3	1
P97355	P97355	2	2	2	Spermine synthase	Sms	0		0		0		0		0		0		0		0		0		0		0		0		0		sp|P97355|SPSY_MOUSE Spermine synthase OS=Mus musculus OX=10090 GN=Sms PE=1 SV=1	1	2	2	2	2	2	2	1	1	0	1	0	2	1	1	0
P97360	P97360	2	2	2	Transcription factor ETV6	Etv6	0		0		0		0		0		0		0		0		0		0		0		0		0		sp|P97360|ETV6_MOUSE Transcription factor ETV6 OS=Mus musculus OX=10090 GN=Etv6 PE=1 SV=1	1	2	2	2	1	0	0	0	2	2	1	0	2	0	2	1
P97364	P97364	3	3	3	Selenide, water dikinase 2	Sephs2	0		0		0		0		0		0		0		0		0		0		0		0		0		sp|P97364|SPS2_MOUSE Selenide, water dikinase 2 OS=Mus musculus OX=10090 GN=Sephs2 PE=1 SV=3	1	3	3	3	2	2	1	1	1	2	2	1	1	2	3	2
P97369	P97369	22	22	22	Neutrophil cytosol factor 4	Ncf4	0		0		0		0		0		0		0		0		0		0		0		0		0		sp|P97369|NCF4_MOUSE Neutrophil cytosol factor 4 OS=Mus musculus OX=10090 GN=Ncf4 PE=1 SV=2	1	22	22	22	15	17	14	11	16	12	15	10	17	15	16	11
P97370	P97370	10	10	10	Sodium/potassium-transporting ATPase subunit beta-3	Atp1b3	0		0		0		0		0		0		0		0		0		0		0		0		0		sp|P97370|AT1B3_MOUSE Sodium/potassium-transporting ATPase subunit beta-3 OS=Mus musculus OX=10090 GN=Atp1b3 PE=1 SV=1	1	10	10	10	7	7	7	6	7	6	7	7	10	4	7	6
P97371	P97371	17	17	17	Proteasome activator complex subunit 1	Psme1	0		0		0		0		0		0		0		0		0		0		0		0		0		sp|P97371|PSME1_MOUSE Proteasome activator complex subunit 1 OS=Mus musculus OX=10090 GN=Psme1 PE=1 SV=2	1	17	17	17	16	14	17	15	16	16	17	14	17	15	16	14
P97372	P97372	20	20	20	Proteasome activator complex subunit 2	Psme2	0		0		0		0		0		0		0		0		0		0		0		0		0		sp|P97372|PSME2_MOUSE Proteasome activator complex subunit 2 OS=Mus musculus OX=10090 GN=Psme2 PE=1 SV=4	1	20	20	20	16	15	17	14	17	17	16	15	18	16	13	15
P97376	P97376	6	6	6	Protein FRG1	Frg1	0		0		0		0		0		0		0		0		0		0		0		0		0		sp|P97376|FRG1_MOUSE Protein FRG1 OS=Mus musculus OX=10090 GN=Frg1 PE=1 SV=2	1	6	6	6	3	4	3	2	4	3	2	3	4	2	2	1
P97377;Q80YP0	P97377	4;1	4;1	4;1	Cyclin-dependent kinase 2	Cdk2	0		0		0		0		0		0		0		0		0		0		0		0		0		sp|P97377|CDK2_MOUSE Cyclin-dependent kinase 2 OS=Mus musculus OX=10090 GN=Cdk2 PE=1 SV=2	2	4	4	4	2	3	1	2	1	2	2	2	4	2	2	2
P97379	P97379	9	7	7	Ras GTPase-activating protein-binding protein 2	G3bp2	0		0		0		0		0		0		0		0		0		0		0		0		0		sp|P97379|G3BP2_MOUSE Ras GTPase-activating protein-binding protein 2 OS=Mus musculus OX=10090 GN=G3bp2 PE=1 SV=2	1	9	7	7	6	6	5	6	7	7	5	5	6	8	5	5
P97384	P97384	5	5	5	Annexin A11	Anxa11	0		0		0		0		0		0		0		0		0		0		0		0		0		sp|P97384|ANX11_MOUSE Annexin A11 OS=Mus musculus OX=10090 GN=Anxa11 PE=1 SV=2	1	5	5	5	2	3	3	2	2	4	3	5	4	2	4	3
P97386	P97386	3	3	3	DNA ligase 3	Lig3	0		0		0		0		0		0		0		0		0		0		0		0		0		sp|P97386|DNLI3_MOUSE DNA ligase 3 OS=Mus musculus OX=10090 GN=Lig3 PE=1 SV=2	1	3	3	3	3	2	2	2	3	3	2	2	3	3	3	3
P97390	P97390	1	1	1	Vacuolar protein sorting-associated protein 45	Vps45	0		0		0		0		0		0		0		0		0		0		0		0		0		sp|P97390|VPS45_MOUSE Vacuolar protein sorting-associated protein 45 OS=Mus musculus OX=10090 GN=Vps45 PE=1 SV=1	1	1	1	1	1	1	1	1	1	1	1	1	1	1	1	1
P97429	P97429	21	21	21	Annexin A4	Anxa4	0		0		0		0		0		0		0		0		0		0		0		0		0		sp|P97429|ANXA4_MOUSE Annexin A4 OS=Mus musculus OX=10090 GN=Anxa4 PE=1 SV=4	1	21	21	21	15	17	18	15	15	17	18	15	16	13	17	17
P97450	P97450	8	8	8	ATP synthase-coupling factor 6, mitochondrial	Atp5j	0		0		0		0		0		0		0		0		0		0		0		0		0		sp|P97450|ATP5J_MOUSE ATP synthase-coupling factor 6, mitochondrial OS=Mus musculus OX=10090 GN=Atp5pf PE=1 SV=1	1	8	8	8	6	7	3	4	4	5	6	3	5	7	5	4
P97452	P97452	15	15	15	Ribosome biogenesis protein BOP1	Bop1	0		0		0		0		0		0		0		0		0		0		0		0		0		sp|P97452|BOP1_MOUSE Ribosome biogenesis protein BOP1 OS=Mus musculus OX=10090 GN=Bop1 PE=1 SV=1	1	15	15	15	11	11	8	7	12	10	11	8	14	9	10	8
P97461	P97461	18	18	18	40S ribosomal protein S5;40S ribosomal protein S5, N-terminally processed	Rps5	0		0		0		0		0		0		0		0		0		0		0		0		0		sp|P97461|RS5_MOUSE 40S ribosomal protein S5 OS=Mus musculus OX=10090 GN=Rps5 PE=1 SV=3	1	18	18	18	13	14	11	12	14	14	14	11	14	14	13	12
P97465	P97465	6	6	6	Docking protein 1	Dok1	0		0		0		0		0		0		0		0		0		0		0		0		0		sp|P97465|DOK1_MOUSE Docking protein 1 OS=Mus musculus OX=10090 GN=Dok1 PE=1 SV=2	1	6	6	6	5	4	4	4	3	4	4	3	5	3	5	3
P97470	P97470	2	2	2	Serine/threonine-protein phosphatase 4 catalytic subunit	Ppp4c	0		0		0		0		0		0		0		0		0		0		0		0		0		sp|P97470|PP4C_MOUSE Serine/threonine-protein phosphatase 4 catalytic subunit OS=Mus musculus OX=10090 GN=Ppp4c PE=1 SV=2	1	2	2	2	1	2	2	1	1	2	2	2	1	2	2	1
P97478	P97478	1	1	1	5-demethoxyubiquinone hydroxylase, mitochondrial	Coq7	0		0		0		0		0		0		0		0		0		0		0		0		0		sp|P97478|COQ7_MOUSE 5-demethoxyubiquinone hydroxylase, mitochondrial OS=Mus musculus OX=10090 GN=Coq7 PE=1 SV=3	1	1	1	1	0	0	0	0	1	0	1	0	1	1	1	0
P97492	P97492	6	6	6	Regulator of G-protein signaling 14	Rgs14	0		0		0		0		0		0		0		0		0		0		0		0		0		sp|P97492|RGS14_MOUSE Regulator of G-protein signaling 14 OS=Mus musculus OX=10090 GN=Rgs14 PE=1 SV=2	1	6	6	6	4	4	2	2	6	4	4	3	5	0	3	2
P97493	P97493	2	2	2	Thioredoxin, mitochondrial	Txn2	0		0		0		0		0		0		0		0		0		0		0		0		0		sp|P97493|THIOM_MOUSE Thioredoxin, mitochondrial OS=Mus musculus OX=10090 GN=Txn2 PE=1 SV=1	1	2	2	2	2	1	2	2	2	2	1	2	2	1	2	2
P97494	P97494	4	4	4	Glutamate--cysteine ligase catalytic subunit	Gclc	0		0		0		0		0		0		0		0		0		0		0		0		0		sp|P97494|GSH1_MOUSE Glutamate--cysteine ligase catalytic subunit OS=Mus musculus OX=10090 GN=Gclc PE=1 SV=4	1	4	4	4	4	2	4	2	2	2	2	3	3	2	3	2
P97496	P97496	11	6	6	SWI/SNF complex subunit SMARCC1	Smarcc1	0		0		0		0		0		0		0		0		0		0		0		0		0		sp|P97496|SMRC1_MOUSE SWI/SNF complex subunit SMARCC1 OS=Mus musculus OX=10090 GN=Smarcc1 PE=1 SV=2	1	11	6	6	7	5	6	2	6	4	5	7	6	7	8	8
P97742	P97742	1	1	1	Carnitine O-palmitoyltransferase 1, liver isoform	Cpt1a	0		0		0		0		0		0		0		0		0		0		0		0		0		sp|P97742|CPT1A_MOUSE Carnitine O-palmitoyltransferase 1, liver isoform OS=Mus musculus OX=10090 GN=Cpt1a PE=1 SV=4	1	1	1	1	0	0	0	0	0	0	0	0	0	0	1	0
P97760	P97760	5	5	5	DNA-directed RNA polymerase II subunit RPB3	Polr2c	0		0		0		0		0		0		0		0		0		0		0		0		0		sp|P97760|RPB3_MOUSE DNA-directed RNA polymerase II subunit RPB3 OS=Mus musculus OX=10090 GN=Polr2c PE=1 SV=2	1	5	5	5	2	4	1	2	3	4	2	2	1	4	3	2
P97765	P97765	6	6	6	WW domain-binding protein 2	Wbp2	0		0		0		0		0		0		0		0		0		0		0		0		0		sp|P97765|WBP2_MOUSE WW domain-binding protein 2 OS=Mus musculus OX=10090 GN=Wbp2 PE=1 SV=1	1	6	6	6	4	5	2	5	3	3	4	2	4	5	6	4
P97770	P97770	2	2	2	THUMP domain-containing protein 3	Thumpd3	0		0		0		0		0		0		0		0		0		0		0		0		0		sp|P97770|THUM3_MOUSE THUMP domain-containing protein 3 OS=Mus musculus OX=10090 GN=Thumpd3 PE=1 SV=1	1	2	2	2	1	1	0	1	1	0	1	1	1	1	1	0
P97789	P97789	3	3	3	5-3 exoribonuclease 1	Xrn1	0		0		0		0		0		0		0		0		0		0		0		0		0		sp|P97789|XRN1_MOUSE 5-3 exoribonuclease 1 OS=Mus musculus OX=10090 GN=Xrn1 PE=1 SV=1	1	3	3	3	1	3	2	2	2	2	2	1	3	3	2	1
P97797;A0A0A6YYP6	P97797	9;1	9;1	9;1	Tyrosine-protein phosphatase non-receptor type substrate 1	Sirpa	0		0		0		0		0		0		0		0		0		0		0		0		0		sp|P97797|SHPS1_MOUSE Tyrosine-protein phosphatase non-receptor type substrate 1 OS=Mus musculus OX=10090 GN=Sirpa PE=1 SV=2	2	9	9	9	6	7	7	4	8	6	8	5	7	7	5	4
P97807	P97807	24	24	24	Fumarate hydratase, mitochondrial	Fh	0		0		0		0		0		0		0		0		0		0		0		0		0		sp|P97807|FUMH_MOUSE Fumarate hydratase, mitochondrial OS=Mus musculus OX=10090 GN=Fh PE=1 SV=3	1	24	24	24	19	17	17	19	20	19	20	17	19	18	18	18
P97808	P97808	1	1	1	FXYD domain-containing ion transport regulator 5	Fxyd5	0		0		0		0		0		0		0		0		0		0		0		0		0		sp|P97808|FXYD5_MOUSE FXYD domain-containing ion transport regulator 5 OS=Mus musculus OX=10090 GN=Fxyd5 PE=1 SV=3	1	1	1	1	0	0	0	0	0	0	1	0	0	1	0	1
P97814	P97814	9	9	9	Proline-serine-threonine phosphatase-interacting protein 1	Pstpip1	0		0		0		0		0		0		0		0		0		0		0		0		0		sp|P97814|PPIP1_MOUSE Proline-serine-threonine phosphatase-interacting protein 1 OS=Mus musculus OX=10090 GN=Pstpip1 PE=1 SV=1	1	9	9	9	7	4	7	4	7	6	6	6	7	4	5	7
P97820;P83510	P97820	3;1	2;0	2;0	Mitogen-activated protein kinase kinase kinase kinase 4	Map4k4	0		0		0		0		0		0		0		0		0		0		0		0		0		sp|P97820|M4K4_MOUSE Mitogen-activated protein kinase kinase kinase kinase 4 OS=Mus musculus OX=10090 GN=Map4k4 PE=1 SV=1	2	3	2	2	2	3	2	3	1	3	3	3	3	3	2	2
P97821	P97821	10	10	10	Dipeptidyl peptidase 1;Dipeptidyl peptidase 1 exclusion domain chain;Dipeptidyl peptidase 1 heavy chain;Dipeptidyl peptidase 1 light chain	Ctsc	0		0		0		0		0		0		0		0		0		0		0		0		0		sp|P97821|CATC_MOUSE Dipeptidyl peptidase 1 OS=Mus musculus OX=10090 GN=Ctsc PE=1 SV=1	1	10	10	10	9	9	7	8	8	9	10	9	8	9	7	8
P97822	P97822	7	7	7	Acidic leucine-rich nuclear phosphoprotein 32 family member E	Anp32e	0		0		0		0		0		0		0		0		0		0		0		0		0		sp|P97822|AN32E_MOUSE Acidic leucine-rich nuclear phosphoprotein 32 family member E OS=Mus musculus OX=10090 GN=Anp32e PE=1 SV=2	1	7	7	7	7	4	6	5	6	6	6	5	6	4	6	6
P97823	P97823	5	5	5	Acyl-protein thioesterase 1	Lypla1	0		0		0		0		0		0		0		0		0		0		0		0		0		sp|P97823|LYPA1_MOUSE Acyl-protein thioesterase 1 OS=Mus musculus OX=10090 GN=Lypla1 PE=1 SV=1	1	5	5	5	2	2	2	2	2	2	3	4	2	3	4	3
P97825	P97825	4	4	4	Hematological and neurological expressed 1 protein;Hematological and neurological expressed 1 protein, N-terminally processed	Hn1	0		0		0		0		0		0		0		0		0		0		0		0		0		sp|P97825|JUPI1_MOUSE Jupiter microtubule associated homolog 1 OS=Mus musculus OX=10090 GN=Jpt1 PE=1 SV=3	1	4	4	4	4	4	4	4	4	4	4	4	4	4	4	4
P97855	P97855	19	19	17	Ras GTPase-activating protein-binding protein 1	G3bp1	0		0		0		0		0		0		0		0		0		0		0		0		0		sp|P97855|G3BP1_MOUSE Ras GTPase-activating protein-binding protein 1 OS=Mus musculus OX=10090 GN=G3bp1 PE=1 SV=1	1	19	19	17	18	15	16	16	18	16	15	15	17	16	14	15
P97863	P97863	1	1	1	Nuclear factor 1 B-type	Nfib	0		0		0		0		0		0		0		0		0		0		0		0		0		sp|P97863|NFIB_MOUSE Nuclear factor 1 B-type OS=Mus musculus OX=10090 GN=Nfib PE=1 SV=2	1	1	1	1	0	0	1	0	0	0	0	0	1	0	0	0
P97864	P97864	1	1	1	Caspase-7;Caspase-7 subunit p20;Caspase-7 subunit p11	Casp7	0		0		0		0		0		0		0		0		0		0		0		0		0		sp|P97864|CASP7_MOUSE Caspase-7 OS=Mus musculus OX=10090 GN=Casp7 PE=1 SV=2	1	1	1	1	0	0	0	0	1	1	0	1	1	1	1	1
P97868	P97868	3	3	3	E3 ubiquitin-protein ligase RBBP6	Rbbp6	0		0		0		0		0		0		0		0		0		0		0		0		0		sp|P97868|RBBP6_MOUSE E3 ubiquitin-protein ligase RBBP6 OS=Mus musculus OX=10090 GN=Rbbp6 PE=1 SV=5	1	3	3	3	3	3	1	1	2	2	0	0	3	2	0	1
P98078	P98078	34	34	34	Disabled homolog 2	Dab2	0		0		0		0		0		0		0		0		0		0		0		0		0		sp|P98078|DAB2_MOUSE Disabled homolog 2 OS=Mus musculus OX=10090 GN=Dab2 PE=1 SV=2	1	34	34	34	30	29	30	30	27	31	30	29	29	30	26	28
P98083;Q8BMC3	P98083	5;1	5;1	5;1	SHC-transforming protein 1	Shc1	0		0		0		0		0		0		0		0		0		0		0		0		0		sp|P98083|SHC1_MOUSE SHC-transforming protein 1 OS=Mus musculus OX=10090 GN=Shc1 PE=1 SV=3	2	5	5	5	3	2	3	2	3	5	2	3	3	4	3	3
P98086	P98086	3	3	3	Complement C1q subcomponent subunit A	C1qa	0		0		0		0		0		0		0		0		0		0		0		0		0		sp|P98086|C1QA_MOUSE Complement C1q subcomponent subunit A OS=Mus musculus OX=10090 GN=C1qa PE=1 SV=2	1	3	3	3	3	1	2	2	1	1	2	2	2	2	2	1
P98195	P98195	1	1	1	Probable phospholipid-transporting ATPase IIB	Atp9b	0		0		0		0		0		0		0		0		0		0		0		0		0		sp|P98195|ATP9B_MOUSE Probable phospholipid-transporting ATPase IIB OS=Mus musculus OX=10090 GN=Atp9b PE=1 SV=4	1	1	1	1	0	1	1	0	1	1	1	1	1	1	1	1
P99024	P99024	40	11	9	Tubulin beta-5 chain	Tubb5	0		0		0		0		0		0		0		0		0		0		0		0		0		sp|P99024|TBB5_MOUSE Tubulin beta-5 chain OS=Mus musculus OX=10090 GN=Tubb5 PE=1 SV=1	1	40	11	9	40	39	40	38	39	36	38	34	39	38	37	34
P99026	P99026	2	2	2	Proteasome subunit beta type-4	Psmb4	0		0		0		0		0		0		0		0		0		0		0		0		0		sp|P99026|PSB4_MOUSE Proteasome subunit beta type-4 OS=Mus musculus OX=10090 GN=Psmb4 PE=1 SV=1	1	2	2	2	0	1	0	0	2	0	1	0	1	0	2	0
P99027;A0A5F8MPY2	P99027;A0A5F8MPY2	14;11	14;11	14;11	60S acidic ribosomal protein P2	Rplp2	0		0		0		0		0		0		0		0		0		0		0		0		0		sp|P99027|RLA2_MOUSE 60S acidic ribosomal protein P2 OS=Mus musculus OX=10090 GN=Rplp2 PE=1 SV=3;tr|A0A5F8MPY2|A0A5F8MPY2_MOUSE 60S acidic ribosomal protein P2 OS=Mus musculus OX=10090 GN=Rplp2-ps1 PE=3 SV=1	2	14	14	14	13	12	13	12	13	13	13	13	13	13	14	13
P99028	P99028	4	4	4	Cytochrome b-c1 complex subunit 6, mitochondrial	Uqcrh	0		0		0		0		0		0		0		0		0		0		0		0		0		sp|P99028|QCR6_MOUSE Cytochrome b-c1 complex subunit 6, mitochondrial OS=Mus musculus OX=10090 GN=Uqcrh PE=1 SV=2	1	4	4	4	4	4	4	4	4	4	4	4	4	4	4	4
P99029	P99029	27	27	27	Peroxiredoxin-5, mitochondrial	Prdx5	0		0		0		0		0		0		0		0		0		0		0		0		0		sp|P99029|PRDX5_MOUSE Peroxiredoxin-5, mitochondrial OS=Mus musculus OX=10090 GN=Prdx5 PE=1 SV=2	1	27	27	27	24	23	26	25	26	24	23	23	27	25	22	24
Q00322	Q00322	4	4	4	CCAAT/enhancer-binding protein delta	Cebpd	0		0		0		0		0		0		0		0		0		0		0		0		0		sp|Q00322|CEBPD_MOUSE CCAAT/enhancer-binding protein delta OS=Mus musculus OX=10090 GN=Cebpd PE=1 SV=2	1	4	4	4	2	1	0	1	3	4	2	3	3	1	4	3
Q00422	Q00422	2	2	2	GA-binding protein alpha chain	Gabpa	0		0		0		0		0		0		0		0		0		0		0		0		0		sp|Q00422|GABPA_MOUSE GA-binding protein alpha chain OS=Mus musculus OX=10090 GN=Gabpa PE=1 SV=2	1	2	2	2	2	2	0	1	1	2	1	0	1	1	2	1
Q00519	Q00519	24	24	24	Xanthine dehydrogenase/oxidase;Xanthine dehydrogenase;Xanthine oxidase	Xdh	0		0		0		0		0		0		0		0		0		0		0		0		0		sp|Q00519|XDH_MOUSE Xanthine dehydrogenase/oxidase OS=Mus musculus OX=10090 GN=Xdh PE=1 SV=5	1	24	24	24	18	19	19	19	17	20	17	20	16	15	22	21
Q00558	Q00558	1	1	1	Factor VIII intron 22 protein	F8a1	0		0		0		0		0		0		0		0		0		0		0		0		0		sp|Q00558|HAP40_MOUSE 40-kDa huntingtin-associated protein OS=Mus musculus OX=10090 GN=F8a1 PE=1 SV=1	1	1	1	1	0	0	1	1	1	1	1	1	1	0	1	1
Q00612;P97324;REV__P46662	Q00612	21;4;1	21;4;1	21;4;1	Glucose-6-phosphate 1-dehydrogenase X	G6pdx	0		0		0		0		0		0		0		0		0		0		0		0		0		sp|Q00612|G6PD1_MOUSE Glucose-6-phosphate 1-dehydrogenase X OS=Mus musculus OX=10090 GN=G6pdx PE=1 SV=3	3	21	21	21	19	20	19	18	18	18	20	19	19	19	18	17
Q00651	Q00651	3	3	3	Integrin alpha-4	Itga4	0		0		0		0		0		0		0		0		0		0		0		0		0		sp|Q00651|ITA4_MOUSE Integrin alpha-4 OS=Mus musculus OX=10090 GN=Itga4 PE=1 SV=1	1	3	3	3	3	2	1	0	3	1	1	1	3	2	3	1
Q00899;P22227;Q3TTC2	Q00899	4;1;1	4;1;1	4;1;1	Transcriptional repressor protein YY1	Yy1	0		0		0		0		0		0		0		0		0		0		0		0		0		sp|Q00899|TYY1_MOUSE Transcriptional repressor protein YY1 OS=Mus musculus OX=10090 GN=Yy1 PE=1 SV=1	3	4	4	4	3	4	2	2	4	2	2	1	3	2	1	2
Q00PI9	Q00PI9	24	24	24	Heterogeneous nuclear ribonucleoprotein U-like protein 2	Hnrnpul2	0		0		0		0		0		0		0		0		0		0		0		0		0		sp|Q00PI9|HNRL2_MOUSE Heterogeneous nuclear ribonucleoprotein U-like protein 2 OS=Mus musculus OX=10090 GN=Hnrnpul2 PE=1 SV=2	1	24	24	24	19	19	17	17	21	18	14	16	17	21	15	15
Q01147	Q01147	1	1	1	Cyclic AMP-responsive element-binding protein 1	Creb1	0		0		0		0		0		0		0		0		0		0		0		0		0		sp|Q01147|CREB1_MOUSE Cyclic AMP-responsive element-binding protein 1 OS=Mus musculus OX=10090 GN=Creb1 PE=1 SV=2	1	1	1	1	1	1	1	1	1	1	1	1	1	1	1	0
Q01320	Q01320	6	6	6	DNA topoisomerase 2-alpha	Top2a	0		0		0		0		0		0		0		0		0		0		0		0		0		sp|Q01320|TOP2A_MOUSE DNA topoisomerase 2-alpha OS=Mus musculus OX=10090 GN=Top2a PE=1 SV=2	1	6	6	6	4	4	4	3	3	3	4	4	4	2	5	6
Q01405	Q01405	4	2	2	Protein transport protein Sec23A	Sec23a	0		0		0		0		0		0		0		0		0		0		0		0		0		sp|Q01405|SC23A_MOUSE Protein transport protein Sec23A OS=Mus musculus OX=10090 GN=Sec23a PE=1 SV=2	1	4	2	2	4	3	3	3	3	3	3	2	4	3	3	1
Q01730	Q01730	5	5	5	Ras suppressor protein 1	Rsu1	0		0		0		0		0		0		0		0		0		0		0		0		0		sp|Q01730|RSU1_MOUSE Ras suppressor protein 1 OS=Mus musculus OX=10090 GN=Rsu1 PE=1 SV=3	1	5	5	5	4	4	4	3	4	5	3	4	3	4	5	3
Q01768	Q01768	20	20	11	Nucleoside diphosphate kinase B	Nme2	0		0		0		0		0		0		0		0		0		0		0		0		0		sp|Q01768|NDKB_MOUSE Nucleoside diphosphate kinase B OS=Mus musculus OX=10090 GN=Nme2 PE=1 SV=1	1	20	20	11	20	18	18	17	17	16	17	17	18	18	17	16
Q01853	Q01853	76	76	76	Transitional endoplasmic reticulum ATPase	Vcp	0		0		0		0		0		0		0		0		0		0		0		0		0		sp|Q01853|TERA_MOUSE Transitional endoplasmic reticulum ATPase OS=Mus musculus OX=10090 GN=Vcp PE=1 SV=4	1	76	76	76	61	66	62	60	69	68	67	54	66	69	60	54
Q01965	Q01965	7	7	7	T-lymphocyte surface antigen Ly-9	Ly9	0		0		0		0		0		0		0		0		0		0		0		0		0		sp|Q01965|LY9_MOUSE T-lymphocyte surface antigen Ly-9 OS=Mus musculus OX=10090 GN=Ly9 PE=1 SV=2	1	7	7	7	6	5	5	5	6	5	5	6	6	5	6	5
Q02053;P31254	Q02053	38;3	38;3	38;3	Ubiquitin-like modifier-activating enzyme 1	Uba1	0		0		0		0		0		0		0		0		0		0		0		0		0		sp|Q02053|UBA1_MOUSE Ubiquitin-like modifier-activating enzyme 1 OS=Mus musculus OX=10090 GN=Uba1 PE=1 SV=1	2	38	38	38	28	28	26	23	30	28	32	23	33	32	31	27
Q02105	Q02105	4	4	4	Complement C1q subcomponent subunit C	C1qc	0		0		0		0		0		0		0		0		0		0		0		0		0		sp|Q02105|C1QC_MOUSE Complement C1q subcomponent subunit C OS=Mus musculus OX=10090 GN=C1qc PE=1 SV=2	1	4	4	4	3	4	3	3	4	4	2	3	4	4	4	4
Q02819	Q02819	10	10	10	Nucleobindin-1	Nucb1	0		0		0		0		0		0		0		0		0		0		0		0		0		sp|Q02819|NUCB1_MOUSE Nucleobindin-1 OS=Mus musculus OX=10090 GN=Nucb1 PE=1 SV=2	1	10	10	10	8	5	8	6	7	7	8	7	6	7	6	6
Q03265	Q03265	49	49	49	ATP synthase subunit alpha, mitochondrial	Atp5a1	0		0		0		0		0		0		0		0		0		0		0		0		0		sp|Q03265|ATPA_MOUSE ATP synthase subunit alpha, mitochondrial OS=Mus musculus OX=10090 GN=Atp5f1a PE=1 SV=1	1	49	49	49	41	42	39	40	40	43	41	38	41	41	44	38
Q03267	Q03267	2	2	2	DNA-binding protein Ikaros	Ikzf1	0		0		0		0		0		0		0		0		0		0		0		0		0		sp|Q03267|IKZF1_MOUSE DNA-binding protein Ikaros OS=Mus musculus OX=10090 GN=Ikzf1 PE=1 SV=2	1	2	2	2	2	2	2	0	2	2	2	1	1	1	1	1
Q03347	Q03347	3	3	3	Runt-related transcription factor 1	Runx1	0		0		0		0		0		0		0		0		0		0		0		0		0		sp|Q03347|RUNX1_MOUSE Runt-related transcription factor 1 OS=Mus musculus OX=10090 GN=Runx1 PE=1 SV=1	1	3	3	3	2	1	2	0	3	3	2	1	3	2	3	1
Q03366	Q03366	3	3	3	C-C motif chemokine 7	Ccl7	0		0		0		0		0		0		0		0		0		0		0		0		0		sp|Q03366|CCL7_MOUSE C-C motif chemokine 7 OS=Mus musculus OX=10090 GN=Ccl7 PE=3 SV=1	1	3	3	3	0	0	0	0	2	3	3	3	0	0	0	0
Q03958	Q03958	11	11	11	Prefoldin subunit 6	Pfdn6	0		0		0		0		0		0		0		0		0		0		0		0		0		sp|Q03958|PFD6_MOUSE Prefoldin subunit 6 OS=Mus musculus OX=10090 GN=Pfdn6 PE=1 SV=1	1	11	11	11	9	8	10	7	11	8	7	9	10	10	9	8
Q03963	Q03963	16	16	16	Interferon-induced, double-stranded RNA-activated protein kinase	Eif2ak2	0		0		0		0		0		0		0		0		0		0		0		0		0		sp|Q03963|E2AK2_MOUSE Interferon-induced, double-stranded RNA-activated protein kinase OS=Mus musculus OX=10090 GN=Eif2ak2 PE=1 SV=2	1	16	16	16	12	12	13	11	14	12	13	9	15	10	12	8
Q04207	Q04207	3	3	3	Transcription factor p65	Rela	0		0		0		0		0		0		0		0		0		0		0		0		0		sp|Q04207|TF65_MOUSE Transcription factor p65 OS=Mus musculus OX=10090 GN=Rela PE=1 SV=1	1	3	3	3	3	2	1	1	2	1	1	0	3	2	0	0
Q04447	Q04447	33	33	33	Creatine kinase B-type	Ckb	0		0		0		0		0		0		0		0		0		0		0		0		0		sp|Q04447|KCRB_MOUSE Creatine kinase B-type OS=Mus musculus OX=10090 GN=Ckb PE=1 SV=1	1	33	33	33	28	27	25	23	30	31	28	22	30	27	24	18
Q04692	Q04692	2	2	2	SWI/SNF-related matrix-associated actin-dependent regulator of chromatin subfamily A containing DEAD/H box 1	Smarcad1	0		0		0		0		0		0		0		0		0		0		0		0		0		sp|Q04692|SMRCD_MOUSE SWI/SNF-related matrix-associated actin-dependent regulator of chromatin subfamily A containing DEAD/H box 1 OS=Mus musculus OX=10090 GN=Smarcad1 PE=1 SV=2	1	2	2	2	1	1	1	1	1	1	1	1	2	2	1	1
Q04750	Q04750	19	19	19	DNA topoisomerase 1	Top1	0		0		0		0		0		0		0		0		0		0		0		0		0		sp|Q04750|TOP1_MOUSE DNA topoisomerase 1 OS=Mus musculus OX=10090 GN=Top1 PE=1 SV=2	1	19	19	19	15	13	13	11	14	15	16	10	14	15	9	12
Q04863	Q04863	1	1	1	Transcription factor RelB	Relb	0		0		0		0		0		0		0		0		0		0		0		0		0		sp|Q04863|RELB_MOUSE Transcription factor RelB OS=Mus musculus OX=10090 GN=Relb PE=1 SV=2	1	1	1	1	0	0	0	0	1	0	0	1	0	0	1	1
Q04899	Q04899	4	4	4	Cyclin-dependent kinase 18	Cdk18	0		0		0		0		0		0		0		0		0		0		0		0		0		sp|Q04899|CDK18_MOUSE Cyclin-dependent kinase 18 OS=Mus musculus OX=10090 GN=Cdk18 PE=1 SV=1	1	4	4	4	2	2	3	2	3	1	4	1	2	1	3	2
Q05144	Q05144	18	18	10	Ras-related C3 botulinum toxin substrate 2	Rac2	0		0		0		0		0		0		0		0		0		0		0		0		0		sp|Q05144|RAC2_MOUSE Ras-related C3 botulinum toxin substrate 2 OS=Mus musculus OX=10090 GN=Rac2 PE=1 SV=1	1	18	18	10	15	18	17	17	16	17	18	14	15	15	17	14
Q05186	Q05186	1	1	1	Reticulocalbin-1	Rcn1	0		0		0		0		0		0		0		0		0		0		0		0		0		sp|Q05186|RCN1_MOUSE Reticulocalbin-1 OS=Mus musculus OX=10090 GN=Rcn1 PE=1 SV=1	1	1	1	1	1	1	1	1	1	1	1	1	1	1	1	1
Q05512	Q05512	4	4	4	Serine/threonine-protein kinase MARK2	Mark2	0		0		0		0		0		0		0		0		0		0		0		0		0		sp|Q05512|MARK2_MOUSE Serine/threonine-protein kinase MARK2 OS=Mus musculus OX=10090 GN=Mark2 PE=1 SV=3	1	4	4	4	2	2	2	2	4	2	3	4	3	2	3	3
Q05769	Q05769	3	3	3	Prostaglandin G/H synthase 2	Ptgs2	0		0		0		0		0		0		0		0		0		0		0		0		0		sp|Q05769|PGH2_MOUSE Prostaglandin G/H synthase 2 OS=Mus musculus OX=10090 GN=Ptgs2 PE=1 SV=1	1	3	3	3	1	0	0	0	3	3	2	2	0	0	0	0
Q05816	Q05816	22	22	22	Fatty acid-binding protein, epidermal	Fabp5	0		0		0		0		0		0		0		0		0		0		0		0		0		sp|Q05816|FABP5_MOUSE Fatty acid-binding protein 5 OS=Mus musculus OX=10090 GN=Fabp5 PE=1 SV=3	1	22	22	22	22	22	21	20	21	21	20	18	21	20	19	20
Q05910	Q05910	2	2	2	Disintegrin and metalloproteinase domain-containing protein 8	Adam8	0		0		0		0		0		0		0		0		0		0		0		0		0		sp|Q05910|ADAM8_MOUSE Disintegrin and metalloproteinase domain-containing protein 8 OS=Mus musculus OX=10090 GN=Adam8 PE=1 SV=3	1	2	2	2	2	2	2	1	2	2	1	1	2	2	2	1
Q05920	Q05920	2	2	2	Pyruvate carboxylase, mitochondrial	Pc	0		0		0		0		0		0		0		0		0		0		0		0		0		sp|Q05920|PYC_MOUSE Pyruvate carboxylase, mitochondrial OS=Mus musculus OX=10090 GN=Pc PE=1 SV=1	1	2	2	2	2	2	2	1	2	2	1	2	2	1	2	2
Q05CL8;A2AMD0	Q05CL8	7;2	7;2	7;2	La-related protein 7	Larp7	0		0		0		0		0		0		0		0		0		0		0		0		0		sp|Q05CL8|LARP7_MOUSE La-related protein 7 OS=Mus musculus OX=10090 GN=Larp7 PE=1 SV=2	2	7	7	7	6	4	4	4	6	5	5	5	6	5	4	4
Q05D44	Q05D44	12	12	12	Eukaryotic translation initiation factor 5B	Eif5b	0		0		0		0		0		0		0		0		0		0		0		0		0		sp|Q05D44|IF2P_MOUSE Eukaryotic translation initiation factor 5B OS=Mus musculus OX=10090 GN=Eif5b PE=1 SV=2	1	12	12	12	7	7	5	5	7	8	8	7	7	7	10	5
Q06185	Q06185	9	9	9	ATP synthase subunit e, mitochondrial	Atp5i	0		0		0		0		0		0		0		0		0		0		0		0		0		sp|Q06185|ATP5I_MOUSE ATP synthase subunit e, mitochondrial OS=Mus musculus OX=10090 GN=Atp5me PE=1 SV=2	1	9	9	9	9	8	7	8	8	6	7	8	7	9	7	8
Q07076	Q07076	6	6	6	Annexin A7	Anxa7	0		0		0		0		0		0		0		0		0		0		0		0		0		sp|Q07076|ANXA7_MOUSE Annexin A7 OS=Mus musculus OX=10090 GN=Anxa7 PE=1 SV=2	1	6	6	6	4	3	4	5	4	4	4	4	4	3	4	3
Q07113	Q07113	9	9	9	Cation-independent mannose-6-phosphate receptor	Igf2r	0		0		0		0		0		0		0		0		0		0		0		0		0		sp|Q07113|MPRI_MOUSE Cation-independent mannose-6-phosphate receptor OS=Mus musculus OX=10090 GN=Igf2r PE=1 SV=1	1	9	9	9	6	4	4	4	4	4	6	4	6	6	7	5
Q07417	Q07417	10	10	10	Short-chain specific acyl-CoA dehydrogenase, mitochondrial	Acads	0		0		0		0		0		0		0		0		0		0		0		0		0		sp|Q07417|ACADS_MOUSE Short-chain specific acyl-CoA dehydrogenase, mitochondrial OS=Mus musculus OX=10090 GN=Acads PE=1 SV=2	1	10	10	10	8	6	7	4	7	8	8	5	9	6	9	5
Q07797	Q07797	11	11	11	Galectin-3-binding protein	Lgals3bp	0		0		0		0		0		0		0		0		0		0		0		0		0		sp|Q07797|LG3BP_MOUSE Galectin-3-binding protein OS=Mus musculus OX=10090 GN=Lgals3bp PE=1 SV=1	1	11	11	11	11	11	9	10	10	11	10	9	11	10	7	8
Q07813	Q07813	9	9	9	Apoptosis regulator BAX	Bax	0		0		0		0		0		0		0		0		0		0		0		0		0		sp|Q07813|BAX_MOUSE Apoptosis regulator BAX OS=Mus musculus OX=10090 GN=Bax PE=1 SV=1	1	9	9	9	6	6	7	6	8	8	6	6	6	7	5	6
Q08024	Q08024	3	3	3	Core-binding factor subunit beta	Cbfb	0		0		0		0		0		0		0		0		0		0		0		0		0		sp|Q08024|PEBB_MOUSE Core-binding factor subunit beta OS=Mus musculus OX=10090 GN=Cbfb PE=1 SV=1	1	3	3	3	3	2	2	2	2	2	2	1	2	2	2	2
Q08288	Q08288	4	4	4	Cell growth-regulating nucleolar protein	Lyar	0		0		0		0		0		0		0		0		0		0		0		0		0		sp|Q08288|LYAR_MOUSE Cell growth-regulating nucleolar protein OS=Mus musculus OX=10090 GN=Lyar PE=1 SV=2	1	4	4	4	3	2	3	2	3	2	2	2	4	4	2	4
Q08509	Q08509	2	2	2	Epidermal growth factor receptor kinase substrate 8	Eps8	0		0		0		0		0		0		0		0		0		0		0		0		0		sp|Q08509|EPS8_MOUSE Epidermal growth factor receptor kinase substrate 8 OS=Mus musculus OX=10090 GN=Eps8 PE=1 SV=2	1	2	2	2	1	1	1	1	1	0	0	1	1	0	0	2
Q08857	Q08857	3	3	3	Platelet glycoprotein 4	Cd36	0		0		0		0		0		0		0		0		0		0		0		0		0		sp|Q08857|CD36_MOUSE Platelet glycoprotein 4 OS=Mus musculus OX=10090 GN=Cd36 PE=1 SV=2	1	3	3	3	2	3	3	3	3	3	3	2	3	2	3	1
Q08874;Q9WTW4;Q9R210	Q08874	4;1;1	2;0;0	2;0;0	Microphthalmia-associated transcription factor	Mitf	0		0		0		0		0		0		0		0		0		0		0		0		0		sp|Q08874|MITF_MOUSE Microphthalmia-associated transcription factor OS=Mus musculus OX=10090 GN=Mitf PE=1 SV=4	3	4	2	2	2	3	1	2	4	4	2	1	3	2	1	2
Q08943	Q08943	15	15	15	FACT complex subunit SSRP1	Ssrp1	0		0		0		0		0		0		0		0		0		0		0		0		0		sp|Q08943|SSRP1_MOUSE FACT complex subunit SSRP1 OS=Mus musculus OX=10090 GN=Ssrp1 PE=1 SV=2	1	15	15	15	12	12	11	12	10	10	13	10	11	10	13	12
Q09014	Q09014	14	14	14	Neutrophil cytosol factor 1	Ncf1	0		0		0		0		0		0		0		0		0		0		0		0		0		sp|Q09014|NCF1_MOUSE Neutrophil cytosol factor 1 OS=Mus musculus OX=10090 GN=Ncf1 PE=1 SV=3	1	14	14	14	10	8	7	9	9	11	11	8	12	8	14	9
Q09200	Q09200	2	2	2	Beta-1,4 N-acetylgalactosaminyltransferase 1	B4galnt1	0		0		0		0		0		0		0		0		0		0		0		0		0		sp|Q09200|B4GN1_MOUSE Beta-1,4 N-acetylgalactosaminyltransferase 1 OS=Mus musculus OX=10090 GN=B4galnt1 PE=1 SV=1	1	2	2	2	1	2	1	2	1	2	1	0	1	1	1	1
Q0GNC1	Q0GNC1	4	4	4	Inverted formin-2	Inf2	0		0		0		0		0		0		0		0		0		0		0		0		0		sp|Q0GNC1|INF2_MOUSE Inverted formin-2 OS=Mus musculus OX=10090 GN=Inf2 PE=1 SV=1	1	4	4	4	0	2	2	1	2	2	4	1	2	2	2	1
Q0KL01	Q0KL01	1	1	1	UBX domain-containing protein 2B	Ubxn2b	0		0		0		0		0		0		0		0		0		0		0		0		0		sp|Q0KL01|UBX2B_MOUSE UBX domain-containing protein 2B OS=Mus musculus OX=10090 GN=Ubxn2b PE=1 SV=2	1	1	1	1	1	1	1	0	1	0	1	1	1	0	1	0
Q0KL02	Q0KL02	2	2	2	Triple functional domain protein	Trio	0		0		0		0		0		0		0		0		0		0		0		0		0		sp|Q0KL02|TRIO_MOUSE Triple functional domain protein OS=Mus musculus OX=10090 GN=Trio PE=1 SV=3	1	2	2	2	2	1	1	1	2	1	1	0	1	1	1	0
Q0P678	Q0P678	1	1	1	Zinc finger CCCH domain-containing protein 18	Zc3h18	0		0		0		0		0		0		0		0		0		0		0		0		0		sp|Q0P678|ZCH18_MOUSE Zinc finger CCCH domain-containing protein 18 OS=Mus musculus OX=10090 GN=Zc3h18 PE=1 SV=1	1	1	1	1	0	1	1	1	0	1	1	1	1	1	1	0
Q0VBL3	Q0VBL3	4	4	4		Rbm15	0		0		0		0		0		0		0		0		0		0		0		0		0		sp|Q0VBL3|RBM15_MOUSE RNA-binding protein 15 OS=Mus musculus OX=10090 GN=Rbm15 PE=1 SV=1	1	4	4	4	3	3	3	2	3	4	4	3	3	3	3	3
Q0VEE6	Q0VEE6	3	3	3	Zinc finger protein 800	Znf800	0		0		0		0		0		0		0		0		0		0		0		0		0		sp|Q0VEE6|ZN800_MOUSE Zinc finger protein 800 OS=Mus musculus OX=10090 GN=Znf800 PE=1 SV=1	1	3	3	3	2	2	1	2	3	1	2	3	2	1	2	1
Q0VGB7	Q0VGB7	3	3	3	Serine/threonine-protein phosphatase 4 regulatory subunit 2	Ppp4r2	0		0		0		0		0		0		0		0		0		0		0		0		0		sp|Q0VGB7|PP4R2_MOUSE Serine/threonine-protein phosphatase 4 regulatory subunit 2 OS=Mus musculus OX=10090 GN=Ppp4r2 PE=1 SV=1	1	3	3	3	1	2	1	2	2	2	2	2	2	2	2	1
Q11011	Q11011	14	14	14	Puromycin-sensitive aminopeptidase	Npepps	0		0		0		0		0		0		0		0		0		0		0		0		0		sp|Q11011|PSA_MOUSE Puromycin-sensitive aminopeptidase OS=Mus musculus OX=10090 GN=Npepps PE=1 SV=2	1	14	14	14	6	9	8	7	10	8	8	7	9	6	10	7
Q11136	Q11136	2	2	2	Xaa-Pro dipeptidase	Pepd	0		0		0		0		0		0		0		0		0		0		0		0		0		sp|Q11136|PEPD_MOUSE Xaa-Pro dipeptidase OS=Mus musculus OX=10090 GN=Pepd PE=1 SV=3	1	2	2	2	2	1	2	1	1	1	1	1	2	2	2	2
Q149F1	Q149F1	2	2	2	RNA pseudouridylate synthase domain-containing protein 2	Rpusd2	0		0		0		0		0		0		0		0		0		0		0		0		0		sp|Q149F1|RUSD2_MOUSE RNA pseudouridylate synthase domain-containing protein 2 OS=Mus musculus OX=10090 GN=Rpusd2 PE=1 SV=2	1	2	2	2	1	1	1	1	2	2	1	0	2	1	1	1
Q14AA6	Q14AA6	12	1	1		1700009N14Rik	0		0		0		0		0		0		0		0		0		0		0		0		0		tr|Q14AA6|Q14AA6_MOUSE GTP-binding nuclear protein Ran OS=Mus musculus OX=10090 GN=1700009N14Rik PE=1 SV=1	1	12	1	1	11	10	11	9	11	10	10	10	11	11	9	10
Q14B01;Q8R3P8	Q14B01;Q8R3P8	1;1	1;1	1;1		Rnf113a2;Rnf113a1	0		0		0		0		0		0		0		0		0		0		0		0		0		tr|Q14B01|Q14B01_MOUSE Ring finger protein 113A2 OS=Mus musculus OX=10090 GN=Rnf113a2 PE=1 SV=1;tr|Q8R3P8|Q8R3P8_MOUSE Ring finger protein 113A1 OS=Mus musculus OX=10090 GN=Rnf113a1 PE=1 SV=1	2	1	1	1	1	0	1	1	1	1	1	1	1	1	1	1
Q18PI6	Q18PI6	5	5	5	SLAM family member 5	Cd84	0		0		0		0		0		0		0		0		0		0		0		0		0		sp|Q18PI6|SLAF5_MOUSE SLAM family member 5 OS=Mus musculus OX=10090 GN=Cd84 PE=1 SV=1	1	5	5	5	3	1	2	3	2	1	4	1	2	1	3	3
Q1HDU4	Q1HDU4	3	3	3		Arhgap9	0		0		0		0		0		0		0		0		0		0		0		0		0		tr|Q1HDU4|Q1HDU4_MOUSE ArhGAP9 OS=Mus musculus OX=10090 GN=Arhgap9 PE=1 SV=1	1	3	3	3	2	1	1	3	2	1	0	1	2	2	0	1
Q1HFZ0	Q1HFZ0	38	38	38	tRNA (cytosine(34)-C(5))-methyltransferase	Nsun2	0		0		0		0		0		0		0		0		0		0		0		0		0		sp|Q1HFZ0|NSUN2_MOUSE RNA cytosine C(5)-methyltransferase NSUN2 OS=Mus musculus OX=10090 GN=Nsun2 PE=1 SV=2	1	38	38	38	31	35	27	28	29	30	29	26	30	31	28	27
Q2EMV9	Q2EMV9	21	21	21	Poly [ADP-ribose] polymerase 14	Parp14	0		0		0		0		0		0		0		0		0		0		0		0		0		sp|Q2EMV9|PAR14_MOUSE Protein mono-ADP-ribosyltransferase PARP14 OS=Mus musculus OX=10090 GN=Parp14 PE=1 SV=3	1	21	21	21	13	12	9	8	16	18	18	13	11	8	10	8
Q2NL51	Q2NL51	3	3	3	Glycogen synthase kinase-3 alpha	Gsk3a	0		0		0		0		0		0		0		0		0		0		0		0		0		sp|Q2NL51|GSK3A_MOUSE Glycogen synthase kinase-3 alpha OS=Mus musculus OX=10090 GN=Gsk3a PE=1 SV=2	1	3	3	3	1	3	1	1	1	1	2	2	2	3	2	2
Q2TBE6	Q2TBE6	6	6	6	Phosphatidylinositol 4-kinase type 2-alpha	Pi4k2a	0		0		0		0		0		0		0		0		0		0		0		0		0		sp|Q2TBE6|P4K2A_MOUSE Phosphatidylinositol 4-kinase type 2-alpha OS=Mus musculus OX=10090 GN=Pi4k2a PE=1 SV=1	1	6	6	6	6	5	6	6	5	5	5	5	6	4	6	5
Q2TPA8	Q2TPA8	3	3	3	Hydroxysteroid dehydrogenase-like protein 2	Hsdl2	0		0		0		0		0		0		0		0		0		0		0		0		0		sp|Q2TPA8|HSDL2_MOUSE Hydroxysteroid dehydrogenase-like protein 2 OS=Mus musculus OX=10090 GN=Hsdl2 PE=1 SV=1	1	3	3	3	1	1	0	2	1	1	2	2	0	1	1	2
Q2YDW2	Q2YDW2	2	2	2	Protein misato homolog 1	Msto1	0		0		0		0		0		0		0		0		0		0		0		0		0		sp|Q2YDW2|MSTO1_MOUSE Protein misato homolog 1 OS=Mus musculus OX=10090 GN=Msto1 PE=1 SV=1	1	2	2	2	2	1	1	1	2	2	1	2	2	2	1	1
Q2YFS3;Q2YFS1	Q2YFS3	5;1	5;1	5;1	Paired immunoglobulin-like type 2 receptor alpha	Pilra	0		0		0		0		0		0		0		0		0		0		0		0		0		sp|Q2YFS3|PILRA_MOUSE Paired immunoglobulin-like type 2 receptor alpha OS=Mus musculus OX=10090 GN=Pilra PE=1 SV=1	2	5	5	5	3	2	4	3	2	4	5	4	3	3	4	4
Q3B7Z2	Q3B7Z2	3	3	3	Oxysterol-binding protein 1	Osbp	0		0		0		0		0		0		0		0		0		0		0		0		0		sp|Q3B7Z2|OSBP1_MOUSE Oxysterol-binding protein 1 OS=Mus musculus OX=10090 GN=Osbp PE=1 SV=3	1	3	3	3	1	0	1	1	1	2	2	2	1	1	2	2
Q3KNM2	Q3KNM2	1	1	1	E3 ubiquitin-protein ligase MARCH5	38412	0		0		0		0		0		0		0		0		0		0		0		0		0		sp|Q3KNM2|MARH5_MOUSE E3 ubiquitin-protein ligase MARCHF5 OS=Mus musculus OX=10090 GN=Marchf5 PE=1 SV=1	1	1	1	1	1	0	0	0	1	0	0	0	1	0	0	0
Q3SXD3	Q3SXD3	1	1	1	HD domain-containing protein 2	Hddc2	0		0		0		0		0		0		0		0		0		0		0		0		0		sp|Q3SXD3|HDDC2_MOUSE 5-deoxynucleotidase HDDC2 OS=Mus musculus OX=10090 GN=Hddc2 PE=1 SV=1	1	1	1	1	1	1	1	1	1	1	1	1	1	1	1	1
Q62293;Q3T9E4	Q62293;Q3T9E4	3;3	3;3	3;3		Tgtp1	0		0		0		0		0		0		0		0		0		0		0		0		0		sp|Q62293|TGTP1_MOUSE T-cell-specific guanine nucleotide triphosphate-binding protein 1 OS=Mus musculus OX=10090 GN=Tgtp1 PE=1 SV=1;sp|Q3T9E4|TGTP2_MOUSE T-cell-specific guanine nucleotide triphosphate-binding protein 2 OS=Mus musculus OX=10090 GN=Tgtp2 PE	2	3	3	3	1	1	1	0	2	3	3	0	1	2	1	0
Q3TAS6	Q3TAS6	1	1	1	ER membrane protein complex subunit 10	Emc10	0		0		0		0		0		0		0		0		0		0		0		0		0		sp|Q3TAS6|EMC10_MOUSE ER membrane protein complex subunit 10 OS=Mus musculus OX=10090 GN=Emc10 PE=2 SV=2	1	1	1	1	1	0	0	1	0	1	0	1	0	1	1	1
Q3TB92	Q3TB92	2	2	2	Allergin-1	Milr1	0		0		0		0		0		0		0		0		0		0		0		0		0		sp|Q3TB92|MILR1_MOUSE Allergin-1 OS=Mus musculus OX=10090 GN=Milr1 PE=1 SV=2	1	2	2	2	1	2	2	1	2	2	2	2	2	1	2	2
Q3TBD2	Q3TBD2	15	15	15	Minor histocompatibility protein HA-1	Hmha1	0		0		0		0		0		0		0		0		0		0		0		0		0		sp|Q3TBD2|HMHA1_MOUSE Rho GTPase-activating protein 45 OS=Mus musculus OX=10090 GN=Arhgap45 PE=1 SV=2	1	15	15	15	8	11	8	8	10	9	10	5	7	10	11	8
Q3TBT3	Q3TBT3	3	3	3	Stimulator of interferon genes protein	Tmem173	0		0		0		0		0		0		0		0		0		0		0		0		0		sp|Q3TBT3|STING_MOUSE Stimulator of interferon genes protein OS=Mus musculus OX=10090 GN=Sting1 PE=1 SV=2	1	3	3	3	3	3	3	2	3	3	3	2	3	2	3	1
Q3TBW2	Q3TBW2	2	2	2	39S ribosomal protein L10, mitochondrial	Mrpl10	0		0		0		0		0		0		0		0		0		0		0		0		0		sp|Q3TBW2|RM10_MOUSE 39S ribosomal protein L10, mitochondrial OS=Mus musculus OX=10090 GN=Mrpl10 PE=1 SV=2	1	2	2	2	2	2	2	2	2	2	2	1	2	1	2	1
Q3TC33	Q3TC33	1	1	1	Coiled-coil domain-containing protein 127	Ccdc127	0		0		0		0		0		0		0		0		0		0		0		0		0		sp|Q3TC33|CC127_MOUSE Coiled-coil domain-containing protein 127 OS=Mus musculus OX=10090 GN=Ccdc127 PE=1 SV=2	1	1	1	1	1	1	1	1	0	1	1	0	1	0	0	0
Q3TC46	Q3TC46	2	2	2	Protein PAT1 homolog 1	Patl1	0		0		0		0		0		0		0		0		0		0		0		0		0		sp|Q3TC46|PATL1_MOUSE Protein PAT1 homolog 1 OS=Mus musculus OX=10090 GN=Patl1 PE=1 SV=2	1	2	2	2	1	1	1	1	1	0	1	1	1	1	2	1
Q3TC72	Q3TC72	1	1	1	Fumarylacetoacetate hydrolase domain-containing protein 2A	Fahd2	0		0		0		0		0		0		0		0		0		0		0		0		0		sp|Q3TC72|FAHD2_MOUSE Fumarylacetoacetate hydrolase domain-containing protein 2A OS=Mus musculus OX=10090 GN=Fahd2 PE=1 SV=1	1	1	1	1	1	0	1	1	1	0	1	1	1	1	1	1
Q3TC93	Q3TC93	10	10	10	HCLS1-binding protein 3	Hs1bp3	0		0		0		0		0		0		0		0		0		0		0		0		0		sp|Q3TC93|H1BP3_MOUSE HCLS1-binding protein 3 OS=Mus musculus OX=10090 GN=Hs1bp3 PE=1 SV=2	1	10	10	10	7	6	7	6	6	7	6	5	5	4	8	4
Q3TCJ1	Q3TCJ1	6	6	6	BRISC complex subunit Abro1	Fam175b	0		0		0		0		0		0		0		0		0		0		0		0		0		sp|Q3TCJ1|ABRX2_MOUSE BRISC complex subunit Abraxas 2 OS=Mus musculus OX=10090 GN=Abraxas2 PE=1 SV=1	1	6	6	6	4	5	4	4	5	5	5	3	4	5	5	5
Q3TCN2	Q3TCN2	5	5	5	Putative phospholipase B-like 2;Putative phospholipase B-like 2 28 kDa form;Putative phospholipase B-like 2 40 kDa form;Putative phospholipase B-like 2 15 kDa form	Plbd2	0		0		0		0		0		0		0		0		0		0		0		0		0		sp|Q3TCN2|PLBL2_MOUSE Putative phospholipase B-like 2 OS=Mus musculus OX=10090 GN=Plbd2 PE=1 SV=2	1	5	5	5	3	4	4	5	3	4	5	2	4	4	3	2
Q3TDD9	Q3TDD9	8	8	8	Protein phosphatase 1 regulatory subunit 21	Ppp1r21	0		0		0		0		0		0		0		0		0		0		0		0		0		sp|Q3TDD9|PPR21_MOUSE Protein phosphatase 1 regulatory subunit 21 OS=Mus musculus OX=10090 GN=Ppp1r21 PE=1 SV=2	1	8	8	8	4	6	2	4	4	6	5	5	3	3	4	3
Q3TDQ1	Q3TDQ1	1	1	1	Dolichyl-diphosphooligosaccharide--protein glycosyltransferase subunit STT3B	Stt3b	0		0		0		0		0		0		0		0		0		0		0		0		0		sp|Q3TDQ1|STT3B_MOUSE Dolichyl-diphosphooligosaccharide--protein glycosyltransferase subunit STT3B OS=Mus musculus OX=10090 GN=Stt3b PE=1 SV=2	1	1	1	1	1	1	0	0	1	1	1	1	1	1	1	1
Q3TEA8	Q3TEA8	30	30	30	Heterochromatin protein 1-binding protein 3	Hp1bp3	0		0		0		0		0		0		0		0		0		0		0		0		0		sp|Q3TEA8|HP1B3_MOUSE Heterochromatin protein 1-binding protein 3 OS=Mus musculus OX=10090 GN=Hp1bp3 PE=1 SV=1	1	30	30	30	26	24	24	25	25	22	24	20	23	24	18	20
Q3TFQ1	Q3TFQ1	4	4	4	SPRY domain-containing protein 7	Spryd7	0		0		0		0		0		0		0		0		0		0		0		0		0		sp|Q3TFQ1|SPRY7_MOUSE SPRY domain-containing protein 7 OS=Mus musculus OX=10090 GN=Spryd7 PE=1 SV=2	1	4	4	4	4	2	4	3	4	4	4	2	2	3	2	2
Q3TGF2	Q3TGF2	1	1	1	Protein FAM107B	Fam107b	0		0		0		0		0		0		0		0		0		0		0		0		0		sp|Q3TGF2|F107B_MOUSE Protein FAM107B OS=Mus musculus OX=10090 GN=Fam107b PE=1 SV=2	1	1	1	1	1	1	1	0	1	1	1	0	1	1	1	1
Q3THE2;Q9CQ19	Q3THE2	4;1	4;1	4;1	Myosin regulatory light chain 12B	Myl12b	0		0		0		0		0		0		0		0		0		0		0		0		0		sp|Q3THE2|ML12B_MOUSE Myosin regulatory light chain 12B OS=Mus musculus OX=10090 GN=Myl12b PE=1 SV=2	2	4	4	4	3	3	3	3	3	3	3	4	3	3	4	4
Q3THG9	Q3THG9	4	4	4	Alanyl-tRNA editing protein Aarsd1	Aarsd1	0		0		0		0		0		0		0		0		0		0		0		0		0		sp|Q3THG9|AASD1_MOUSE Alanyl-tRNA editing protein Aarsd1 OS=Mus musculus OX=10090 GN=Aarsd1 PE=1 SV=2	1	4	4	4	4	4	3	3	2	4	2	2	2	4	3	4
Q3THK3	Q3THK3	15	15	15	General transcription factor IIF subunit 1	Gtf2f1	0		0		0		0		0		0		0		0		0		0		0		0		0		sp|Q3THK3|T2FA_MOUSE General transcription factor IIF subunit 1 OS=Mus musculus OX=10090 GN=Gtf2f1 PE=1 SV=2	1	15	15	15	13	12	10	12	12	13	11	8	13	10	10	8
Q3THK7	Q3THK7	17	17	17	GMP synthase [glutamine-hydrolyzing]	Gmps	0		0		0		0		0		0		0		0		0		0		0		0		0		sp|Q3THK7|GUAA_MOUSE GMP synthase [glutamine-hydrolyzing] OS=Mus musculus OX=10090 GN=Gmps PE=1 SV=2	1	17	17	17	10	15	10	10	11	11	12	9	14	12	14	9
Q3THS6;Q91X83	Q3THS6	14;1	14;1	14;1	S-adenosylmethionine synthase isoform type-2	Mat2a	0		0		0		0		0		0		0		0		0		0		0		0		0		sp|Q3THS6|METK2_MOUSE S-adenosylmethionine synthase isoform type-2 OS=Mus musculus OX=10090 GN=Mat2a PE=1 SV=2	2	14	14	14	13	13	13	12	13	12	14	12	14	14	12	13
Q3TIR3;Q80XE1	Q3TIR3;Q80XE1	2;1	2;1	2;1	Synembryn-A;Synembryn-B	Ric8a;Ric8b	0		0		0		0		0		0		0		0		0		0		0		0		0		sp|Q3TIR3|RIC8A_MOUSE Synembryn-A OS=Mus musculus OX=10090 GN=Ric8a PE=1 SV=2;sp|Q80XE1|RIC8B_MOUSE Synembryn-B OS=Mus musculus OX=10090 GN=Ric8b PE=1 SV=2	2	2	2	2	1	0	1	0	1	0	1	0	1	1	1	0
Q3TIU4	Q3TIU4	4	4	4	2,5-phosphodiesterase 12	Pde12	0		0		0		0		0		0		0		0		0		0		0		0		0		sp|Q3TIU4|PDE12_MOUSE 2,5-phosphodiesterase 12 OS=Mus musculus OX=10090 GN=Pde12 PE=1 SV=2	1	4	4	4	3	2	1	1	3	1	1	1	4	0	2	0
Q3TIV5	Q3TIV5	6	6	6	Zinc finger CCCH domain-containing protein 15	Zc3h15	0		0		0		0		0		0		0		0		0		0		0		0		0		sp|Q3TIV5|ZC3HF_MOUSE Zinc finger CCCH domain-containing protein 15 OS=Mus musculus OX=10090 GN=Zc3h15 PE=1 SV=2	1	6	6	6	4	6	6	4	5	6	3	3	5	6	5	6
Q3TIX6	Q3TIX6	21	20	20		Fubp3	0		0		0		0		0		0		0		0		0		0		0		0		0		tr|Q3TIX6|Q3TIX6_MOUSE Far upstream element (FUSE)-binding protein 3 OS=Mus musculus OX=10090 GN=Fubp3 PE=1 SV=1	1	21	20	20	15	14	15	13	17	15	18	15	17	13	9	11
Q3TJZ6	Q3TJZ6	6	4	4	Protein FAM98A	Fam98a	0		0		0		0		0		0		0		0		0		0		0		0		0		sp|Q3TJZ6|FA98A_MOUSE Protein FAM98A OS=Mus musculus OX=10090 GN=Fam98a PE=1 SV=1	1	6	4	4	4	5	4	5	4	5	6	5	5	5	5	5
Q3TKT4	Q3TKT4	5	5	5	Transcription activator BRG1	Smarca4	0		0		0		0		0		0		0		0		0		0		0		0		0		sp|Q3TKT4|SMCA4_MOUSE Transcription activator BRG1 OS=Mus musculus OX=10090 GN=Smarca4 PE=1 SV=1	1	5	5	5	3	1	2	0	2	2	1	1	3	2	2	2
Q3TKY6	Q3TKY6	5	5	5	Peptidyl-prolyl cis-trans isomerase CWC27 homolog	Cwc27	0		0		0		0		0		0		0		0		0		0		0		0		0		sp|Q3TKY6|CWC27_MOUSE Spliceosome-associated protein CWC27 homolog OS=Mus musculus OX=10090 GN=Cwc27 PE=1 SV=1	1	5	5	5	4	3	3	3	3	3	2	3	4	5	2	2
Q3TLH4	Q3TLH4	21	21	21	Protein PRRC2C	Prrc2c	0		0		0		0		0		0		0		0		0		0		0		0		0		sp|Q3TLH4|PRC2C_MOUSE Protein PRRC2C OS=Mus musculus OX=10090 GN=Prrc2c PE=1 SV=3	1	21	21	21	15	15	16	14	14	16	14	15	15	15	18	12
Q3TN34	Q3TN34	2	2	2	MICAL-like protein 2	Micall2	0		0		0		0		0		0		0		0		0		0		0		0		0		sp|Q3TN34|MILK2_MOUSE MICAL-like protein 2 OS=Mus musculus OX=10090 GN=Micall2 PE=1 SV=1	1	2	2	2	1	1	1	1	2	1	2	1	1	1	2	1
Q3TNA1	Q3TNA1	1	1	1	Xylulose kinase	Xylb	0		0		0		0		0		0		0		0		0		0		0		0		0		sp|Q3TNA1|XYLB_MOUSE Xylulose kinase OS=Mus musculus OX=10090 GN=Xylb PE=1 SV=1	1	1	1	1	1	1	0	0	0	0	0	1	1	1	0	1
Q3TPX4	Q3TPX4	1	1	1	Exocyst complex component 5	Exoc5	0		0		0		0		0		0		0		0		0		0		0		0		0		sp|Q3TPX4|EXOC5_MOUSE Exocyst complex component 5 OS=Mus musculus OX=10090 GN=Exoc5 PE=1 SV=2	1	1	1	1	1	1	1	1	1	1	1	0	1	1	1	0
Q3TQI7	Q3TQI7	1	1	1	Uncharacterized protein C9orf78 homolog		0		0		0		0		0		0		0		0		0		0		0		0		0		sp|Q3TQI7|TLS1_MOUSE Telomere length and silencing protein 1 homolog OS=Mus musculus OX=10090 PE=1 SV=2	1	1	1	1	1	0	0	0	1	1	0	0	1	1	1	0
Q3TRM4	Q3TRM4	1	1	1	Neuropathy target esterase	Pnpla6	0		0		0		0		0		0		0		0		0		0		0		0		0		sp|Q3TRM4|PLPL6_MOUSE Patatin-like phospholipase domain-containing protein 6 OS=Mus musculus OX=10090 GN=Pnpla6 PE=1 SV=2	1	1	1	1	1	0	0	1	1	1	1	1	1	1	0	0
Q3TRM8	Q3TRM8	11	10	10	Hexokinase-3	Hk3	0		0		0		0		0		0		0		0		0		0		0		0		0		sp|Q3TRM8|HXK3_MOUSE Hexokinase-3 OS=Mus musculus OX=10090 GN=Hk3 PE=1 SV=2	1	11	10	10	9	9	8	8	7	7	8	7	8	8	8	6
Q3TUH1	Q3TUH1	1	1	1	Phosphatidate cytidylyltransferase, mitochondrial	Tamm41	0		0		0		0		0		0		0		0		0		0		0		0		0		sp|Q3TUH1|TAM41_MOUSE Phosphatidate cytidylyltransferase, mitochondrial OS=Mus musculus OX=10090 GN=Tamm41 PE=1 SV=2	1	1	1	1	1	1	1	0	1	0	1	1	1	0	0	1
Q3TW96;Q91YN5	Q3TW96	27;1	27;1	27;1	UDP-N-acetylhexosamine pyrophosphorylase-like protein 1	Uap1l1	0		0		0		0		0		0		0		0		0		0		0		0		0		sp|Q3TW96|UAP1L_MOUSE UDP-N-acetylhexosamine pyrophosphorylase-like protein 1 OS=Mus musculus OX=10090 GN=Uap1l1 PE=1 SV=1	2	27	27	27	22	23	21	21	23	21	23	17	24	21	20	18
Q3TWF6	Q3TWF6	3	3	3	WD repeat-containing protein 70	Wdr70	0		0		0		0		0		0		0		0		0		0		0		0		0		sp|Q3TWF6|WDR70_MOUSE WD repeat-containing protein 70 OS=Mus musculus OX=10090 GN=Wdr70 PE=1 SV=1	1	3	3	3	1	2	2	1	2	2	2	2	3	1	2	1
Q3TWL2	Q3TWL2	3	2	2	Type 1 phosphatidylinositol 4,5-bisphosphate 4-phosphatase	Tmem55b	0		0		0		0		0		0		0		0		0		0		0		0		0		sp|Q3TWL2|PP4P1_MOUSE Type 1 phosphatidylinositol 4,5-bisphosphate 4-phosphatase OS=Mus musculus OX=10090 GN=Pip4p1 PE=1 SV=1	1	3	2	2	2	1	2	2	2	2	2	3	1	1	2	3
Q3TWW8	Q3TWW8	12	12	10	Serine/arginine-rich splicing factor 6	Srsf6	0		0		0		0		0		0		0		0		0		0		0		0		0		sp|Q3TWW8|SRSF6_MOUSE Serine/arginine-rich splicing factor 6 OS=Mus musculus OX=10090 GN=Srsf6 PE=1 SV=1	1	12	12	10	10	10	10	9	11	11	10	11	10	11	8	9
Q3TX08	Q3TX08	3	3	3	tRNA (guanine(26)-N(2))-dimethyltransferase	Trmt1	0		0		0		0		0		0		0		0		0		0		0		0		0		sp|Q3TX08|TRM1_MOUSE tRNA (guanine(26)-N(2))-dimethyltransferase OS=Mus musculus OX=10090 GN=Trmt1 PE=1 SV=2	1	3	3	3	2	2	3	2	3	2	2	1	2	2	1	2
Q3TXS7	Q3TXS7	6	6	6	26S proteasome non-ATPase regulatory subunit 1	Psmd1	0		0		0		0		0		0		0		0		0		0		0		0		0		sp|Q3TXS7|PSMD1_MOUSE 26S proteasome non-ATPase regulatory subunit 1 OS=Mus musculus OX=10090 GN=Psmd1 PE=1 SV=1	1	6	6	6	5	6	5	3	5	4	4	3	5	6	4	4
Q3TYX3	Q3TYX3	2	2	2	SET and MYND domain-containing protein 5	Smyd5	0		0		0		0		0		0		0		0		0		0		0		0		0		sp|Q3TYX3|SMYD5_MOUSE SET and MYND domain-containing protein 5 OS=Mus musculus OX=10090 GN=Smyd5 PE=1 SV=2	1	2	2	2	1	1	1	1	0	1	1	1	1	1	2	1
Q3TZZ7	Q3TZZ7	1	1	1	Extended synaptotagmin-2	Esyt2	0		0		0		0		0		0		0		0		0		0		0		0		0		sp|Q3TZZ7|ESYT2_MOUSE Extended synaptotagmin-2 OS=Mus musculus OX=10090 GN=Esyt2 PE=1 SV=1	1	1	1	1	1	0	1	0	0	0	0	0	0	0	0	0
Q3U0V1	Q3U0V1	40	40	35	Far upstream element-binding protein 2	Khsrp	0		0		0		0		0		0		0		0		0		0		0		0		0		sp|Q3U0V1|FUBP2_MOUSE Far upstream element-binding protein 2 OS=Mus musculus OX=10090 GN=Khsrp PE=1 SV=2	1	40	40	35	31	28	27	26	29	30	28	23	27	31	27	30
Q3U1G5	Q3U1G5	2	2	2	Interferon-stimulated 20 kDa exonuclease-like 2	Isg20l2	0		0		0		0		0		0		0		0		0		0		0		0		0		sp|Q3U1G5|I20L2_MOUSE Interferon-stimulated 20 kDa exonuclease-like 2 OS=Mus musculus OX=10090 GN=Isg20l2 PE=1 SV=2	1	2	2	2	2	2	2	2	2	2	2	2	2	2	2	2
Q3U1J4	Q3U1J4	8	8	8	DNA damage-binding protein 1	Ddb1	0		0		0		0		0		0		0		0		0		0		0		0		0		sp|Q3U1J4|DDB1_MOUSE DNA damage-binding protein 1 OS=Mus musculus OX=10090 GN=Ddb1 PE=1 SV=2	1	8	8	8	3	5	4	6	4	7	5	3	4	6	7	4
Q3U1Y4	Q3U1Y4	1	1	1	DENN domain-containing protein 4B	Dennd4b	0		0		0		0		0		0		0		0		0		0		0		0		0		sp|Q3U1Y4|DEN4B_MOUSE DENN domain-containing protein 4B OS=Mus musculus OX=10090 GN=Dennd4b PE=1 SV=2	1	1	1	1	1	1	1	1	1	1	1	1	1	1	1	1
Q3U1Z5	Q3U1Z5	6	6	6	G-protein-signaling modulator 3	Gpsm3	0		0		0		0		0		0		0		0		0		0		0		0		0		sp|Q3U1Z5|GPSM3_MOUSE G-protein-signaling modulator 3 OS=Mus musculus OX=10090 GN=Gpsm3 PE=1 SV=2	1	6	6	6	6	6	6	5	6	5	6	5	6	6	6	5
Q3U2C5	Q3U2C5	1	1	1	E3 ubiquitin-protein ligase RNF149	Rnf149	0		0		0		0		0		0		0		0		0		0		0		0		0		sp|Q3U2C5|RN149_MOUSE E3 ubiquitin-protein ligase RNF149 OS=Mus musculus OX=10090 GN=Rnf149 PE=1 SV=3	1	1	1	1	0	0	0	0	1	1	1	0	0	0	0	0
Q3U2V3	Q3U2V3	1	1	1	8-oxo-dGDP phosphatase NUDT18	Nudt18	0		0		0		0		0		0		0		0		0		0		0		0		0		sp|Q3U2V3|NUD18_MOUSE 8-oxo-dGDP phosphatase NUDT18 OS=Mus musculus OX=10090 GN=Nudt18 PE=1 SV=1	1	1	1	1	1	1	0	1	0	1	1	0	1	0	1	1
Q3U308	Q3U308	1	1	1	Cytoplasmic tRNA 2-thiolation protein 2	Ctu2	0		0		0		0		0		0		0		0		0		0		0		0		0		sp|Q3U308|CTU2_MOUSE Cytoplasmic tRNA 2-thiolation protein 2 OS=Mus musculus OX=10090 GN=Ctu2 PE=1 SV=1	1	1	1	1	0	0	0	0	0	0	1	0	1	1	1	1
Q3U319	Q3U319	5	5	5	E3 ubiquitin-protein ligase BRE1B	Rnf40	0		0		0		0		0		0		0		0		0		0		0		0		0		sp|Q3U319|BRE1B_MOUSE E3 ubiquitin-protein ligase BRE1B OS=Mus musculus OX=10090 GN=Rnf40 PE=1 SV=2	1	5	5	5	3	3	4	2	4	3	3	2	3	3	3	2
Q3U487	Q3U487	2	2	2	E3 ubiquitin-protein ligase HECTD3	Hectd3	0		0		0		0		0		0		0		0		0		0		0		0		0		sp|Q3U487|HECD3_MOUSE E3 ubiquitin-protein ligase HECTD3 OS=Mus musculus OX=10090 GN=Hectd3 PE=1 SV=2	1	2	2	2	2	1	0	2	2	1	2	1	2	1	1	2
Q3U5Q7	Q3U5Q7	27	27	27	UMP-CMP kinase 2, mitochondrial	Cmpk2	0		0		0		0		0		0		0		0		0		0		0		0		0		sp|Q3U5Q7|CMPK2_MOUSE UMP-CMP kinase 2, mitochondrial OS=Mus musculus OX=10090 GN=Cmpk2 PE=1 SV=2	1	27	27	27	14	14	13	11	24	25	22	19	16	9	14	9
Q3U6N9	Q3U6N9	1	1	1	UPF0488 protein C8orf33 homolog		0		0		0		0		0		0		0		0		0		0		0		0		0		sp|Q3U6N9|CH033_MOUSE UPF0488 protein C8orf33 homolog OS=Mus musculus OX=10090 PE=2 SV=1	1	1	1	1	1	1	0	0	1	1	0	0	1	1	0	0
Q3U7R1	Q3U7R1	20	20	20	Extended synaptotagmin-1	Esyt1	0		0		0		0		0		0		0		0		0		0		0		0		0		sp|Q3U7R1|ESYT1_MOUSE Extended synaptotagmin-1 OS=Mus musculus OX=10090 GN=Esyt1 PE=1 SV=2	1	20	20	20	14	11	14	12	14	15	13	11	14	15	14	6
Q3U821	Q3U821	3	3	3		Wdr75	0		0		0		0		0		0		0		0		0		0		0		0		0		sp|Q3U821|WDR75_MOUSE WD repeat-containing protein 75 OS=Mus musculus OX=10090 GN=Wdr75 PE=1 SV=1	1	3	3	3	3	2	3	2	3	2	2	2	3	2	3	2
Q3U898	Q3U898	1	1	1	Myeloma-overexpressed gene 2 protein homolog	Myeov2	0		0		0		0		0		0		0		0		0		0		0		0		0		sp|Q3U898|CSN9_MOUSE COP9 signalosome complex subunit 9 OS=Mus musculus OX=10090 GN=Cops9 PE=1 SV=1	1	1	1	1	1	1	1	1	1	1	1	1	1	1	1	1
Q3UA06	Q3UA06	1	1	1	Pachytene checkpoint protein 2 homolog	Trip13	0		0		0		0		0		0		0		0		0		0		0		0		0		sp|Q3UA06|PCH2_MOUSE Pachytene checkpoint protein 2 homolog OS=Mus musculus OX=10090 GN=Trip13 PE=1 SV=1	1	1	1	1	0	1	0	0	1	1	1	0	1	1	0	0
Q3UA16	Q3UA16	1	1	1	Kinetochore protein Spc25	Spc25	0		0		0		0		0		0		0		0		0		0		0		0		0		sp|Q3UA16|SPC25_MOUSE Kinetochore protein Spc25 OS=Mus musculus OX=10090 GN=Spc25 PE=2 SV=1	1	1	1	1	0	0	1	0	0	0	0	1	0	0	1	0
Q3UBG2	Q3UBG2	6	6	6	PTB-containing, cubilin and LRP1-interacting protein	Pid1	0		0		0		0		0		0		0		0		0		0		0		0		0		sp|Q3UBG2|PCLI1_MOUSE PTB-containing, cubilin and LRP1-interacting protein OS=Mus musculus OX=10090 GN=Pid1 PE=1 SV=2	1	6	6	6	6	3	4	4	5	3	4	5	4	4	4	5
Q3UD61;Q9WVP9	Q3UD61;Q9WVP9	3;3	3;3	3;3	Interferon-induced GTP-binding protein Mx2	Mx1;Mx2	0		0		0		0		0		0		0		0		0		0		0		0		0		sp|Q3UD61|MX1_MOUSE Protein Mx1 OS=Mus musculus OX=10090 GN=Mx1 PE=5 SV=1;sp|Q9WVP9|MX2_MOUSE Interferon-induced GTP-binding protein Mx2 OS=Mus musculus OX=10090 GN=Mx2 PE=2 SV=2	2	3	3	3	0	0	0	0	2	2	1	2	0	0	0	0
Q3UDE2	Q3UDE2	1	1	1	Tubulin--tyrosine ligase-like protein 12	Ttll12	0		0		0		0		0		0		0		0		0		0		0		0		0		sp|Q3UDE2|TTL12_MOUSE Tubulin--tyrosine ligase-like protein 12 OS=Mus musculus OX=10090 GN=Ttll12 PE=1 SV=1	1	1	1	1	1	1	0	1	1	1	1	0	1	1	0	0
Q3UDK1	Q3UDK1	8	8	8	TRAF-type zinc finger domain-containing protein 1	Trafd1	0		0		0		0		0		0		0		0		0		0		0		0		0		sp|Q3UDK1|TRAD1_MOUSE TRAF-type zinc finger domain-containing protein 1 OS=Mus musculus OX=10090 GN=Trafd1 PE=1 SV=1	1	8	8	8	3	6	1	0	7	5	3	4	4	4	4	2
Q3UEB3	Q3UEB3	9	9	9	Poly(U)-binding-splicing factor PUF60	Puf60	0		0		0		0		0		0		0		0		0		0		0		0		0		sp|Q3UEB3|PUF60_MOUSE Poly(U)-binding-splicing factor PUF60 OS=Mus musculus OX=10090 GN=Puf60 PE=1 SV=2	1	9	9	9	7	7	6	6	6	7	6	5	6	6	8	6
Q3UFK8	Q3UFK8	2	2	2	FERM domain-containing protein 8	Frmd8	0		0		0		0		0		0		0		0		0		0		0		0		0		sp|Q3UFK8|FRMD8_MOUSE FERM domain-containing protein 8 OS=Mus musculus OX=10090 GN=Frmd8 PE=1 SV=2	1	2	2	2	2	0	1	0	0	1	1	1	0	1	2	1
Q3UFS4	Q3UFS4	2	2	2	G patch domain-containing protein 11	Gpatch11	0		0		0		0		0		0		0		0		0		0		0		0		0		sp|Q3UFS4|GPT11_MOUSE G patch domain-containing protein 11 OS=Mus musculus OX=10090 GN=Gpatch11 PE=1 SV=2	1	2	2	2	1	0	1	0	1	0	0	1	1	0	1	2
Q3UFY7	Q3UFY7	1	1	1	7-methylguanosine phosphate-specific 5-nucleotidase	Nt5c3b	0		0		0		0		0		0		0		0		0		0		0		0		0		sp|Q3UFY7|5NT3B_MOUSE 7-methylguanosine phosphate-specific 5-nucleotidase OS=Mus musculus OX=10090 GN=Nt5c3b PE=1 SV=3	1	1	1	1	1	1	1	1	1	1	1	1	1	1	1	1
Q3UGC7;Q66JS6	Q3UGC7;Q66JS6	10;9	10;9	10;9	Eukaryotic translation initiation factor 3 subunit J-A;Eukaryotic translation initiation factor 3 subunit J-B	Eif3j1;Eif3j2	0		0		0		0		0		0		0		0		0		0		0		0		0		sp|Q3UGC7|EI3JA_MOUSE Eukaryotic translation initiation factor 3 subunit J-A OS=Mus musculus OX=10090 GN=Eif3j1 PE=2 SV=1;sp|Q66JS6|EI3JB_MOUSE Eukaryotic translation initiation factor 3 subunit J-B OS=Mus musculus OX=10090 GN=Eif3j2 PE=1 SV=1	2	10	10	10	9	8	8	7	7	7	9	7	8	8	8	7
Q3UGP9	Q3UGP9	3	3	3	Leucine-rich repeat-containing protein 58	Lrrc58	0		0		0		0		0		0		0		0		0		0		0		0		0		sp|Q3UGP9|LRC58_MOUSE Leucine-rich repeat-containing protein 58 OS=Mus musculus OX=10090 GN=Lrrc58 PE=2 SV=1	1	3	3	3	3	2	1	2	3	1	2	1	2	2	1	1
Q3UGR5	Q3UGR5	6	6	6	Haloacid dehalogenase-like hydrolase domain-containing protein 2	Hdhd2	0		0		0		0		0		0		0		0		0		0		0		0		0		sp|Q3UGR5|HDHD2_MOUSE Haloacid dehalogenase-like hydrolase domain-containing protein 2 OS=Mus musculus OX=10090 GN=Hdhd2 PE=1 SV=2	1	6	6	6	6	6	6	5	6	4	6	3	6	5	6	4
Q3UGS4	Q3UGS4	2	2	2	Protein FAM195B	Fam195b	0		0		0		0		0		0		0		0		0		0		0		0		0		sp|Q3UGS4|MCRI1_MOUSE Mapk-regulated corepressor-interacting protein 1 OS=Mus musculus OX=10090 GN=Mcrip1 PE=1 SV=1	1	2	2	2	1	1	2	2	1	2	1	1	2	2	2	1
Q3UH06	Q3UH06	1	1	1	Ras-responsive element-binding protein 1	Rreb1	0		0		0		0		0		0		0		0		0		0		0		0		0		sp|Q3UH06|RREB1_MOUSE Ras-responsive element-binding protein 1 OS=Mus musculus OX=10090 GN=Rreb1 PE=1 SV=2	1	1	1	1	1	1	1	0	1	1	0	0	0	1	1	1
Q3UH60	Q3UH60	3	3	3	Disco-interacting protein 2 homolog B	Dip2b	0		0		0		0		0		0		0		0		0		0		0		0		0		sp|Q3UH60|DIP2B_MOUSE Disco-interacting protein 2 homolog B OS=Mus musculus OX=10090 GN=Dip2b PE=1 SV=1	1	3	3	3	2	3	0	1	2	2	2	2	2	3	3	1
Q3UHD6	Q3UHD6	2	2	2	Sorting nexin-27	Snx27	0		0		0		0		0		0		0		0		0		0		0		0		0		sp|Q3UHD6|SNX27_MOUSE Sorting nexin-27 OS=Mus musculus OX=10090 GN=Snx27 PE=1 SV=2	1	2	2	2	2	2	2	2	1	2	0	1	2	1	1	1
Q3UHJ0	Q3UHJ0	5	5	5	AP2-associated protein kinase 1	Aak1	0		0		0		0		0		0		0		0		0		0		0		0		0		sp|Q3UHJ0|AAK1_MOUSE AP2-associated protein kinase 1 OS=Mus musculus OX=10090 GN=Aak1 PE=1 SV=2	1	5	5	5	4	4	5	5	4	4	5	4	5	5	4	4
Q3UHX0	Q3UHX0	2	2	2	Nucleolar protein 8	Nol8	0		0		0		0		0		0		0		0		0		0		0		0		0		sp|Q3UHX0|NOL8_MOUSE Nucleolar protein 8 OS=Mus musculus OX=10090 GN=Nol8 PE=1 SV=2	1	2	2	2	1	1	2	2	2	1	2	2	1	1	0	2
Q3UHX2	Q3UHX2	2	2	2	28 kDa heat- and acid-stable phosphoprotein	Pdap1	0		0		0		0		0		0		0		0		0		0		0		0		0		sp|Q3UHX2|HAP28_MOUSE 28 kDa heat- and acid-stable phosphoprotein OS=Mus musculus OX=10090 GN=Pdap1 PE=1 SV=1	1	2	2	2	1	1	2	1	2	1	2	1	2	1	2	2
Q3UHX9	Q3UHX9	3	3	3	Putative methyltransferase C9orf114 homolog	D2Wsu81e	0		0		0		0		0		0		0		0		0		0		0		0		0		sp|Q3UHX9|CI114_MOUSE Putative methyltransferase C9orf114 homolog OS=Mus musculus OX=10090 GN=Spout1 PE=1 SV=1	1	3	3	3	2	2	2	0	1	1	0	2	1	2	1	1
Q3UI43	Q3UI43	3	3	3	BRISC and BRCA1-A complex member 1	Babam1	0		0		0		0		0		0		0		0		0		0		0		0		0		sp|Q3UI43|BABA1_MOUSE BRISC and BRCA1-A complex member 1 OS=Mus musculus OX=10090 GN=Babam1 PE=1 SV=1	1	3	3	3	3	3	1	1	2	2	2	1	2	2	1	1
Q3UIA2	Q3UIA2	14	14	14	Rho GTPase-activating protein 17	Arhgap17	0		0		0		0		0		0		0		0		0		0		0		0		0		sp|Q3UIA2|RHG17_MOUSE Rho GTPase-activating protein 17 OS=Mus musculus OX=10090 GN=Arhgap17 PE=1 SV=1	1	14	14	14	10	7	8	7	12	11	8	6	12	8	9	7
Q3UIR3	Q3UIR3	23	23	23	E3 ubiquitin-protein ligase DTX3L	Dtx3l	0		0		0		0		0		0		0		0		0		0		0		0		0		sp|Q3UIR3|DTX3L_MOUSE E3 ubiquitin-protein ligase DTX3L OS=Mus musculus OX=10090 GN=Dtx3l PE=1 SV=1	1	23	23	23	16	14	13	9	17	20	17	12	20	15	12	10
Q3UJB0	Q3UJB0	18	18	18		Sf3b2	0		0		0		0		0		0		0		0		0		0		0		0		0		tr|Q3UJB0|Q3UJB0_MOUSE Splicing factor 3b, subunit 2 OS=Mus musculus OX=10090 GN=Sf3b2 PE=1 SV=1	1	18	18	18	13	17	12	10	13	16	13	7	16	14	11	7
Q3UJB9	Q3UJB9	6	6	6	Enhancer of mRNA-decapping protein 4	Edc4	0		0		0		0		0		0		0		0		0		0		0		0		0		sp|Q3UJB9|EDC4_MOUSE Enhancer of mRNA-decapping protein 4 OS=Mus musculus OX=10090 GN=Edc4 PE=1 SV=2	1	6	6	6	4	4	4	4	5	5	4	3	5	5	5	5
Q3UJD6	Q3UJD6	6	6	6	Ubiquitin carboxyl-terminal hydrolase 19	Usp19	0		0		0		0		0		0		0		0		0		0		0		0		0		sp|Q3UJD6|UBP19_MOUSE Ubiquitin carboxyl-terminal hydrolase 19 OS=Mus musculus OX=10090 GN=Usp19 PE=1 SV=1	1	6	6	6	6	4	5	5	6	3	4	5	6	4	6	5
Q3UJP5	Q3UJP5	1	1	1	Protein C8orf37 homolog		0		0		0		0		0		0		0		0		0		0		0		0		0		sp|Q3UJP5|CH037_MOUSE Protein C8orf37 homolog OS=Mus musculus OX=10090 PE=1 SV=1	1	1	1	1	1	1	0	1	0	1	1	1	1	1	1	0
Q3UJU9	Q3UJU9	3	3	3	Regulator of microtubule dynamics protein 3	Rmdn3	0		0		0		0		0		0		0		0		0		0		0		0		0		sp|Q3UJU9|RMD3_MOUSE Regulator of microtubule dynamics protein 3 OS=Mus musculus OX=10090 GN=Rmdn3 PE=1 SV=2	1	3	3	3	1	1	1	1	1	1	2	0	1	1	2	1
Q3UKJ7	Q3UKJ7	5	5	5	WD40 repeat-containing protein SMU1;WD40 repeat-containing protein SMU1, N-terminally processed	Smu1	0		0		0		0		0		0		0		0		0		0		0		0		0		sp|Q3UKJ7|SMU1_MOUSE WD40 repeat-containing protein SMU1 OS=Mus musculus OX=10090 GN=Smu1 PE=2 SV=2	1	5	5	5	3	5	2	3	4	3	3	2	4	2	4	2
Q3UKU1	Q3UKU1	1	1	1	RNA polymerase II elongation factor ELL2	Ell2	0		0		0		0		0		0		0		0		0		0		0		0		0		sp|Q3UKU1|ELL2_MOUSE RNA polymerase II elongation factor ELL2 OS=Mus musculus OX=10090 GN=Ell2 PE=1 SV=2	1	1	1	1	0	0	0	0	1	0	1	1	0	0	1	1
Q3UL36	Q3UL36	2	2	2	Arginine and glutamate-rich protein 1	Arglu1	0		0		0		0		0		0		0		0		0		0		0		0		0		sp|Q3UL36|ARGL1_MOUSE Arginine and glutamate-rich protein 1 OS=Mus musculus OX=10090 GN=Arglu1 PE=1 SV=2	1	2	2	2	1	2	2	2	2	2	2	1	2	2	2	2
Q3ULD5	Q3ULD5	8	8	8	Methylcrotonoyl-CoA carboxylase beta chain, mitochondrial	Mccc2	0		0		0		0		0		0		0		0		0		0		0		0		0		sp|Q3ULD5|MCCB_MOUSE Methylcrotonoyl-CoA carboxylase beta chain, mitochondrial OS=Mus musculus OX=10090 GN=Mccc2 PE=1 SV=1	1	8	8	8	7	4	5	3	5	3	5	2	7	3	5	3
Q3ULF4	Q3ULF4	2	2	2	Paraplegin	Spg7	0		0		0		0		0		0		0		0		0		0		0		0		0		sp|Q3ULF4|SPG7_MOUSE Paraplegin OS=Mus musculus OX=10090 GN=Spg7 PE=1 SV=1	1	2	2	2	0	1	1	1	2	0	2	1	2	0	2	0
Q3ULJ0	Q3ULJ0	1	1	1	Glycerol-3-phosphate dehydrogenase 1-like protein	Gpd1l	0		0		0		0		0		0		0		0		0		0		0		0		0		sp|Q3ULJ0|GPD1L_MOUSE Glycerol-3-phosphate dehydrogenase 1-like protein OS=Mus musculus OX=10090 GN=Gpd1l PE=1 SV=2	1	1	1	1	1	0	1	0	1	1	0	0	1	0	1	0
Q3ULW8	Q3ULW8	10	10	10		Parp3	0		0		0		0		0		0		0		0		0		0		0		0		0		sp|Q3ULW8|PARP3_MOUSE Protein mono-ADP-ribosyltransferase PARP3 OS=Mus musculus OX=10090 GN=Parp3 PE=2 SV=1	1	10	10	10	7	8	6	6	5	8	6	5	5	6	9	5
Q3UM18	Q3UM18	4	4	4	Large subunit GTPase 1 homolog	Lsg1	0		0		0		0		0		0		0		0		0		0		0		0		0		sp|Q3UM18|LSG1_MOUSE Large subunit GTPase 1 homolog OS=Mus musculus OX=10090 GN=Lsg1 PE=1 SV=2	1	4	4	4	1	2	0	0	1	2	3	2	3	2	2	1
Q3UM45	Q3UM45	25	25	25	Protein phosphatase 1 regulatory subunit 7	Ppp1r7	0		0		0		0		0		0		0		0		0		0		0		0		0		sp|Q3UM45|PP1R7_MOUSE Protein phosphatase 1 regulatory subunit 7 OS=Mus musculus OX=10090 GN=Ppp1r7 PE=1 SV=2	1	25	25	25	19	19	19	17	17	21	23	19	19	22	20	16
Q9D3R6;Q3UMC0	Q9D3R6;Q3UMC0	1;1	1;1	1;1	Katanin p60 ATPase-containing subunit A-like 2;Spermatogenesis-associated protein 5	Katnal2;Spata5	0		0		0		0		0		0		0		0		0		0		0		0		0		sp|Q9D3R6|KATL2_MOUSE Katanin p60 ATPase-containing subunit A-like 2 OS=Mus musculus OX=10090 GN=Katnal2 PE=2 SV=2;sp|Q3UMC0|AFG2H_MOUSE ATPase family protein 2 homolog OS=Mus musculus OX=10090 GN=Spata5 PE=1 SV=2	2	1	1	1	1	1	1	1	1	1	1	1	1	1	1	1
Q3UMQ8	Q3UMQ8	3	3	3	H/ACA ribonucleoprotein complex non-core subunit NAF1	Naf1	0		0		0		0		0		0		0		0		0		0		0		0		0		sp|Q3UMQ8|NAF1_MOUSE H/ACA ribonucleoprotein complex non-core subunit NAF1 OS=Mus musculus OX=10090 GN=Naf1 PE=1 SV=2	1	3	3	3	3	3	1	1	3	2	3	0	3	0	2	2
Q3UMT1	Q3UMT1	10	10	10	Protein phosphatase 1 regulatory subunit 12C	Ppp1r12c	0		0		0		0		0		0		0		0		0		0		0		0		0		sp|Q3UMT1|PP12C_MOUSE Protein phosphatase 1 regulatory subunit 12C OS=Mus musculus OX=10090 GN=Ppp1r12c PE=1 SV=1	1	10	10	10	5	5	4	5	6	4	3	5	8	3	4	7
Q3UMU9;Q9JMG7	Q3UMU9	6;2	4;0	4;0	Hepatoma-derived growth factor-related protein 2	Hdgfrp2	0		0		0		0		0		0		0		0		0		0		0		0		0		sp|Q3UMU9|HDGR2_MOUSE Hepatoma-derived growth factor-related protein 2 OS=Mus musculus OX=10090 GN=Hdgfl2 PE=1 SV=1	2	6	4	4	3	5	4	3	4	5	5	3	5	3	3	3
Q3UMY5	Q3UMY5	6	6	6	Echinoderm microtubule-associated protein-like 4	Eml4	0		0		0		0		0		0		0		0		0		0		0		0		0		sp|Q3UMY5|EMAL4_MOUSE Echinoderm microtubule-associated protein-like 4 OS=Mus musculus OX=10090 GN=Eml4 PE=1 SV=1	1	6	6	6	5	5	6	4	5	4	6	5	4	4	5	5
Q3UND0	Q3UND0	17	17	17	Src kinase-associated phosphoprotein 2	Skap2	0		0		0		0		0		0		0		0		0		0		0		0		0		sp|Q3UND0|SKAP2_MOUSE Src kinase-associated phosphoprotein 2 OS=Mus musculus OX=10090 GN=Skap2 PE=1 SV=2	1	17	17	17	14	12	13	10	14	12	13	10	13	13	13	7
Q3UPF5	Q3UPF5	12	12	12	Zinc finger CCCH-type antiviral protein 1	Zc3hav1	0		0		0		0		0		0		0		0		0		0		0		0		0		sp|Q3UPF5|ZCCHV_MOUSE Zinc finger CCCH-type antiviral protein 1 OS=Mus musculus OX=10090 GN=Zc3hav1 PE=1 SV=1	1	12	12	12	9	9	8	7	10	9	8	7	9	10	9	9
Q3UPL0	Q3UPL0	9	9	9	Protein transport protein Sec31A	Sec31a	0		0		0		0		0		0		0		0		0		0		0		0		0		sp|Q3UPL0|SC31A_MOUSE Protein transport protein Sec31A OS=Mus musculus OX=10090 GN=Sec31a PE=1 SV=2	1	9	9	9	7	6	7	6	6	6	7	5	7	6	9	6
Q3UQ44	Q3UQ44	6	4	4	Ras GTPase-activating-like protein IQGAP2	Iqgap2	0		0		0		0		0		0		0		0		0		0		0		0		0		sp|Q3UQ44|IQGA2_MOUSE Ras GTPase-activating-like protein IQGAP2 OS=Mus musculus OX=10090 GN=Iqgap2 PE=1 SV=2	1	6	4	4	4	4	4	2	3	4	4	2	5	1	5	4
Q3UQN2	Q3UQN2	9	9	9	F-BAR domain only protein 2	Fcho2	0		0		0		0		0		0		0		0		0		0		0		0		0		sp|Q3UQN2|FCHO2_MOUSE F-BAR domain only protein 2 OS=Mus musculus OX=10090 GN=Fcho2 PE=1 SV=1	1	9	9	9	7	5	7	6	8	6	7	4	8	7	7	6
Q3USH5	Q3USH5	1	1	1	Splicing factor, suppressor of white-apricot homolog	Sfswap	0		0		0		0		0		0		0		0		0		0		0		0		0		sp|Q3USH5|SFSWA_MOUSE Splicing factor, suppressor of white-apricot homolog OS=Mus musculus OX=10090 GN=Sfswap PE=1 SV=2	1	1	1	1	1	1	0	0	1	1	0	0	0	0	0	0
Q3UVL4	Q3UVL4	2	2	2	Vacuolar protein sorting-associated protein 51 homolog	Vps51	0		0		0		0		0		0		0		0		0		0		0		0		0		sp|Q3UVL4|VPS51_MOUSE Vacuolar protein sorting-associated protein 51 homolog OS=Mus musculus OX=10090 GN=Vps51 PE=1 SV=2	1	2	2	2	0	1	0	0	1	1	1	1	1	1	1	0
Q3UW53	Q3UW53	7	7	7	Protein Niban	Fam129a	0		0		0		0		0		0		0		0		0		0		0		0		0		sp|Q3UW53|NIBA1_MOUSE Protein Niban 1 OS=Mus musculus OX=10090 GN=Niban1 PE=1 SV=2	1	7	7	7	3	3	1	4	2	1	3	2	2	3	6	3
Q3UWL8	Q3UWL8	4	4	4	Prefoldin subunit 4	Pfdn4	0		0		0		0		0		0		0		0		0		0		0		0		0		tr|Q3UWL8|Q3UWL8_MOUSE Prefoldin subunit 4 OS=Mus musculus OX=10090 GN=Pfdn4 PE=1 SV=1	1	4	4	4	3	2	3	3	2	3	1	2	4	3	3	2
Q9CY34;Q3UWQ3	Q9CY34;Q3UWQ3	1;1	1;1	1;1	NEDD8-conjugating enzyme UBE2F;NEDD8-conjugating enzyme UBE2F-B	Ube2f;Ube2fb	0		0		0		0		0		0		0		0		0		0		0		0		0		sp|Q9CY34|UB2FA_MOUSE NEDD8-conjugating enzyme UBE2F OS=Mus musculus OX=10090 GN=Ube2f PE=1 SV=1;sp|Q3UWQ3|UB2FB_MOUSE NEDD8-conjugating enzyme UBE2F-B OS=Mus musculus OX=10090 GN=Ube2fb PE=2 SV=1	2	1	1	1	1	0	1	1	1	1	0	1	1	0	0	1
Q3UYC0	Q3UYC0	3	3	3	Protein phosphatase 1H	Ppm1h	0		0		0		0		0		0		0		0		0		0		0		0		0		sp|Q3UYC0|PPM1H_MOUSE Protein phosphatase 1H OS=Mus musculus OX=10090 GN=Ppm1h PE=1 SV=1	1	3	3	3	3	2	3	1	3	2	3	1	2	3	2	1
Q3UYV8	Q3UYV8	2	2	2	Dynein assembly factor 3, axonemal	Dnaaf3	0		0		0		0		0		0		0		0		0		0		0		0		0		sp|Q3UYV8|DAAF3_MOUSE Dynein axonemal assembly factor 3 OS=Mus musculus OX=10090 GN=Dnaaf3 PE=1 SV=1	1	2	2	2	2	2	2	2	2	2	2	2	2	2	2	2
Q3UZ39	Q3UZ39	8	8	8	Leucine-rich repeat flightless-interacting protein 1	Lrrfip1	0		0		0		0		0		0		0		0		0		0		0		0		0		sp|Q3UZ39|LRRF1_MOUSE Leucine-rich repeat flightless-interacting protein 1 OS=Mus musculus OX=10090 GN=Lrrfip1 PE=1 SV=2	1	8	8	8	7	6	6	6	5	6	7	4	5	5	6	5
Q3UZA1	Q3UZA1	3	3	3	CapZ-interacting protein	Rcsd1	0		0		0		0		0		0		0		0		0		0		0		0		0		sp|Q3UZA1|CPZIP_MOUSE CapZ-interacting protein OS=Mus musculus OX=10090 GN=Rcsd1 PE=1 SV=1	1	3	3	3	2	3	2	1	1	0	1	0	2	3	2	2
Q3V1V3	Q3V1V3	4	4	4	ESF1 homolog	Esf1	0		0		0		0		0		0		0		0		0		0		0		0		0		sp|Q3V1V3|ESF1_MOUSE ESF1 homolog OS=Mus musculus OX=10090 GN=Esf1 PE=1 SV=1	1	4	4	4	1	1	1	1	1	2	4	2	2	2	3	1
Q3V3R1	Q3V3R1	26	24	24	Monofunctional C1-tetrahydrofolate synthase, mitochondrial	Mthfd1l	0		0		0		0		0		0		0		0		0		0		0		0		0		sp|Q3V3R1|C1TM_MOUSE Monofunctional C1-tetrahydrofolate synthase, mitochondrial OS=Mus musculus OX=10090 GN=Mthfd1l PE=1 SV=2	1	26	24	24	17	16	18	16	14	18	16	18	20	18	23	14
Q3V4B5	Q3V4B5	6	6	6	COMM domain-containing protein 6	Commd6	0		0		0		0		0		0		0		0		0		0		0		0		0		sp|Q3V4B5|COMD6_MOUSE COMM domain-containing protein 6 OS=Mus musculus OX=10090 GN=Commd6 PE=1 SV=1	1	6	6	6	6	5	4	5	5	6	3	3	5	4	5	5
Q4FZF3	Q4FZF3	3	3	3	Probable ATP-dependent RNA helicase DDX49	Ddx49	0		0		0		0		0		0		0		0		0		0		0		0		0		sp|Q4FZF3|DDX49_MOUSE Probable ATP-dependent RNA helicase DDX49 OS=Mus musculus OX=10090 GN=Ddx49 PE=2 SV=1	1	3	3	3	0	0	1	1	2	0	2	0	1	1	2	1
Q4KML4	Q4KML4	7	7	7	Costars family protein ABRACL	Abracl	0		0		0		0		0		0		0		0		0		0		0		0		0		sp|Q4KML4|ABRAL_MOUSE Costars family protein ABRACL OS=Mus musculus OX=10090 GN=Abracl PE=1 SV=1	1	7	7	7	7	7	6	6	7	7	7	7	7	7	7	6
Q4KMM3	Q4KMM3	3	3	3	Oxidation resistance protein 1	Oxr1	0		0		0		0		0		0		0		0		0		0		0		0		0		sp|Q4KMM3|OXR1_MOUSE Oxidation resistance protein 1 OS=Mus musculus OX=10090 GN=Oxr1 PE=1 SV=3	1	3	3	3	3	3	2	2	1	2	1	2	3	2	3	3
Q4LDD4	Q4LDD4	12	12	12	Arf-GAP with Rho-GAP domain, ANK repeat and PH domain-containing protein 1	Arap1	0		0		0		0		0		0		0		0		0		0		0		0		0		sp|Q4LDD4|ARAP1_MOUSE Arf-GAP with Rho-GAP domain, ANK repeat and PH domain-containing protein 1 OS=Mus musculus OX=10090 GN=Arap1 PE=1 SV=2	1	12	12	12	10	9	10	9	10	8	9	9	9	8	10	8
Q4QRL3	Q4QRL3	11	11	11	Coiled-coil domain-containing protein 88B	Ccdc88b	0		0		0		0		0		0		0		0		0		0		0		0		0		sp|Q4QRL3|CC88B_MOUSE Coiled-coil domain-containing protein 88B OS=Mus musculus OX=10090 GN=Ccdc88b PE=1 SV=2	1	11	11	11	8	6	5	5	10	5	6	3	8	8	8	6
Q4VA53	Q4VA53	1	1	1	Sister chromatid cohesion protein PDS5 homolog B	Pds5b	0		0		0		0		0		0		0		0		0		0		0		0		0		sp|Q4VA53|PDS5B_MOUSE Sister chromatid cohesion protein PDS5 homolog B OS=Mus musculus OX=10090 GN=Pds5b PE=1 SV=1	1	1	1	1	0	0	0	0	0	0	0	0	0	0	1	0
Q4VAA2	Q4VAA2	10	10	10	Protein CDV3	Cdv3	0		0		0		0		0		0		0		0		0		0		0		0		0		sp|Q4VAA2|CDV3_MOUSE Protein CDV3 OS=Mus musculus OX=10090 GN=Cdv3 PE=1 SV=2	1	10	10	10	9	9	6	9	8	7	8	8	6	9	7	6
Q4VBE8	Q4VBE8	2	2	2	WD repeat-containing protein 18	Wdr18	0		0		0		0		0		0		0		0		0		0		0		0		0		sp|Q4VBE8|WDR18_MOUSE WD repeat-containing protein 18 OS=Mus musculus OX=10090 GN=Wdr18 PE=1 SV=1	1	2	2	2	1	1	0	0	2	1	0	2	1	1	0	1
Q4VBF2	Q4VBF2	1	1	1	R3H domain-containing protein 4	R3hdm4	0		0		0		0		0		0		0		0		0		0		0		0		0		sp|Q4VBF2|R3HD4_MOUSE R3H domain-containing protein 4 OS=Mus musculus OX=10090 GN=R3hdm4 PE=2 SV=1	1	1	1	1	1	1	1	0	1	0	0	0	1	1	0	0
Q4VC33	Q4VC33	2	2	2	Macrophage erythroblast attacher	Maea	0		0		0		0		0		0		0		0		0		0		0		0		0		sp|Q4VC33|MAEA_MOUSE E3 ubiquitin-protein transferase MAEA OS=Mus musculus OX=10090 GN=Maea PE=1 SV=1	1	2	2	2	0	1	0	2	1	2	1	1	1	0	1	0
Q501J6	Q501J6	29	20	20	Probable ATP-dependent RNA helicase DDX17	Ddx17	0		0		0		0		0		0		0		0		0		0		0		0		0		sp|Q501J6|DDX17_MOUSE Probable ATP-dependent RNA helicase DDX17 OS=Mus musculus OX=10090 GN=Ddx17 PE=1 SV=1	1	29	20	20	24	22	21	21	25	21	24	20	22	20	19	20
Q501J7	Q501J7	1	1	1	Phosphatase and actin regulator 4	Phactr4	0		0		0		0		0		0		0		0		0		0		0		0		0		sp|Q501J7|PHAR4_MOUSE Phosphatase and actin regulator 4 OS=Mus musculus OX=10090 GN=Phactr4 PE=1 SV=2	1	1	1	1	1	1	1	1	1	1	1	1	1	1	0	1
Q504P2	Q504P2	1	1	1	C-type lectin domain family 12 member A	Clec12a	0		0		0		0		0		0		0		0		0		0		0		0		0		sp|Q504P2|CL12A_MOUSE C-type lectin domain family 12 member A OS=Mus musculus OX=10090 GN=Clec12a PE=2 SV=1	1	1	1	1	0	0	1	1	1	1	1	1	1	1	1	1
Q505F4;Q6P3Y5;Q68FE8	Q505F4;Q6P3Y5;Q68FE8	1;1;1	1;1;1	1;1;1	Zinc finger protein 280C;Zinc finger protein 280D	Zfp280b;Znf280c;Znf280d	0		0		0		0		0		0		0		0		0		0		0		0		0		tr|Q505F4|Q505F4_MOUSE Zinc finger protein 280B OS=Mus musculus OX=10090 GN=Zfp280b PE=1 SV=1;sp|Q6P3Y5|Z280C_MOUSE Zinc finger protein 280C OS=Mus musculus OX=10090 GN=Znf280c PE=1 SV=1;sp|Q68FE8|Z280D_MOUSE Zinc finger protein 280D OS=Mus musculus OX=100	3	1	1	1	0	0	0	0	0	0	0	1	0	0	1	1
Q505F5	Q505F5	16	16	16	Leucine-rich repeat-containing protein 47	Lrrc47	0		0		0		0		0		0		0		0		0		0		0		0		0		sp|Q505F5|LRC47_MOUSE Leucine-rich repeat-containing protein 47 OS=Mus musculus OX=10090 GN=Lrrc47 PE=1 SV=1	1	16	16	16	12	12	10	11	13	13	12	7	12	14	9	7
Q8C7J6;Q5DTY9;Q50H33	Q8C7J6;Q5DTY9;Q50H33	1;1;1	1;1;1	1;1;1	BTB/POZ domain-containing protein KCTD16;BTB/POZ domain-containing protein KCTD8	Kctd12b;Kctd16;Kctd8	0		0		0		0		0		0		0		0		0		0		0		0		0		tr|Q8C7J6|Q8C7J6_MOUSE Potassium channel tetramerisation domain-containing 12b OS=Mus musculus OX=10090 GN=Kctd12b PE=1 SV=1;sp|Q5DTY9|KCD16_MOUSE BTB/POZ domain-containing protein KCTD16 OS=Mus musculus OX=10090 GN=Kctd16 PE=1 SV=2;sp|Q50H33|KCTD8_MOUSE B	3	1	1	1	1	0	0	0	1	0	0	0	1	1	0	0
Q52KI8	Q52KI8	3	3	3	Serine/arginine repetitive matrix protein 1	Srrm1	0		0		0		0		0		0		0		0		0		0		0		0		0		sp|Q52KI8|SRRM1_MOUSE Serine/arginine repetitive matrix protein 1 OS=Mus musculus OX=10090 GN=Srrm1 PE=1 SV=2	1	3	3	3	3	3	3	3	3	3	3	3	3	3	3	3
Q569Z5	Q569Z5	24	24	24	Probable ATP-dependent RNA helicase DDX46	Ddx46	0		0		0		0		0		0		0		0		0		0		0		0		0		sp|Q569Z5|DDX46_MOUSE Probable ATP-dependent RNA helicase DDX46 OS=Mus musculus OX=10090 GN=Ddx46 PE=1 SV=2	1	24	24	24	19	17	20	17	20	17	19	18	20	13	21	16
Q569Z6	Q569Z6	13	13	12	Thyroid hormone receptor-associated protein 3	Thrap3	0		0		0		0		0		0		0		0		0		0		0		0		0		sp|Q569Z6|TR150_MOUSE Thyroid hormone receptor-associated protein 3 OS=Mus musculus OX=10090 GN=Thrap3 PE=1 SV=1	1	13	13	12	12	10	10	9	10	13	11	10	12	11	11	12
Q56A08	Q56A08	2	2	2	G patch domain and KOW motifs-containing protein	Gpkow	0		0		0		0		0		0		0		0		0		0		0		0		0		sp|Q56A08|GPKOW_MOUSE G-patch domain and KOW motifs-containing protein OS=Mus musculus OX=10090 GN=Gpkow PE=1 SV=2	1	2	2	2	1	1	0	0	1	0	0	0	1	1	0	0
Q571E4	Q571E4	9	9	9	N-acetylgalactosamine-6-sulfatase	Galns	0		0		0		0		0		0		0		0		0		0		0		0		0		sp|Q571E4|GALNS_MOUSE N-acetylgalactosamine-6-sulfatase OS=Mus musculus OX=10090 GN=Galns PE=1 SV=2	1	9	9	9	6	7	7	9	7	7	8	7	5	6	8	7
Q571I9	Q571I9	3	3	3	Aldehyde dehydrogenase family 16 member A1	Aldh16a1	0		0		0		0		0		0		0		0		0		0		0		0		0		sp|Q571I9|A16A1_MOUSE Aldehyde dehydrogenase family 16 member A1 OS=Mus musculus OX=10090 GN=Aldh16a1 PE=1 SV=2	1	3	3	3	1	2	1	1	2	2	1	1	1	1	3	0
Q58A65;Q9ESN9	Q58A65	9;1	9;1	9;1	C-Jun-amino-terminal kinase-interacting protein 4	Spag9	0		0		0		0		0		0		0		0		0		0		0		0		0		sp|Q58A65|JIP4_MOUSE C-Jun-amino-terminal kinase-interacting protein 4 OS=Mus musculus OX=10090 GN=Spag9 PE=1 SV=2	2	9	9	9	5	5	6	5	7	3	5	7	4	3	4	2
Q59J78	Q59J78	4	4	4	Mimitin, mitochondrial	Ndufaf2	0		0		0		0		0		0		0		0		0		0		0		0		0		sp|Q59J78|NDUF2_MOUSE NADH dehydrogenase [ubiquinone] 1 alpha subcomplex assembly factor 2 OS=Mus musculus OX=10090 GN=Ndufaf2 PE=1 SV=1	1	4	4	4	2	2	2	3	3	1	2	1	4	1	3	3
Q5BLK4	Q5BLK4	3	3	3	Terminal uridylyltransferase 7	Zcchc6	0		0		0		0		0		0		0		0		0		0		0		0		0		sp|Q5BLK4|TUT7_MOUSE Terminal uridylyltransferase 7 OS=Mus musculus OX=10090 GN=Tut7 PE=1 SV=3	1	3	3	3	1	2	0	1	2	1	0	1	2	0	3	1
Q5DTM8	Q5DTM8	4	4	4	E3 ubiquitin-protein ligase BRE1A	Rnf20	0		0		0		0		0		0		0		0		0		0		0		0		0		sp|Q5DTM8|BRE1A_MOUSE E3 ubiquitin-protein ligase BRE1A OS=Mus musculus OX=10090 GN=Rnf20 PE=1 SV=2	1	4	4	4	1	2	0	0	3	3	2	1	0	1	2	1
Q5DTT3	Q5DTT3	1	1	1	Protein FAM208B	Fam208b	0		0		0		0		0		0		0		0		0		0		0		0		0		sp|Q5DTT3|TASO2_MOUSE Protein TASOR 2 OS=Mus musculus OX=10090 GN=Tasor2 PE=1 SV=2	1	1	1	1	1	1	1	1	0	1	1	1	1	1	0	1
Q5DU57	Q5DU57	1	1	1	Spermatogenesis-associated protein 13	Spata13	0		0		0		0		0		0		0		0		0		0		0		0		0		sp|Q5DU57|SPT13_MOUSE Spermatogenesis-associated protein 13 OS=Mus musculus OX=10090 GN=Spata13 PE=1 SV=2	1	1	1	1	0	0	0	0	1	0	0	0	0	0	0	0
Q5EBH1	Q5EBH1	1	1	1	Ras association domain-containing protein 5	Rassf5	0		0		0		0		0		0		0		0		0		0		0		0		0		sp|Q5EBH1|RASF5_MOUSE Ras association domain-containing protein 5 OS=Mus musculus OX=10090 GN=Rassf5 PE=1 SV=1	1	1	1	1	1	1	1	1	1	0	1	1	0	1	1	1
Q5EE38	Q5EE38	1	1	1	Adrenocortical dysplasia protein	Acd	0		0		0		0		0		0		0		0		0		0		0		0		0		sp|Q5EE38|ACD_MOUSE Adrenocortical dysplasia protein OS=Mus musculus OX=10090 GN=Acd PE=1 SV=1	1	1	1	1	1	0	0	0	1	0	0	0	1	0	1	0
Q5EG47	Q5EG47	3	3	3	5-AMP-activated protein kinase catalytic subunit alpha-1	Prkaa1	0		0		0		0		0		0		0		0		0		0		0		0		0		sp|Q5EG47|AAPK1_MOUSE 5-AMP-activated protein kinase catalytic subunit alpha-1 OS=Mus musculus OX=10090 GN=Prkaa1 PE=1 SV=2	1	3	3	3	1	1	2	3	2	1	1	1	1	2	3	3
Q5F285	Q5F285	2	2	2	Transmembrane protein 256	Tmem256	0		0		0		0		0		0		0		0		0		0		0		0		0		sp|Q5F285|TM256_MOUSE Transmembrane protein 256 OS=Mus musculus OX=10090 GN=Tmem256 PE=1 SV=1	1	2	2	2	0	1	1	1	0	1	1	1	0	1	0	1
Q5F2E7	Q5F2E7	7	7	7	Nuclear fragile X mental retardation-interacting protein 2	Nufip2	0		0		0		0		0		0		0		0		0		0		0		0		0		sp|Q5F2E7|NUFP2_MOUSE Nuclear fragile X mental retardation-interacting protein 2 OS=Mus musculus OX=10090 GN=Nufip2 PE=1 SV=1	1	7	7	7	5	4	4	4	6	6	5	3	5	5	3	3
Q5FWI3	Q5FWI3	1	1	1	Transmembrane protein 2	Tmem2	0		0		0		0		0		0		0		0		0		0		0		0		0		sp|Q5FWI3|CEIP2_MOUSE Cell surface hyaluronidase OS=Mus musculus OX=10090 GN=Cemip2 PE=1 SV=1	1	1	1	1	1	1	1	1	1	1	1	1	1	1	1	1
Q5FWK3	Q5FWK3	4	4	4	Rho GTPase-activating protein 1	Arhgap1	0		0		0		0		0		0		0		0		0		0		0		0		0		sp|Q5FWK3|RHG01_MOUSE Rho GTPase-activating protein 1 OS=Mus musculus OX=10090 GN=Arhgap1 PE=1 SV=1	1	4	4	4	3	4	2	1	3	3	2	1	3	2	3	2
Q5KU39	Q5KU39	3	3	3	Vacuolar protein sorting-associated protein 41 homolog	Vps41	0		0		0		0		0		0		0		0		0		0		0		0		0		sp|Q5KU39|VPS41_MOUSE Vacuolar protein sorting-associated protein 41 homolog OS=Mus musculus OX=10090 GN=Vps41 PE=1 SV=1	1	3	3	3	0	1	1	2	0	0	0	0	0	0	2	0
Q5M8N0	Q5M8N0	1	1	1	CB1 cannabinoid receptor-interacting protein 1	Cnrip1	0		0		0		0		0		0		0		0		0		0		0		0		0		sp|Q5M8N0|CNRP1_MOUSE CB1 cannabinoid receptor-interacting protein 1 OS=Mus musculus OX=10090 GN=Cnrip1 PE=1 SV=1	1	1	1	1	1	1	1	1	1	1	1	0	1	1	0	1
Q5NBU8	Q5NBU8	6	6	6	XIAP-associated factor 1	Xaf1	0		0		0		0		0		0		0		0		0		0		0		0		0		sp|Q5NBU8|XAF1_MOUSE XIAP-associated factor 1 OS=Mus musculus OX=10090 GN=Xaf1 PE=1 SV=3	1	6	6	6	3	4	3	1	5	5	4	4	3	4	2	3
Q5NCQ5	Q5NCQ5	1	1	1	Diphthamide biosynthesis protein 1	Dph1	0		0		0		0		0		0		0		0		0		0		0		0		0		sp|Q5NCQ5|DPH1_MOUSE 2-(3-amino-3-carboxypropyl)histidine synthase subunit 1 OS=Mus musculus OX=10090 GN=Dph1 PE=1 SV=1	1	1	1	1	0	0	1	0	0	0	0	0	0	0	0	0
Q5NCR9	Q5NCR9	1	1	1	Nuclear speckle splicing regulatory protein 1	Nsrp1	0		0		0		0		0		0		0		0		0		0		0		0		0		sp|Q5NCR9|NSRP1_MOUSE Nuclear speckle splicing regulatory protein 1 OS=Mus musculus OX=10090 GN=Nsrp1 PE=1 SV=1	1	1	1	1	1	1	1	1	1	1	1	1	1	0	1	1
Q5ND34	Q5ND34	5	5	5	WD repeat-containing protein 81	Wdr81	0		0		0		0		0		0		0		0		0		0		0		0		0		sp|Q5ND34|WDR81_MOUSE WD repeat-containing protein 81 OS=Mus musculus OX=10090 GN=Wdr81 PE=1 SV=2	1	5	5	5	3	3	3	4	4	4	4	1	4	5	4	2
Q5ND52	Q5ND52	3	3	3	rRNA methyltransferase 3, mitochondrial	Rnmtl1	0		0		0		0		0		0		0		0		0		0		0		0		0		sp|Q5ND52|MRM3_MOUSE rRNA methyltransferase 3, mitochondrial OS=Mus musculus OX=10090 GN=Mrm3 PE=2 SV=1	1	3	3	3	3	2	1	0	3	1	1	0	3	2	2	0
Q5PSV9	Q5PSV9	4	4	4	Mediator of DNA damage checkpoint protein 1	Mdc1	0		0		0		0		0		0		0		0		0		0		0		0		0		sp|Q5PSV9|MDC1_MOUSE Mediator of DNA damage checkpoint protein 1 OS=Mus musculus OX=10090 GN=Mdc1 PE=1 SV=1	1	4	4	4	3	2	4	1	3	3	2	2	3	2	2	3
Q5QNV8	Q5QNV8	1	1	1	Protein HEATR9	Heatr9	0		0		0		0		0		0		0		0		0		0		0		0		0		sp|Q5QNV8|HEAT9_MOUSE Protein HEATR9 OS=Mus musculus OX=10090 GN=Heatr9 PE=4 SV=1	1	1	1	1	1	0	1	0	0	0	1	0	1	0	0	0
Q5RJG1	Q5RJG1	1	1	1	Nucleolar protein 10	Nol10	0		0		0		0		0		0		0		0		0		0		0		0		0		sp|Q5RJG1|NOL10_MOUSE Nucleolar protein 10 OS=Mus musculus OX=10090 GN=Nol10 PE=2 SV=1	1	1	1	1	1	0	1	0	1	0	1	1	1	1	1	1
Q5RJY2	Q5RJY2	1	1	1	G2/M phase-specific E3 ubiquitin-protein ligase	G2e3	0		0		0		0		0		0		0		0		0		0		0		0		0		sp|Q5RJY2|G2E3_MOUSE G2/M phase-specific E3 ubiquitin-protein ligase OS=Mus musculus OX=10090 GN=G2e3 PE=2 SV=2	1	1	1	1	0	0	0	0	0	0	0	0	0	1	0	0
Q5RKZ7	Q5RKZ7	1	1	1	Molybdenum cofactor biosynthesis protein 1;Cyclic pyranopterin monophosphate synthase;Cyclic pyranopterin monophosphate synthase accessory protein	Mocs1	0		0		0		0		0		0		0		0		0		0		0		0		0		sp|Q5RKZ7|MOCS1_MOUSE Molybdenum cofactor biosynthesis protein 1 OS=Mus musculus OX=10090 GN=Mocs1 PE=1 SV=2	1	1	1	1	0	0	1	0	1	1	0	0	1	0	1	0
Q5SF07	Q5SF07	15	15	13	Insulin-like growth factor 2 mRNA-binding protein 2	Igf2bp2	0		0		0		0		0		0		0		0		0		0		0		0		0		sp|Q5SF07|IF2B2_MOUSE Insulin-like growth factor 2 mRNA-binding protein 2 OS=Mus musculus OX=10090 GN=Igf2bp2 PE=1 SV=1	1	15	15	13	10	11	13	13	10	9	15	11	10	9	13	11
Q5SFM8	Q5SFM8	10	10	9	RNA-binding protein 27	Rbm27	0		0		0		0		0		0		0		0		0		0		0		0		0		sp|Q5SFM8|RBM27_MOUSE RNA-binding protein 27 OS=Mus musculus OX=10090 GN=Rbm27 PE=1 SV=3	1	10	10	9	8	6	5	4	8	7	7	3	5	8	5	4
Q5SRX1	Q5SRX1	1	1	1	TOM1-like protein 2	Tom1l2	0		0		0		0		0		0		0		0		0		0		0		0		0		sp|Q5SRX1|TM1L2_MOUSE TOM1-like protein 2 OS=Mus musculus OX=10090 GN=Tom1l2 PE=1 SV=1	1	1	1	1	0	0	0	0	0	0	1	0	0	0	0	0
Q5SSH7	Q5SSH7	1	1	1	Zinc finger ZZ-type and EF-hand domain-containing protein 1	Zzef1	0		0		0		0		0		0		0		0		0		0		0		0		0		sp|Q5SSH7|ZZEF1_MOUSE Zinc finger ZZ-type and EF-hand domain-containing protein 1 OS=Mus musculus OX=10090 GN=Zzef1 PE=1 SV=2	1	1	1	1	0	1	0	0	0	0	0	0	0	0	0	0
Q5SSI6	Q5SSI6	8	8	8	U3 small nucleolar RNA-associated protein 18 homolog	Utp18	0		0		0		0		0		0		0		0		0		0		0		0		0		sp|Q5SSI6|UTP18_MOUSE U3 small nucleolar RNA-associated protein 18 homolog OS=Mus musculus OX=10090 GN=Utp18 PE=1 SV=1	1	8	8	8	4	4	5	3	4	5	5	3	5	3	5	4
Q5SSJ1	Q5SSJ1	2	2	2		Wfdc17	0		0		0		0		0		0		0		0		0		0		0		0		0		tr|Q5SSJ1|Q5SSJ1_MOUSE Activated macrophage/microglia WAP domain protein OS=Mus musculus OX=10090 GN=Wfdc17 PE=1 SV=1	1	2	2	2	2	2	1	1	2	2	2	1	2	1	1	1
Q5SSL4;Q6PAJ1	Q5SSL4;Q6PAJ1	2;1	2;1	2;1	Active breakpoint cluster region-related protein;Breakpoint cluster region protein	Abr;Bcr	0		0		0		0		0		0		0		0		0		0		0		0		0		sp|Q5SSL4|ABR_MOUSE Active breakpoint cluster region-related protein OS=Mus musculus OX=10090 GN=Abr PE=1 SV=1;sp|Q6PAJ1|BCR_MOUSE Breakpoint cluster region protein OS=Mus musculus OX=10090 GN=Bcr PE=1 SV=3	2	2	2	2	0	0	0	0	0	1	0	0	0	0	1	1
Q5SSZ5;E9Q0S6	Q5SSZ5	15;2	15;2	13;0	Tensin-3	Tns3	0		0		0		0		0		0		0		0		0		0		0		0		0		sp|Q5SSZ5|TENS3_MOUSE Tensin-3 OS=Mus musculus OX=10090 GN=Tns3 PE=1 SV=1	2	15	15	13	9	10	12	10	11	10	10	9	10	11	12	10
Q5SUA5	Q5SUA5	9	9	9	Unconventional myosin-Ig	Myo1g	0		0		0		0		0		0		0		0		0		0		0		0		0		sp|Q5SUA5|MYO1G_MOUSE Unconventional myosin-Ig OS=Mus musculus OX=10090 GN=Myo1g PE=1 SV=1	1	9	9	9	7	7	6	5	8	7	7	5	7	7	8	5
Q5SUC9	Q5SUC9	1	1	1	Protein SCO1 homolog, mitochondrial	Sco1	0		0		0		0		0		0		0		0		0		0		0		0		0		sp|Q5SUC9|SCO1_MOUSE Protein SCO1 homolog, mitochondrial OS=Mus musculus OX=10090 GN=Sco1 PE=1 SV=1	1	1	1	1	1	1	1	1	1	1	1	1	1	1	1	1
Q5SUF2	Q5SUF2	7	7	7	Luc7-like protein 3	Luc7l3	0		0		0		0		0		0		0		0		0		0		0		0		0		sp|Q5SUF2|LC7L3_MOUSE Luc7-like protein 3 OS=Mus musculus OX=10090 GN=Luc7l3 PE=1 SV=1	1	7	7	7	4	3	5	4	6	5	5	4	6	7	6	5
Q5SUR0	Q5SUR0	14	14	14	Phosphoribosylformylglycinamidine synthase	Pfas	0		0		0		0		0		0		0		0		0		0		0		0		0		sp|Q5SUR0|PUR4_MOUSE Phosphoribosylformylglycinamidine synthase OS=Mus musculus OX=10090 GN=Pfas PE=1 SV=1	1	14	14	14	10	10	7	8	12	9	7	7	11	10	10	9
Q5SV85	Q5SV85	1	1	1	Synergin gamma	Synrg	0		0		0		0		0		0		0		0		0		0		0		0		0		sp|Q5SV85|SYNRG_MOUSE Synergin gamma OS=Mus musculus OX=10090 GN=Synrg PE=1 SV=1	1	1	1	1	1	1	1	1	1	0	1	1	0	1	1	1
Q5SW19	Q5SW19	4	4	4	Clustered mitochondria protein homolog	Cluh	0		0		0		0		0		0		0		0		0		0		0		0		0		sp|Q5SW19|CLU_MOUSE Clustered mitochondria protein homolog OS=Mus musculus OX=10090 GN=Cluh PE=1 SV=2	1	4	4	4	2	2	3	3	4	3	3	2	3	3	4	2
Q5SW28	Q5SW28	2	2	2	Phosphoinositide 3-kinase regulatory subunit 5	Pik3r5	0		0		0		0		0		0		0		0		0		0		0		0		0		sp|Q5SW28|PI3R5_MOUSE Phosphoinositide 3-kinase regulatory subunit 5 OS=Mus musculus OX=10090 GN=Pik3r5 PE=1 SV=1	1	2	2	2	1	1	1	1	2	1	1	1	2	0	1	1
Q5SWD9	Q5SWD9	5	5	5	Pre-rRNA-processing protein TSR1 homolog	Tsr1	0		0		0		0		0		0		0		0		0		0		0		0		0		sp|Q5SWD9|TSR1_MOUSE Pre-rRNA-processing protein TSR1 homolog OS=Mus musculus OX=10090 GN=Tsr1 PE=1 SV=1	1	5	5	5	4	1	2	3	3	3	3	1	3	4	2	2
Q5SX39;G3UW82;P13542;Q5SX40	Q5SX39;G3UW82;P13542;Q5SX40	3;2;2;2	2;1;1;1	1;1;1;1	Myosin-4;Myosin-8;Myosin-1	Myh4;Myh2;Myh8;Myh1	0		0		0		0		0		0		0		0		0		0		0		0		0		sp|Q5SX39|MYH4_MOUSE Myosin-4 OS=Mus musculus OX=10090 GN=Myh4 PE=2 SV=1;tr|G3UW82|G3UW82_MOUSE Myosin, heavy polypeptide 2, skeletal muscle, adult OS=Mus musculus OX=10090 GN=Myh2 PE=1 SV=1;sp|P13542|MYH8_MOUSE Myosin-8 OS=Mus musculus OX=10090 GN=Myh8 PE	4	3	2	1	2	2	2	3	2	0	2	3	2	1	3	2
Q5SXY1	Q5SXY1	3	3	3	Cytospin-B	Specc1	0		0		0		0		0		0		0		0		0		0		0		0		0		sp|Q5SXY1|CYTSB_MOUSE Cytospin-B OS=Mus musculus OX=10090 GN=Specc1 PE=1 SV=2	1	3	3	3	3	2	3	2	2	2	1	1	3	3	3	3
Q5SYH2	Q5SYH2	3	3	3	Transmembrane protein 199	Tmem199	0		0		0		0		0		0		0		0		0		0		0		0		0		sp|Q5SYH2|TM199_MOUSE Transmembrane protein 199 OS=Mus musculus OX=10090 GN=Tmem199 PE=1 SV=1	1	3	3	3	2	0	2	2	2	0	1	1	1	0	2	2
Q5U3K5	Q5U3K5	4	4	4	Rab-like protein 6	Rabl6	0		0		0		0		0		0		0		0		0		0		0		0		0		sp|Q5U3K5|RABL6_MOUSE Rab-like protein 6 OS=Mus musculus OX=10090 GN=Rabl6 PE=1 SV=2	1	4	4	4	3	2	2	2	1	2	3	4	1	2	4	3
Q5U458	Q5U458	1	1	1	DnaJ homolog subfamily C member 11	Dnajc11	0		0		0		0		0		0		0		0		0		0		0		0		0		sp|Q5U458|DJC11_MOUSE DnaJ homolog subfamily C member 11 OS=Mus musculus OX=10090 GN=Dnajc11 PE=1 SV=2	1	1	1	1	1	1	1	1	1	1	1	1	1	1	1	1
Q5U4C3	Q5U4C3	2	2	2	Splicing factor, arginine/serine-rich 19	Scaf1	0		0		0		0		0		0		0		0		0		0		0		0		0		sp|Q5U4C3|SFR19_MOUSE Splicing factor, arginine/serine-rich 19 OS=Mus musculus OX=10090 GN=Scaf1 PE=1 SV=1	1	2	2	2	2	0	2	2	2	1	2	2	2	1	2	1
Q5XFZ0	Q5XFZ0	2	2	2	UPF0711 protein C18orf21 homolog		0		0		0		0		0		0		0		0		0		0		0		0		0		sp|Q5XFZ0|CR021_MOUSE UPF0711 protein C18orf21 homolog OS=Mus musculus OX=10090 PE=2 SV=2	1	2	2	2	1	0	1	1	1	1	1	1	1	2	1	1
Q5XG71	Q5XG71	8	8	8	Small subunit processome component 20 homolog	Utp20	0		0		0		0		0		0		0		0		0		0		0		0		0		sp|Q5XG71|UTP20_MOUSE Small subunit processome component 20 homolog OS=Mus musculus OX=10090 GN=Utp20 PE=1 SV=2	1	8	8	8	2	2	3	0	5	4	5	4	4	2	5	5
Q5XG73	Q5XG73	2	2	2	Acyl-CoA-binding domain-containing protein 5	Acbd5	0		0		0		0		0		0		0		0		0		0		0		0		0		sp|Q5XG73|ACBD5_MOUSE Acyl-CoA-binding domain-containing protein 5 OS=Mus musculus OX=10090 GN=Acbd5 PE=1 SV=1	1	2	2	2	2	1	2	2	1	1	2	1	1	1	1	2
Q5XJE5	Q5XJE5	2	2	2	RNA polymerase-associated protein LEO1	Leo1	0		0		0		0		0		0		0		0		0		0		0		0		0		sp|Q5XJE5|LEO1_MOUSE RNA polymerase-associated protein LEO1 OS=Mus musculus OX=10090 GN=Leo1 PE=1 SV=2	1	2	2	2	2	1	1	1	0	0	1	1	0	1	1	1
Q5XJY5	Q5XJY5	21	21	21	Coatomer subunit delta	Arcn1	0		0		0		0		0		0		0		0		0		0		0		0		0		sp|Q5XJY5|COPD_MOUSE Coatomer subunit delta OS=Mus musculus OX=10090 GN=Arcn1 PE=1 SV=2	1	21	21	21	17	12	14	13	16	14	15	11	14	11	13	12
Q60520	Q60520	3	3	3	Paired amphipathic helix protein Sin3a	Sin3a	0		0		0		0		0		0		0		0		0		0		0		0		0		sp|Q60520|SIN3A_MOUSE Paired amphipathic helix protein Sin3a OS=Mus musculus OX=10090 GN=Sin3a PE=1 SV=3	1	3	3	3	3	2	2	1	2	3	2	3	2	3	3	3
Q60591	Q60591	7	7	7	Nuclear factor of activated T-cells, cytoplasmic 2	Nfatc2	0		0		0		0		0		0		0		0		0		0		0		0		0		sp|Q60591|NFAC2_MOUSE Nuclear factor of activated T-cells, cytoplasmic 2 OS=Mus musculus OX=10090 GN=Nfatc2 PE=1 SV=3	1	7	7	7	6	4	6	6	6	6	4	4	6	2	5	7
Q60596	Q60596	7	7	7	DNA repair protein XRCC1	Xrcc1	0		0		0		0		0		0		0		0		0		0		0		0		0		sp|Q60596|XRCC1_MOUSE DNA repair protein XRCC1 OS=Mus musculus OX=10090 GN=Xrcc1 PE=1 SV=2	1	7	7	7	6	5	6	5	6	5	6	5	6	7	6	5
Q60597;E9Q7L0	Q60597	14;1	14;1	14;1	2-oxoglutarate dehydrogenase, mitochondrial	Ogdh	0		0		0		0		0		0		0		0		0		0		0		0		0		sp|Q60597|ODO1_MOUSE 2-oxoglutarate dehydrogenase, mitochondrial OS=Mus musculus OX=10090 GN=Ogdh PE=1 SV=3	2	14	14	14	10	9	9	8	9	10	11	9	10	10	14	9
Q60605;Q8CI43	Q60605	18;2	18;2	18;2	Myosin light polypeptide 6	Myl6	0		0		0		0		0		0		0		0		0		0		0		0		0		sp|Q60605|MYL6_MOUSE Myosin light polypeptide 6 OS=Mus musculus OX=10090 GN=Myl6 PE=1 SV=3	2	18	18	18	16	17	16	14	17	16	17	17	17	13	16	16
Q60631	Q60631	23	23	23	Growth factor receptor-bound protein 2	Grb2	0		0		0		0		0		0		0		0		0		0		0		0		0		sp|Q60631|GRB2_MOUSE Growth factor receptor-bound protein 2 OS=Mus musculus OX=10090 GN=Grb2 PE=1 SV=1	1	23	23	23	17	19	19	16	18	18	19	16	18	19	16	14
Q60634	Q60634	3	3	3	Flotillin-2	Flot2	0		0		0		0		0		0		0		0		0		0		0		0		0		sp|Q60634|FLOT2_MOUSE Flotillin-2 OS=Mus musculus OX=10090 GN=Flot2 PE=1 SV=2	1	3	3	3	1	3	2	1	1	3	3	3	2	3	2	2
Q60648	Q60648	5	5	5	Ganglioside GM2 activator	Gm2a	0		0		0		0		0		0		0		0		0		0		0		0		0		sp|Q60648|SAP3_MOUSE Ganglioside GM2 activator OS=Mus musculus OX=10090 GN=Gm2a PE=1 SV=2	1	5	5	5	3	5	5	4	3	5	5	4	4	5	4	4
Q60668	Q60668	13	11	11	Heterogeneous nuclear ribonucleoprotein D0	Hnrnpd	0		0		0		0		0		0		0		0		0		0		0		0		0		sp|Q60668|HNRPD_MOUSE Heterogeneous nuclear ribonucleoprotein D0 OS=Mus musculus OX=10090 GN=Hnrnpd PE=1 SV=2	1	13	11	11	12	10	12	12	11	11	11	11	11	11	10	10
Q60676	Q60676	5	5	5	Serine/threonine-protein phosphatase 5	Ppp5c	0		0		0		0		0		0		0		0		0		0		0		0		0		sp|Q60676|PPP5_MOUSE Serine/threonine-protein phosphatase 5 OS=Mus musculus OX=10090 GN=Ppp5c PE=1 SV=3	1	5	5	5	4	4	4	4	5	4	4	4	5	4	4	4
Q60692	Q60692	6	6	6	Proteasome subunit beta type-6	Psmb6	0		0		0		0		0		0		0		0		0		0		0		0		0		sp|Q60692|PSB6_MOUSE Proteasome subunit beta type-6 OS=Mus musculus OX=10090 GN=Psmb6 PE=1 SV=3	1	6	6	6	5	5	6	6	6	6	5	6	6	5	5	6
Q60710	Q60710	27	27	27	Deoxynucleoside triphosphate triphosphohydrolase SAMHD1	Samhd1	0		0		0		0		0		0		0		0		0		0		0		0		0		sp|Q60710|SAMH1_MOUSE Deoxynucleoside triphosphate triphosphohydrolase SAMHD1 OS=Mus musculus OX=10090 GN=Samhd1 PE=1 SV=3	1	27	27	27	21	23	19	16	23	23	23	20	22	20	22	18
Q60715	Q60715	12	12	12	Prolyl 4-hydroxylase subunit alpha-1	P4ha1	0		0		0		0		0		0		0		0		0		0		0		0		0		sp|Q60715|P4HA1_MOUSE Prolyl 4-hydroxylase subunit alpha-1 OS=Mus musculus OX=10090 GN=P4ha1 PE=1 SV=2	1	12	12	12	9	11	9	10	9	11	9	9	9	7	7	6
Q60737	Q60737	3	3	3	Casein kinase II subunit alpha	Csnk2a1	0		0		0		0		0		0		0		0		0		0		0		0		0		sp|Q60737|CSK21_MOUSE Casein kinase II subunit alpha OS=Mus musculus OX=10090 GN=Csnk2a1 PE=1 SV=2	1	3	3	3	1	3	1	0	1	2	1	1	1	3	1	0
Q60739	Q60739	4	4	4	BAG family molecular chaperone regulator 1	Bag1	0		0		0		0		0		0		0		0		0		0		0		0		0		sp|Q60739|BAG1_MOUSE BAG family molecular chaperone regulator 1 OS=Mus musculus OX=10090 GN=Bag1 PE=1 SV=3	1	4	4	4	4	3	3	2	3	3	3	3	4	2	4	1
Q60749;Q9WU01	Q60749	14;2	14;2	14;2	KH domain-containing, RNA-binding, signal transduction-associated protein 1	Khdrbs1	0		0		0		0		0		0		0		0		0		0		0		0		0		sp|Q60749|KHDR1_MOUSE KH domain-containing, RNA-binding, signal transduction-associated protein 1 OS=Mus musculus OX=10090 GN=Khdrbs1 PE=1 SV=2	2	14	14	14	11	12	12	10	12	12	14	8	12	10	11	10
Q60754	Q60754	2	2	2	Macrophage receptor MARCO	Marco	0		0		0		0		0		0		0		0		0		0		0		0		0		sp|Q60754|MARCO_MOUSE Macrophage receptor MARCO OS=Mus musculus OX=10090 GN=Marco PE=1 SV=1	1	2	2	2	1	1	1	1	2	2	1	1	2	1	2	2
Q60765	Q60765	1	1	1	Cyclic AMP-dependent transcription factor ATF-3	Atf3	0		0		0		0		0		0		0		0		0		0		0		0		0		sp|Q60765|ATF3_MOUSE Cyclic AMP-dependent transcription factor ATF-3 OS=Mus musculus OX=10090 GN=Atf3 PE=2 SV=1	1	1	1	1	0	0	0	0	1	1	1	0	1	1	1	0
Q60766	Q60766	1	1	1	Immunity-related GTPase family M protein 1	Irgm1	0		0		0		0		0		0		0		0		0		0		0		0		0		sp|Q60766|IRGM1_MOUSE Immunity-related GTPase family M protein 1 OS=Mus musculus OX=10090 GN=Irgm1 PE=1 SV=1	1	1	1	1	1	1	1	1	1	1	1	1	1	1	1	1
Q60770	Q60770	8	8	8	Syntaxin-binding protein 3	Stxbp3	0		0		0		0		0		0		0		0		0		0		0		0		0		sp|Q60770|STXB3_MOUSE Syntaxin-binding protein 3 OS=Mus musculus OX=10090 GN=Stxbp3 PE=1 SV=1	1	8	8	8	7	7	3	7	6	4	5	7	5	4	5	5
Q60775;Q9JHC9;Q9Z2U4	Q60775;Q9JHC9;Q9Z2U4	2;1;1	2;1;1	2;1;1	ETS-related transcription factor Elf-1;ETS-related transcription factor Elf-2;ETS-related transcription factor Elf-4	Elf1;Elf2;Elf4	0		0		0		0		0		0		0		0		0		0		0		0		0		sp|Q60775|ELF1_MOUSE ETS-related transcription factor Elf-1 OS=Mus musculus OX=10090 GN=Elf1 PE=1 SV=1;sp|Q9JHC9|ELF2_MOUSE ETS-related transcription factor Elf-2 OS=Mus musculus OX=10090 GN=Elf2 PE=1 SV=1;sp|Q9Z2U4|ELF4_MOUSE ETS-related transcription fac	3	2	2	2	1	1	2	0	1	1	2	2	2	2	2	2
Q60780	Q60780	11	11	11	Growth arrest-specific protein 7	Gas7	0		0		0		0		0		0		0		0		0		0		0		0		0		sp|Q60780|GAS7_MOUSE Growth arrest-specific protein 7 OS=Mus musculus OX=10090 GN=Gas7 PE=1 SV=1	1	11	11	11	10	9	9	8	10	9	9	7	10	9	6	8
Q60787	Q60787	15	15	15	Lymphocyte cytosolic protein 2	Lcp2	0		0		0		0		0		0		0		0		0		0		0		0		0		sp|Q60787|LCP2_MOUSE Lymphocyte cytosolic protein 2 OS=Mus musculus OX=10090 GN=Lcp2 PE=1 SV=2	1	15	15	15	11	11	9	10	14	12	11	12	11	11	7	10
Q60790	Q60790	1	1	1	Ras GTPase-activating protein 3	Rasa3	0		0		0		0		0		0		0		0		0		0		0		0		0		sp|Q60790|RASA3_MOUSE Ras GTPase-activating protein 3 OS=Mus musculus OX=10090 GN=Rasa3 PE=1 SV=2	1	1	1	1	1	0	1	1	1	0	0	0	1	1	0	0
Q60848	Q60848	3	3	3	Lymphocyte-specific helicase	Hells	0		0		0		0		0		0		0		0		0		0		0		0		0		sp|Q60848|HELLS_MOUSE Lymphocyte-specific helicase OS=Mus musculus OX=10090 GN=Hells PE=1 SV=2	1	3	3	3	2	2	1	1	3	2	2	1	3	2	2	1
Q60854;Q3UWK8;O08804;W4VSP4;I7HJI3	Q60854	12;1;1;1;1	12;1;1;1;1	12;1;1;1;1	Serpin B6	Serpinb6	0		0		0		0		0		0		0		0		0		0		0		0		0		sp|Q60854|SPB6_MOUSE Serpin B6 OS=Mus musculus OX=10090 GN=Serpinb6 PE=1 SV=1	5	12	12	12	10	8	10	9	7	11	10	10	10	10	10	9
Q60855	Q60855	3	3	3	Receptor-interacting serine/threonine-protein kinase 1	Ripk1	0		0		0		0		0		0		0		0		0		0		0		0		0		sp|Q60855|RIPK1_MOUSE Receptor-interacting serine/threonine-protein kinase 1 OS=Mus musculus OX=10090 GN=Ripk1 PE=1 SV=1	1	3	3	3	2	3	1	2	2	2	3	2	1	2	2	1
Q60864	Q60864	34	34	34	Stress-induced-phosphoprotein 1	Stip1	0		0		0		0		0		0		0		0		0		0		0		0		0		sp|Q60864|STIP1_MOUSE Stress-induced-phosphoprotein 1 OS=Mus musculus OX=10090 GN=Stip1 PE=1 SV=1	1	34	34	34	25	25	25	23	28	26	27	22	27	21	28	22
Q60865	Q60865	13	13	13	Caprin-1	Caprin1	0		0		0		0		0		0		0		0		0		0		0		0		0		sp|Q60865|CAPR1_MOUSE Caprin-1 OS=Mus musculus OX=10090 GN=Caprin1 PE=1 SV=2	1	13	13	13	10	12	7	12	10	11	11	9	12	11	11	10
Q60866	Q60866	3	3	3	Phosphotriesterase-related protein	Pter	0		0		0		0		0		0		0		0		0		0		0		0		0		sp|Q60866|PTER_MOUSE Phosphotriesterase-related protein OS=Mus musculus OX=10090 GN=Pter PE=1 SV=1	1	3	3	3	3	3	3	2	3	3	2	2	3	2	3	3
Q60872	Q60872	6	1	1	Eukaryotic translation initiation factor 1A	Eif1a	0		0		0		0		0		0		0		0		0		0		0		0		0		sp|Q60872|IF1A_MOUSE Eukaryotic translation initiation factor 1A OS=Mus musculus OX=10090 GN=Eif1a PE=2 SV=3	1	6	1	1	4	6	4	4	4	6	4	3	4	4	4	3
Q60875	Q60875	11	11	11	Rho guanine nucleotide exchange factor 2	Arhgef2	0		0		0		0		0		0		0		0		0		0		0		0		0		sp|Q60875|ARHG2_MOUSE Rho guanine nucleotide exchange factor 2 OS=Mus musculus OX=10090 GN=Arhgef2 PE=1 SV=4	1	11	11	11	8	9	6	9	9	9	8	5	10	8	7	8
Q60876	Q60876	2	2	2	Eukaryotic translation initiation factor 4E-binding protein 1	Eif4ebp1	0		0		0		0		0		0		0		0		0		0		0		0		0		sp|Q60876|4EBP1_MOUSE Eukaryotic translation initiation factor 4E-binding protein 1 OS=Mus musculus OX=10090 GN=Eif4ebp1 PE=1 SV=3	1	2	2	2	2	1	2	1	1	1	1	1	1	1	0	1
Q60902	Q60902	8	8	8	Epidermal growth factor receptor substrate 15-like 1	Eps15l1	0		0		0		0		0		0		0		0		0		0		0		0		0		sp|Q60902|EP15R_MOUSE Epidermal growth factor receptor substrate 15-like 1 OS=Mus musculus OX=10090 GN=Eps15l1 PE=1 SV=3	1	8	8	8	5	7	4	3	5	5	4	3	4	6	6	3
Q60929	Q60929	1	1	1	Myocyte-specific enhancer factor 2A	Mef2a	0		0		0		0		0		0		0		0		0		0		0		0		0		sp|Q60929|MEF2A_MOUSE Myocyte-specific enhancer factor 2A OS=Mus musculus OX=10090 GN=Mef2a PE=1 SV=2	1	1	1	1	1	1	1	1	1	1	1	1	1	1	1	1
Q60930	Q60930	22	22	22	Voltage-dependent anion-selective channel protein 2	Vdac2	0		0		0		0		0		0		0		0		0		0		0		0		0		sp|Q60930|VDAC2_MOUSE Voltage-dependent anion-selective channel protein 2 OS=Mus musculus OX=10090 GN=Vdac2 PE=1 SV=2	1	22	22	22	20	19	17	18	19	20	17	17	19	18	20	17
Q60931	Q60931	11	11	11	Voltage-dependent anion-selective channel protein 3	Vdac3	0		0		0		0		0		0		0		0		0		0		0		0		0		sp|Q60931|VDAC3_MOUSE Voltage-dependent anion-selective channel protein 3 OS=Mus musculus OX=10090 GN=Vdac3 PE=1 SV=1	1	11	11	11	8	9	9	9	6	8	10	7	9	7	9	7
Q60932	Q60932	26	26	26	Voltage-dependent anion-selective channel protein 1	Vdac1	0		0		0		0		0		0		0		0		0		0		0		0		0		sp|Q60932|VDAC1_MOUSE Voltage-dependent anion-selective channel protein 1 OS=Mus musculus OX=10090 GN=Vdac1 PE=1 SV=3	1	26	26	26	19	22	24	24	23	22	21	22	24	25	19	24
Q60949	Q60949	1	1	1	TBC1 domain family member 1	Tbc1d1	0		0		0		0		0		0		0		0		0		0		0		0		0		sp|Q60949|TBCD1_MOUSE TBC1 domain family member 1 OS=Mus musculus OX=10090 GN=Tbc1d1 PE=1 SV=3	1	1	1	1	1	1	1	1	1	1	1	1	1	0	1	1
Q60953	Q60953	5	5	5	Protein PML	Pml	0		0		0		0		0		0		0		0		0		0		0		0		0		sp|Q60953|PML_MOUSE Protein PML OS=Mus musculus OX=10090 GN=Pml PE=1 SV=3	1	5	5	5	3	1	1	1	2	1	1	1	2	0	3	1
Q60960	Q60960	2	2	2	Importin subunit alpha-5;Importin subunit alpha-5, N-terminally processed	Kpna1	0		0		0		0		0		0		0		0		0		0		0		0		0		sp|Q60960|IMA5_MOUSE Importin subunit alpha-5 OS=Mus musculus OX=10090 GN=Kpna1 PE=1 SV=2	1	2	2	2	2	1	0	1	1	1	2	1	1	1	1	0
Q60967	Q60967	4	4	4	Bifunctional 3-phosphoadenosine 5-phosphosulfate synthase 1;Sulfate adenylyltransferase;Adenylyl-sulfate kinase	Papss1	0		0		0		0		0		0		0		0		0		0		0		0		0		sp|Q60967|PAPS1_MOUSE Bifunctional 3-phosphoadenosine 5-phosphosulfate synthase 1 OS=Mus musculus OX=10090 GN=Papss1 PE=1 SV=1	1	4	4	4	4	4	3	1	4	3	3	1	4	2	4	1
Q60972	Q60972	15	15	9	Histone-binding protein RBBP4	Rbbp4	0		0		0		0		0		0		0		0		0		0		0		0		0		sp|Q60972|RBBP4_MOUSE Histone-binding protein RBBP4 OS=Mus musculus OX=10090 GN=Rbbp4 PE=1 SV=5	1	15	15	9	11	12	7	9	9	13	12	8	10	9	12	9
Q60973	Q60973	11	5	5	Histone-binding protein RBBP7	Rbbp7	0		0		0		0		0		0		0		0		0		0		0		0		0		sp|Q60973|RBBP7_MOUSE Histone-binding protein RBBP7 OS=Mus musculus OX=10090 GN=Rbbp7 PE=1 SV=1	1	11	5	5	11	9	8	8	8	9	10	7	9	9	10	7
Q60989	Q60989	1	1	1	E3 ubiquitin-protein ligase XIAP	Xiap	0		0		0		0		0		0		0		0		0		0		0		0		0		sp|Q60989|XIAP_MOUSE E3 ubiquitin-protein ligase XIAP OS=Mus musculus OX=10090 GN=Xiap PE=1 SV=2	1	1	1	1	1	0	1	0	1	1	1	1	0	1	1	1
Q61017	Q61017	1	1	1	Guanine nucleotide-binding protein G(I)/G(S)/G(O) subunit gamma-T2	Gngt2	0		0		0		0		0		0		0		0		0		0		0		0		0		sp|Q61017|GBGT2_MOUSE Guanine nucleotide-binding protein G(I)/G(S)/G(O) subunit gamma-T2 OS=Mus musculus OX=10090 GN=Gngt2 PE=3 SV=2	1	1	1	1	0	1	0	0	0	0	0	0	0	1	1	0
Q61024	Q61024	5	5	5	Asparagine synthetase [glutamine-hydrolyzing]	Asns	0		0		0		0		0		0		0		0		0		0		0		0		0		sp|Q61024|ASNS_MOUSE Asparagine synthetase [glutamine-hydrolyzing] OS=Mus musculus OX=10090 GN=Asns PE=1 SV=3	1	5	5	5	1	2	2	2	3	3	2	3	1	2	5	2
Q61033	Q61033	17	17	17	Lamina-associated polypeptide 2, isoforms alpha/zeta	Tmpo	0		0		0		0		0		0		0		0		0		0		0		0		0		sp|Q61033|LAP2A_MOUSE Lamina-associated polypeptide 2, isoforms alpha/zeta OS=Mus musculus OX=10090 GN=Tmpo PE=1 SV=4	1	17	17	17	12	12	9	8	15	12	10	10	12	11	13	12
Q61035	Q61035	10	10	9	Histidine--tRNA ligase, cytoplasmic	Hars	0		0		0		0		0		0		0		0		0		0		0		0		0		sp|Q61035|HARS1_MOUSE Histidine--tRNA ligase, cytoplasmic OS=Mus musculus OX=10090 GN=Hars1 PE=1 SV=2	1	10	10	9	10	9	8	9	10	9	10	7	8	9	10	7
Q61037	Q61037	1	1	1	Tuberin	Tsc2	0		0		0		0		0		0		0		0		0		0		0		0		0		sp|Q61037|TSC2_MOUSE Tuberin OS=Mus musculus OX=10090 GN=Tsc2 PE=1 SV=1	1	1	1	1	1	1	0	0	0	0	0	0	1	1	0	0
Q61048	Q61048	2	2	2	WW domain-binding protein 4	Wbp4	0		0		0		0		0		0		0		0		0		0		0		0		0		sp|Q61048|WBP4_MOUSE WW domain-binding protein 4 OS=Mus musculus OX=10090 GN=Wbp4 PE=1 SV=4	1	2	2	2	2	1	2	2	1	2	2	2	2	1	2	2
Q61072	Q61072	2	2	2	Disintegrin and metalloproteinase domain-containing protein 9	Adam9	0		0		0		0		0		0		0		0		0		0		0		0		0		sp|Q61072|ADAM9_MOUSE Disintegrin and metalloproteinase domain-containing protein 9 OS=Mus musculus OX=10090 GN=Adam9 PE=1 SV=2	1	2	2	2	1	2	2	1	1	2	2	1	2	1	2	1
Q61074	Q61074	14	14	14	Protein phosphatase 1G	Ppm1g	0		0		0		0		0		0		0		0		0		0		0		0		0		sp|Q61074|PPM1G_MOUSE Protein phosphatase 1G OS=Mus musculus OX=10090 GN=Ppm1g PE=1 SV=3	1	14	14	14	12	11	11	7	12	11	12	8	11	12	10	7
Q61081	Q61081	13	13	13	Hsp90 co-chaperone Cdc37;Hsp90 co-chaperone Cdc37, N-terminally processed	Cdc37	0		0		0		0		0		0		0		0		0		0		0		0		0		sp|Q61081|CDC37_MOUSE Hsp90 co-chaperone Cdc37 OS=Mus musculus OX=10090 GN=Cdc37 PE=1 SV=1	1	13	13	13	8	11	9	9	10	12	12	7	11	10	10	7
Q61083	Q61083	1	1	1	Mitogen-activated protein kinase kinase kinase 2	Map3k2	0		0		0		0		0		0		0		0		0		0		0		0		0		sp|Q61083|M3K2_MOUSE Mitogen-activated protein kinase kinase kinase 2 OS=Mus musculus OX=10090 GN=Map3k2 PE=1 SV=2	1	1	1	1	1	0	0	1	1	0	1	0	1	0	1	0
Q61093	Q61093	6	6	6	Cytochrome b-245 heavy chain	Cybb	0		0		0		0		0		0		0		0		0		0		0		0		0		sp|Q61093|CY24B_MOUSE Cytochrome b-245 heavy chain OS=Mus musculus OX=10090 GN=Cybb PE=1 SV=1	1	6	6	6	4	5	3	3	4	5	4	2	4	4	3	1
Q61103	Q61103	7	7	7	Zinc finger protein ubi-d4	Dpf2	0		0		0		0		0		0		0		0		0		0		0		0		0		sp|Q61103|REQU_MOUSE Zinc finger protein ubi-d4 OS=Mus musculus OX=10090 GN=Dpf2 PE=1 SV=1	1	7	7	7	4	5	4	4	4	4	5	3	4	4	5	3
Q61122	Q61122	1	1	1	NGFI-A-binding protein 1	Nab1	0		0		0		0		0		0		0		0		0		0		0		0		0		sp|Q61122|NAB1_MOUSE NGFI-A-binding protein 1 OS=Mus musculus OX=10090 GN=Nab1 PE=1 SV=2	1	1	1	1	0	0	0	1	1	1	0	0	0	0	1	1
Q61127	Q61127	2	2	2	NGFI-A-binding protein 2	Nab2	0		0		0		0		0		0		0		0		0		0		0		0		0		sp|Q61127|NAB2_MOUSE NGFI-A-binding protein 2 OS=Mus musculus OX=10090 GN=Nab2 PE=1 SV=2	1	2	2	2	2	0	0	0	1	1	1	1	2	1	1	1
Q61136	Q61136	1	1	1	Serine/threonine-protein kinase PRP4 homolog	Prpf4b	0		0		0		0		0		0		0		0		0		0		0		0		0		sp|Q61136|PRP4B_MOUSE Serine/threonine-protein kinase PRP4 homolog OS=Mus musculus OX=10090 GN=Prpf4b PE=1 SV=3	1	1	1	1	1	1	1	1	1	1	1	1	1	1	1	1
Q61144	Q61144	1	1	1	Presenilin-2;Presenilin-2 NTF subunit;Presenilin-2 CTF subunit	Psen2	0		0		0		0		0		0		0		0		0		0		0		0		0		sp|Q61144|PSN2_MOUSE Presenilin-2 OS=Mus musculus OX=10090 GN=Psen2 PE=1 SV=3	1	1	1	1	1	1	1	0	1	0	0	1	1	1	1	1
Q61152	Q61152	5	5	5	Tyrosine-protein phosphatase non-receptor type 18	Ptpn18	0		0		0		0		0		0		0		0		0		0		0		0		0		sp|Q61152|PTN18_MOUSE Tyrosine-protein phosphatase non-receptor type 18 OS=Mus musculus OX=10090 GN=Ptpn18 PE=1 SV=1	1	5	5	5	3	4	3	3	3	4	4	2	3	5	2	3
Q61160	Q61160	3	3	3	FAS-associated death domain protein	Fadd	0		0		0		0		0		0		0		0		0		0		0		0		0		sp|Q61160|FADD_MOUSE FAS-associated death domain protein OS=Mus musculus OX=10090 GN=Fadd PE=1 SV=1	1	3	3	3	2	2	1	2	2	3	1	3	3	3	3	3
Q61164	Q61164	6	6	6	Transcriptional repressor CTCF	Ctcf	0		0		0		0		0		0		0		0		0		0		0		0		0		sp|Q61164|CTCF_MOUSE Transcriptional repressor CTCF OS=Mus musculus OX=10090 GN=Ctcf PE=1 SV=2	1	6	6	6	5	4	4	4	5	4	4	2	6	4	3	4
Q61166	Q61166	24	24	24	Microtubule-associated protein RP/EB family member 1	Mapre1	0		0		0		0		0		0		0		0		0		0		0		0		0		sp|Q61166|MARE1_MOUSE Microtubule-associated protein RP/EB family member 1 OS=Mus musculus OX=10090 GN=Mapre1 PE=1 SV=3	1	24	24	24	23	19	21	22	24	23	22	17	21	20	17	20
Q61171	Q61171	23	23	23	Peroxiredoxin-2	Prdx2	0		0		0		0		0		0		0		0		0		0		0		0		0		sp|Q61171|PRDX2_MOUSE Peroxiredoxin-2 OS=Mus musculus OX=10090 GN=Prdx2 PE=1 SV=3	1	23	23	23	17	16	17	17	19	17	17	16	17	23	15	19
Q61176	Q61176	21	21	21	Arginase-1	Arg1	0		0		0		0		0		0		0		0		0		0		0		0		0		sp|Q61176|ARGI1_MOUSE Arginase-1 OS=Mus musculus OX=10090 GN=Arg1 PE=1 SV=1	1	21	21	21	12	11	19	18	8	14	20	18	6	13	19	17
Q61179	Q61179	1	1	1	Interferon regulatory factor 9	Irf9	0		0		0		0		0		0		0		0		0		0		0		0		0		sp|Q61179|IRF9_MOUSE Interferon regulatory factor 9 OS=Mus musculus OX=10090 GN=Irf9 PE=1 SV=1	1	1	1	1	0	1	1	0	1	0	0	1	1	0	1	0
Q61183	Q61183	2	2	2	Poly(A) polymerase alpha	Papola	0		0		0		0		0		0		0		0		0		0		0		0		0		sp|Q61183|PAPOA_MOUSE Poly(A) polymerase alpha OS=Mus musculus OX=10090 GN=Papola PE=1 SV=4	1	2	2	2	1	1	1	2	2	2	1	1	2	1	2	1
Q61189	Q61189	4	4	4	Methylosome subunit pICln	Clns1a	0		0		0		0		0		0		0		0		0		0		0		0		0		sp|Q61189|ICLN_MOUSE Methylosome subunit pICln OS=Mus musculus OX=10090 GN=Clns1a PE=1 SV=1	1	4	4	4	2	3	1	0	3	2	1	1	2	2	1	2
Q61191;Q9D968	Q61191	14;1	14;1	14;1	Host cell factor 1;HCF N-terminal chain 1;HCF N-terminal chain 2;HCF N-terminal chain 3;HCF N-terminal chain 4;HCF N-terminal chain 5;HCF N-terminal chain 6;HCF C-terminal chain 1;HCF C-terminal chain 2;HCF C-terminal chain 3;HCF C-terminal chain 4;HCF C-terminal chain 5;HCF C-terminal chain 6	Hcfc1	0		0		0		0		0		0		0		0		0		0		0		0		0		sp|Q61191|HCFC1_MOUSE Host cell factor 1 OS=Mus musculus OX=10090 GN=Hcfc1 PE=1 SV=2	2	14	14	14	13	9	13	11	12	12	9	13	12	10	11	13
Q61205	Q61205	4	4	4	Platelet-activating factor acetylhydrolase IB subunit gamma	Pafah1b3	0		0		0		0		0		0		0		0		0		0		0		0		0		sp|Q61205|PA1B3_MOUSE Platelet-activating factor acetylhydrolase IB subunit alpha1 OS=Mus musculus OX=10090 GN=Pafah1b3 PE=1 SV=1	1	4	4	4	2	2	4	3	3	1	3	3	3	3	4	3
Q61206	Q61206	6	6	6	Platelet-activating factor acetylhydrolase IB subunit beta	Pafah1b2	0		0		0		0		0		0		0		0		0		0		0		0		0		sp|Q61206|PA1B2_MOUSE Platelet-activating factor acetylhydrolase IB subunit alpha2 OS=Mus musculus OX=10090 GN=Pafah1b2 PE=1 SV=2	1	6	6	6	5	5	4	4	4	4	4	2	4	5	4	3
Q61207	Q61207	22	22	22	Prosaposin	Psap	0		0		0		0		0		0		0		0		0		0		0		0		0		sp|Q61207|SAP_MOUSE Prosaposin OS=Mus musculus OX=10090 GN=Psap PE=1 SV=2	1	22	22	22	20	18	17	19	18	17	17	17	18	17	19	17
Q61210	Q61210	12	12	12	Rho guanine nucleotide exchange factor 1	Arhgef1	0		0		0		0		0		0		0		0		0		0		0		0		0		sp|Q61210|ARHG1_MOUSE Rho guanine nucleotide exchange factor 1 OS=Mus musculus OX=10090 GN=Arhgef1 PE=1 SV=2	1	12	12	12	9	8	9	7	8	9	9	6	8	8	8	7
Q61211	Q61211	3	3	3	Eukaryotic translation initiation factor 2D	Eif2d	0		0		0		0		0		0		0		0		0		0		0		0		0		sp|Q61211|EIF2D_MOUSE Eukaryotic translation initiation factor 2D OS=Mus musculus OX=10090 GN=Eif2d PE=1 SV=3	1	3	3	3	1	2	2	3	2	1	2	2	2	1	3	1
Q61216	Q61216	6	6	6	Double-strand break repair protein MRE11A	Mre11a	0		0		0		0		0		0		0		0		0		0		0		0		0		sp|Q61216|MRE11_MOUSE Double-strand break repair protein MRE11 OS=Mus musculus OX=10090 GN=Mre11 PE=1 SV=1	1	6	6	6	5	4	5	4	5	4	5	4	6	6	5	4
Q61233	Q61233	75	75	72	Plastin-2	Lcp1	0		0		0		0		0		0		0		0		0		0		0		0		0		sp|Q61233|PLSL_MOUSE Plastin-2 OS=Mus musculus OX=10090 GN=Lcp1 PE=1 SV=4	1	75	75	72	65	68	66	64	66	63	69	60	64	68	63	58
Q61235	Q61235	3	3	3	Beta-2-syntrophin	Sntb2	0		0		0		0		0		0		0		0		0		0		0		0		0		sp|Q61235|SNTB2_MOUSE Beta-2-syntrophin OS=Mus musculus OX=10090 GN=Sntb2 PE=1 SV=2	1	3	3	3	2	3	2	1	2	1	2	2	2	0	2	0
Q61249	Q61249	7	7	7	Immunoglobulin-binding protein 1	Igbp1	0		0		0		0		0		0		0		0		0		0		0		0		0		sp|Q61249|IGBP1_MOUSE Immunoglobulin-binding protein 1 OS=Mus musculus OX=10090 GN=Igbp1 PE=1 SV=1	1	7	7	7	6	6	6	6	7	5	5	5	6	5	6	6
Q61263	Q61263	4	4	4	Sterol O-acyltransferase 1	Soat1	0		0		0		0		0		0		0		0		0		0		0		0		0		sp|Q61263|SOAT1_MOUSE Sterol O-acyltransferase 1 OS=Mus musculus OX=10090 GN=Soat1 PE=1 SV=2	1	4	4	4	4	4	3	4	4	4	3	1	3	4	3	2
Q61316	Q61316	58	58	55	Heat shock 70 kDa protein 4	Hspa4	0		0		0		0		0		0		0		0		0		0		0		0		0		sp|Q61316|HSP74_MOUSE Heat shock 70 kDa protein 4 OS=Mus musculus OX=10090 GN=Hspa4 PE=1 SV=1	1	58	58	55	46	51	44	41	47	44	47	42	48	46	46	41
Q61333	Q61333	2	2	2	Tumor necrosis factor alpha-induced protein 2	Tnfaip2	0		0		0		0		0		0		0		0		0		0		0		0		0		sp|Q61333|TNAP2_MOUSE Tumor necrosis factor alpha-induced protein 2 OS=Mus musculus OX=10090 GN=Tnfaip2 PE=1 SV=2	1	2	2	2	1	0	0	0	2	2	2	2	2	0	0	0
Q61335	Q61335	6	6	6	B-cell receptor-associated protein 31	Bcap31	0		0		0		0		0		0		0		0		0		0		0		0		0		sp|Q61335|BAP31_MOUSE B-cell receptor-associated protein 31 OS=Mus musculus OX=10090 GN=Bcap31 PE=1 SV=4	1	6	6	6	6	4	5	6	6	5	5	4	5	2	6	2
Q61337	Q61337	2	2	2	Bcl2-associated agonist of cell death	Bad	0		0		0		0		0		0		0		0		0		0		0		0		0		sp|Q61337|BAD_MOUSE Bcl2-associated agonist of cell death OS=Mus musculus OX=10090 GN=Bad PE=1 SV=1	1	2	2	2	2	1	2	2	1	2	2	1	2	2	1	1
Q61387	Q61387	1	1	1	Cytochrome c oxidase subunit 7A-related protein, mitochondrial	Cox7a2l	0		0		0		0		0		0		0		0		0		0		0		0		0		sp|Q61387|COX7R_MOUSE Cytochrome c oxidase subunit 7A-related protein, mitochondrial OS=Mus musculus OX=10090 GN=Cox7a2l PE=1 SV=1	1	1	1	1	0	0	0	1	0	0	0	1	0	0	1	0
Q61411	Q61411	6	1	0	GTPase HRas;GTPase HRas, N-terminally processed	Hras	0		0		0		0		0		0		0		0		0		0		0		0		0		sp|Q61411|RASH_MOUSE GTPase HRas OS=Mus musculus OX=10090 GN=Hras PE=1 SV=2	1	6	1	0	5	5	5	3	4	3	5	3	5	5	4	3
Q61425	Q61425	7	7	7	Hydroxyacyl-coenzyme A dehydrogenase, mitochondrial	Hadh	0		0		0		0		0		0		0		0		0		0		0		0		0		sp|Q61425|HCDH_MOUSE Hydroxyacyl-coenzyme A dehydrogenase, mitochondrial OS=Mus musculus OX=10090 GN=Hadh PE=1 SV=2	1	7	7	7	4	6	4	3	4	5	6	3	3	4	6	4
Q61462	Q61462	1	1	1	Cytochrome b-245 light chain	Cyba	0		0		0		0		0		0		0		0		0		0		0		0		0		sp|Q61462|CY24A_MOUSE Cytochrome b-245 light chain OS=Mus musculus OX=10090 GN=Cyba PE=1 SV=3	1	1	1	1	1	1	1	1	1	1	1	0	1	1	1	1
Q61464	Q61464	4	4	4	Zinc finger protein 638	Znf638	0		0		0		0		0		0		0		0		0		0		0		0		0		sp|Q61464|ZN638_MOUSE Zinc finger protein 638 OS=Mus musculus OX=10090 GN=Znf638 PE=1 SV=2	1	4	4	4	3	3	3	4	4	2	4	2	4	4	3	3
Q6P9Z1;Q61466;Q99JR8	Q6P9Z1;Q61466;Q99JR8	1;1;1	1;1;1	1;1;1	SWI/SNF-related matrix-associated actin-dependent regulator of chromatin subfamily D member 3;SWI/SNF-related matrix-associated actin-dependent regulator of chromatin subfamily D member 1;SWI/SNF-related matrix-associated actin-dependent regulator of chromatin subfamily D member 2	Smarcd3;Smarcd1;Smarcd2	0		0		0		0		0		0		0		0		0		0		0		0		0		sp|Q6P9Z1|SMRD3_MOUSE SWI/SNF-related matrix-associated actin-dependent regulator of chromatin subfamily D member 3 OS=Mus musculus OX=10090 GN=Smarcd3 PE=1 SV=2;sp|Q61466|SMRD1_MOUSE SWI/SNF-related matrix-associated actin-dependent regulator of chromatin	3	1	1	1	1	1	1	1	1	0	1	0	1	1	1	1
Q61490	Q61490	5	5	5	CD166 antigen	Alcam	0		0		0		0		0		0		0		0		0		0		0		0		0		sp|Q61490|CD166_MOUSE CD166 antigen OS=Mus musculus OX=10090 GN=Alcam PE=1 SV=3	1	5	5	5	5	3	2	4	1	2	5	3	3	1	3	3
Q61510	Q61510	12	12	12	E3 ubiquitin/ISG15 ligase TRIM25	Trim25	0		0		0		0		0		0		0		0		0		0		0		0		0		sp|Q61510|TRI25_MOUSE E3 ubiquitin/ISG15 ligase TRIM25 OS=Mus musculus OX=10090 GN=Trim25 PE=1 SV=2	1	12	12	12	10	10	8	9	8	8	10	8	9	12	10	9
Q61543	Q61543	25	25	25	Golgi apparatus protein 1	Glg1	0		0		0		0		0		0		0		0		0		0		0		0		0		sp|Q61543|GSLG1_MOUSE Golgi apparatus protein 1 OS=Mus musculus OX=10090 GN=Glg1 PE=1 SV=1	1	25	25	25	17	17	19	20	20	15	20	21	22	16	21	17
Q61545	Q61545	6	6	6	RNA-binding protein EWS	Ewsr1	0		0		0		0		0		0		0		0		0		0		0		0		0		sp|Q61545|EWS_MOUSE RNA-binding protein EWS OS=Mus musculus OX=10090 GN=Ewsr1 PE=1 SV=2	1	6	6	6	6	5	5	4	6	5	4	3	6	5	5	3
Q61549	Q61549	6	6	6	EGF-like module-containing mucin-like hormone receptor-like 1	Emr1	0		0		0		0		0		0		0		0		0		0		0		0		0		sp|Q61549|AGRE1_MOUSE Adhesion G protein-coupled receptor E1 OS=Mus musculus OX=10090 GN=Adgre1 PE=1 SV=1	1	6	6	6	5	5	6	5	6	4	6	5	6	5	6	6
Q61550;A2AU37	Q61550	9;1	9;1	9;1	Double-strand-break repair protein rad21 homolog	Rad21	0		0		0		0		0		0		0		0		0		0		0		0		0		sp|Q61550|RAD21_MOUSE Double-strand-break repair protein rad21 homolog OS=Mus musculus OX=10090 GN=Rad21 PE=1 SV=3	2	9	9	9	6	7	7	7	7	7	7	7	8	7	7	9
Q61578	Q61578	3	3	3	NADPH:adrenodoxin oxidoreductase, mitochondrial	Fdxr	0		0		0		0		0		0		0		0		0		0		0		0		0		sp|Q61578|ADRO_MOUSE NADPH:adrenodoxin oxidoreductase, mitochondrial OS=Mus musculus OX=10090 GN=Fdxr PE=1 SV=1	1	3	3	3	3	3	2	2	3	1	1	3	3	3	2	3
Q61584	Q61584	8	8	8	Fragile X mental retardation syndrome-related protein 1	Fxr1	0		0		0		0		0		0		0		0		0		0		0		0		0		sp|Q61584|FXR1_MOUSE Fragile X mental retardation syndrome-related protein 1 OS=Mus musculus OX=10090 GN=Fxr1 PE=1 SV=2	1	8	8	8	6	4	5	5	6	7	8	5	6	5	5	7
Q61595	Q61595	4	4	4	Kinectin	Ktn1	0		0		0		0		0		0		0		0		0		0		0		0		0		sp|Q61595|KTN1_MOUSE Kinectin OS=Mus musculus OX=10090 GN=Ktn1 PE=1 SV=1	1	4	4	4	1	4	2	3	4	3	2	3	3	2	4	4
Q61598	Q61598	35	35	30	Rab GDP dissociation inhibitor beta	Gdi2	0		0		0		0		0		0		0		0		0		0		0		0		0		sp|Q61598|GDIB_MOUSE Rab GDP dissociation inhibitor beta OS=Mus musculus OX=10090 GN=Gdi2 PE=1 SV=1	1	35	35	30	31	26	28	27	26	29	30	27	29	27	32	29
Q61599	Q61599	24	24	24	Rho GDP-dissociation inhibitor 2	Arhgdib	0		0		0		0		0		0		0		0		0		0		0		0		0		sp|Q61599|GDIR2_MOUSE Rho GDP-dissociation inhibitor 2 OS=Mus musculus OX=10090 GN=Arhgdib PE=1 SV=3	1	24	24	24	19	20	20	21	22	19	22	18	20	20	20	19
Q61655;Q8BZY3;Q9QY15	Q61655	7;3;1	7;3;1	7;3;1	ATP-dependent RNA helicase DDX19A	Ddx19a	0		0		0		0		0		0		0		0		0		0		0		0		0		sp|Q61655|DD19A_MOUSE ATP-dependent RNA helicase DDX19A OS=Mus musculus OX=10090 GN=Ddx19a PE=1 SV=2	3	7	7	7	5	6	4	3	4	4	5	3	4	5	4	4
Q61656	Q61656	41	41	32	Probable ATP-dependent RNA helicase DDX5	Ddx5	0		0		0		0		0		0		0		0		0		0		0		0		0		sp|Q61656|DDX5_MOUSE Probable ATP-dependent RNA helicase DDX5 OS=Mus musculus OX=10090 GN=Ddx5 PE=1 SV=2	1	41	41	32	39	34	35	36	40	37	38	34	37	34	35	33
Q61686	Q61686	5	4	4	Chromobox protein homolog 5	Cbx5	0		0		0		0		0		0		0		0		0		0		0		0		0		sp|Q61686|CBX5_MOUSE Chromobox protein homolog 5 OS=Mus musculus OX=10090 GN=Cbx5 PE=1 SV=1	1	5	4	4	2	3	2	1	4	4	3	2	5	4	3	2
Q61687	Q61687	6	6	6	Transcriptional regulator ATRX	Atrx	0		0		0		0		0		0		0		0		0		0		0		0		0		sp|Q61687|ATRX_MOUSE Transcriptional regulator ATRX OS=Mus musculus OX=10090 GN=Atrx PE=1 SV=3	1	6	6	6	3	3	3	3	3	3	2	0	3	3	3	4
Q61696	Q61696	24	18	1	Heat shock 70 kDa protein 1A	Hspa1a	0		0		0		0		0		0		0		0		0		0		0		0		0		sp|Q61696|HS71A_MOUSE Heat shock 70 kDa protein 1A OS=Mus musculus OX=10090 GN=Hspa1a PE=1 SV=2	1	24	18	1	19	18	18	19	21	21	22	20	18	18	17	19
Q61699	Q61699	21	18	18	Heat shock protein 105 kDa	Hsph1	0		0		0		0		0		0		0		0		0		0		0		0		0		sp|Q61699|HS105_MOUSE Heat shock protein 105 kDa OS=Mus musculus OX=10090 GN=Hsph1 PE=1 SV=2	1	21	18	18	16	13	14	13	18	13	12	12	17	13	15	11
Q61712	Q61712	2	2	2	DnaJ homolog subfamily C member 1	Dnajc1	0		0		0		0		0		0		0		0		0		0		0		0		0		sp|Q61712|DNJC1_MOUSE DnaJ homolog subfamily C member 1 OS=Mus musculus OX=10090 GN=Dnajc1 PE=1 SV=1	1	2	2	2	1	0	2	1	1	0	0	1	2	0	1	1
Q61733	Q61733	4	4	4	28S ribosomal protein S31, mitochondrial	Mrps31	0		0		0		0		0		0		0		0		0		0		0		0		0		sp|Q61733|RT31_MOUSE 28S ribosomal protein S31, mitochondrial OS=Mus musculus OX=10090 GN=Mrps31 PE=1 SV=1	1	4	4	4	2	3	2	1	4	1	2	2	3	3	3	1
Q61735	Q61735	2	2	2	Leukocyte surface antigen CD47	Cd47	0		0		0		0		0		0		0		0		0		0		0		0		0		sp|Q61735|CD47_MOUSE Leukocyte surface antigen CD47 OS=Mus musculus OX=10090 GN=Cd47 PE=1 SV=2	1	2	2	2	2	2	1	1	2	2	2	2	2	2	2	1
Q61739	Q61739	17	17	17	Integrin alpha-6;Integrin alpha-6 heavy chain;Integrin alpha-6 light chain	Itga6	0		0		0		0		0		0		0		0		0		0		0		0		0		sp|Q61739|ITA6_MOUSE Integrin alpha-6 OS=Mus musculus OX=10090 GN=Itga6 PE=1 SV=3	1	17	17	17	14	10	10	12	14	10	11	9	16	10	14	9
Q61749	Q61749	2	2	2	Translation initiation factor eIF-2B subunit delta	Eif2b4	0		0		0		0		0		0		0		0		0		0		0		0		0		sp|Q61749|EI2BD_MOUSE Translation initiation factor eIF-2B subunit delta OS=Mus musculus OX=10090 GN=Eif2b4 PE=1 SV=2	1	2	2	2	2	1	2	2	2	1	2	2	2	2	2	2
Q61753	Q61753	33	33	33	D-3-phosphoglycerate dehydrogenase	Phgdh	0		0		0		0		0		0		0		0		0		0		0		0		0		sp|Q61753|SERA_MOUSE D-3-phosphoglycerate dehydrogenase OS=Mus musculus OX=10090 GN=Phgdh PE=1 SV=3	1	33	33	33	29	29	24	29	28	29	27	25	31	31	26	24
Q61768	Q61768	21	21	16	Kinesin-1 heavy chain	Kif5b	0		0		0		0		0		0		0		0		0		0		0		0		0		sp|Q61768|KINH_MOUSE Kinesin-1 heavy chain OS=Mus musculus OX=10090 GN=Kif5b PE=1 SV=3	1	21	21	16	13	15	9	13	12	17	12	14	13	16	12	12
Q61771;O35066	Q61771	6;1	6;1	6;1	Kinesin-like protein KIF3B;Kinesin-like protein KIF3B, N-terminally processed	Kif3b	0		0		0		0		0		0		0		0		0		0		0		0		0		sp|Q61771|KIF3B_MOUSE Kinesin-like protein KIF3B OS=Mus musculus OX=10090 GN=Kif3b PE=1 SV=1	2	6	6	6	5	4	3	4	3	5	4	4	4	5	4	2
Q61792	Q61792	18	18	18	LIM and SH3 domain protein 1	Lasp1	0		0		0		0		0		0		0		0		0		0		0		0		0		sp|Q61792|LASP1_MOUSE LIM and SH3 domain protein 1 OS=Mus musculus OX=10090 GN=Lasp1 PE=1 SV=1	1	18	18	18	14	14	14	16	12	12	15	13	13	12	14	15
Q61823	Q61823	2	2	2	Programmed cell death protein 4	Pdcd4	0		0		0		0		0		0		0		0		0		0		0		0		0		sp|Q61823|PDCD4_MOUSE Programmed cell death protein 4 OS=Mus musculus OX=10090 GN=Pdcd4 PE=1 SV=1	1	2	2	2	1	2	0	2	0	0	0	0	2	2	2	0
Q61827;O54791;O54790	Q61827;O54791;O54790	2;1;1	2;1;1	2;1;1	Transcription factor MafK;Transcription factor MafF;Transcription factor MafG	Mafk;Maff;Mafg	0		0		0		0		0		0		0		0		0		0		0		0		0		sp|Q61827|MAFK_MOUSE Transcription factor MafK OS=Mus musculus OX=10090 GN=Mafk PE=1 SV=1;sp|O54791|MAFF_MOUSE Transcription factor MafF OS=Mus musculus OX=10090 GN=Maff PE=2 SV=1;sp|O54790|MAFG_MOUSE Transcription factor MafG OS=Mus musculus OX=10090 GN=M	3	2	2	2	1	1	1	2	1	2	1	1	1	1	1	1
Q61830	Q61830	9	9	9	Macrophage mannose receptor 1	Mrc1	0		0		0		0		0		0		0		0		0		0		0		0		0		sp|Q61830|MRC1_MOUSE Macrophage mannose receptor 1 OS=Mus musculus OX=10090 GN=Mrc1 PE=1 SV=2	1	9	9	9	6	8	7	4	4	8	4	7	5	4	8	5
Q61838	Q61838	2	1	1	Alpha-2-macroglobulin;Alpha-2-macroglobulin 165 kDa subunit;Alpha-2-macroglobulin 35 kDa subunit	A2m	0		0		0		0		0		0		0		0		0		0		0		0		0		sp|Q61838|PZP_MOUSE Pregnancy zone protein OS=Mus musculus OX=10090 GN=Pzp PE=1 SV=3	1	2	1	1	0	0	1	1	1	0	1	2	1	1	2	2
Q61881	Q61881	7	7	7	DNA replication licensing factor MCM7	Mcm7	0		0		0		0		0		0		0		0		0		0		0		0		0		sp|Q61881|MCM7_MOUSE DNA replication licensing factor MCM7 OS=Mus musculus OX=10090 GN=Mcm7 PE=1 SV=1	1	7	7	7	6	6	5	6	7	6	6	3	7	6	6	5
Q61937	Q61937	29	29	29	Nucleophosmin	Npm1	0		0		0		0		0		0		0		0		0		0		0		0		0		sp|Q61937|NPM_MOUSE Nucleophosmin OS=Mus musculus OX=10090 GN=Npm1 PE=1 SV=1	1	29	29	29	24	24	26	24	22	23	25	24	23	24	21	22
Q61990;P57722	Q61990	19;7	13;2	13;2	Poly(rC)-binding protein 2	Pcbp2	0		0		0		0		0		0		0		0		0		0		0		0		0		sp|Q61990|PCBP2_MOUSE Poly(rC)-binding protein 2 OS=Mus musculus OX=10090 GN=Pcbp2 PE=1 SV=1	2	19	13	13	17	13	14	12	15	14	17	13	15	15	14	13
Q62048	Q62048	6	6	6	Astrocytic phosphoprotein PEA-15	Pea15	0		0		0		0		0		0		0		0		0		0		0		0		0		sp|Q62048|PEA15_MOUSE Astrocytic phosphoprotein PEA-15 OS=Mus musculus OX=10090 GN=Pea15 PE=1 SV=1	1	6	6	6	5	5	5	5	6	6	6	2	6	6	5	2
Q62084	Q62084	7	7	7	Protein phosphatase 1 regulatory subunit 14B	Ppp1r14b	0		0		0		0		0		0		0		0		0		0		0		0		0		sp|Q62084|PP14B_MOUSE Protein phosphatase 1 regulatory subunit 14B OS=Mus musculus OX=10090 GN=Ppp1r14b PE=1 SV=2	1	7	7	7	6	5	6	7	6	5	6	4	5	6	4	6
Q62087	Q62087	3	3	3	Serum paraoxonase/lactonase 3	Pon3	0		0		0		0		0		0		0		0		0		0		0		0		0		sp|Q62087|PON3_MOUSE Serum paraoxonase/lactonase 3 OS=Mus musculus OX=10090 GN=Pon3 PE=1 SV=2	1	3	3	3	3	2	3	3	2	3	3	3	2	3	2	2
Q62093	Q62093	11	11	11	Serine/arginine-rich splicing factor 2	Srsf2	0		0		0		0		0		0		0		0		0		0		0		0		0		sp|Q62093|SRSF2_MOUSE Serine/arginine-rich splicing factor 2 OS=Mus musculus OX=10090 GN=Srsf2 PE=1 SV=4	1	11	11	11	10	11	9	10	10	11	9	8	10	10	9	8
Q62095	Q62095	15	3	3	ATP-dependent RNA helicase DDX3Y	Ddx3y	0		0		0		0		0		0		0		0		0		0		0		0		0		sp|Q62095|DDX3Y_MOUSE ATP-dependent RNA helicase DDX3Y OS=Mus musculus OX=10090 GN=Ddx3y PE=1 SV=2	1	15	3	3	14	9	8	8	14	12	11	9	13	9	14	7
Q62159;Q9CR99	Q62159	9;3	2;0	2;0	Rho-related GTP-binding protein RhoC	Rhoc	0		0		0		0		0		0		0		0		0		0		0		0		0		sp|Q62159|RHOC_MOUSE Rho-related GTP-binding protein RhoC OS=Mus musculus OX=10090 GN=Rhoc PE=1 SV=2	2	9	2	2	8	8	8	8	9	8	7	7	8	9	7	7
[truncated: 2,247 more rows]
[truncated: 108 more columns]

## Sheet: After_filtering
LFQ intensity Ctrl_1	LFQ intensity Ctrl_2	LFQ intensity Ctrl_3	LFQ intensity Ctrl_4	LFQ intensity LPS_1	LFQ intensity LPS_2	LFQ intensity LPS_3	LFQ intensity LPS_4	LFQ intensity LPS+Nbn_1	LFQ intensity LPS+Nbn_2	LFQ intensity LPS+Nbn_3	LFQ intensity LPS+Nbn_4	Unique peptides	Protein IDs	Majority protein IDs	Protein names	Gene names	Fasta headers
[truncated: 2,941 more rows]

[truncated: 8 more sheets: Log2LFQ_annotation, DEPs_LPSvsCtrl_Up, DEPs_LPSvsCtrl_Down, DEPs_LPS+NbnvsLPS_Up, DEPs_LPS+NbnvsLPS_Down, GSEA_LPS+NbnvsLPS, GO_DEP_Up, GO_DEP_Down]
