# Supplementary material for: Norbergenin prevents LPS-induced inflammatory responses in macrophages through inhibiting NFκB, MAPK and STAT3 activation and blocking metabolic reprogramming
Source: Front Immunol. 2023 May 12;14:1117638. doi: 10.3389/fimmu.2023.1117638 (PMC10213229; doi:10.3389/fimmu.2023.1117638)
Supplement: Supplementary file 3 [file Table_2.xlsx]

## Sheet: metabolites
List of the all identified and quantified metabolites
											Normalized peak area Control				Normalized peak area LPS				Normalized peak area LPS+Norbergenin				LPS vs Ctrl				LPS+Nbn vs LPS
no.	Metabolite name	RT (min)	Quant mass (m/z)	Formula	INCHIKEY	HMDB	PubChem	ChEBI	KEGG	SMILES	Ctrl_1	Ctrl_2	Ctrl_3	Ctrl_4	LPS_1	LPS_2	LPS_3	LPS_4	LPS+Nbn_1	LPS+Nbn_2	LPS+Nbn_3	LPS+Nbn_4	FC	Log2FC	T-test	FDR (Benjamini-Hochberg)	FC	Log2FC	T-test	FDR (Benjamini-Hochberg)
1	Putrescine	10.405	174.136	C4H12N2	KIDHWZJUCRJVML-UHFFFAOYSA-N	HMDB0001414	1045	17148	C00134	NCCCCN	0.0341064	0.0248225	0.0374537	0.0381475	0.28421	0.21263	0.298211	0.368609	0.0475443	0.0399902	0.0532034	0.0462318	8.64981	3.11267	0.000201856	0.0021412	0.160674	-2.63779	0.000268054	0.00323377
2	Cysteine	8.126	220.127	C3H7NO2S	XUJNEKJLAYXESH-REOHCLBHSA-N	HMDB0000574	5862	17561	C00097	N[C@@H](CS)C(O)=O	0.306919	0.286185	0.449527	0.538038	3.58845	1.91745	1.97276	2.09507	0.434147	0.572917	0.506765	0.535554	6.05676	2.59855	0.00260438	0.00984286	0.214063	-2.22389	0.00336315	0.012096
3	Pyruvic acid	0.754	174.082	C3H4O3	LCTONWCANYUPML-UHFFFAOYSA-N	HMDB0000243	1060	32816	C00022	CC(=O)C(=O)O	0.155739	0.169279	0.39824	0.235644	0.853491	0.723308	0.398785	0.384023	0.128156	0.12734	0.153453	0.128655	2.46073	1.29909	0.0360514	0.0806042	0.227836	-2.13393	0.00831417	0.0263965
4	Methionine	7.605	176.114	C5H11NO2S	FFEARJCKVFRZRR-BYPYZUCNSA-N	HMDB0000696	6137	16643	C00073	CSCC[C@H](N)C(O)=O	0.415911	0.391339	0.566821	0.716043	3.30292	1.51412	1.42983	1.50956	0.63192	0.757987	0.650146	0.641187	3.71101	1.89181	0.0218999	0.0580347	0.34568	-1.53249	0.0318859	0.0782653
5	Lactic acid	0.922	117.076	C3H6O3	JVTAAEKCZFNVCJ-UHFFFAOYNA-N	HMDB0000190	107689	422	C00186	C[C@H](O)C(O)=O	1.9934	2.33374	4.11429	2.64586	13.1673	9.7682	9.98919	10.1348	3.26107	3.09421	5.1951	3.46091	3.88369	1.95743	0.00013643	0.00204444	0.348618	-1.52028	0.000299423	0.00323377
6	Serine	5.452	204.148	C3H7NO3	MTCFGRXMJLQNBG-REOHCLBHSA-N	HMDB0062263	5951	17822	C00716	N[C@@H](CO)C(O)=O	3.77985	2.6633	3.8966	5.5333	13.9409	10.7495	13.9838	16.9093	4.84293	5.97687	5.47429	5.13216	3.50175	1.80808	0.000379543	0.00289566	0.385479	-1.37528	0.000552229	0.0034614
7	Succinic acid	9.78	75.0161	C4H6O4	InChI=1S/C4H6O4/c5-3(6)1-2-4(7)8/h1-2H2,(H,5,6)(H,7,8)	HMDB0000254	1110	15741	C00042	O=C(O)CCC(=O)O	0.574467	0.576976	1.22382	0.936388	3.3758	2.59026	2.30224	2.20037	1.09975	1.10173	1.07394	0.951645	3.16116	1.66046	0.00115894	0.00549187	0.403782	-1.30835	0.00113703	0.00472304
8	Itaconic acid	5.113	148.084	C5H6O4	InChI=1S/C5H6O4/c1-3(5(8)9)2-4(6)7/h1-2H2,(H,6,7)(H,8,9)	HMDB0002092	811	30838	C00490	C=C(CC(=O)O)C(=O)O	0.729839	0.749213	1.45482	1.18983	3.12984	2.69619	2.8762	2.87233	1.32038	1.38501	1.08679	1.25635	2.80683	1.48894	8.19758e-05	0.00204444	0.436176	-1.19702	5.86127e-06	0.00031644
9	Threonine	5.852	117.075	C4H9NO3	AYFVYJQAPQTCCC-UHFFFAOYNA-N	HMDB0000167	6288	16857	C00188	C[C@@H](O)[C@H](N)C(O)=O	2.13043	2.12171	3.55463	3.21781	8.48873	5.98509	6.37535	7.39031	2.97684	3.6702	3.28337	3.31152	2.5615	1.35699	0.000683281	0.00402211	0.468916	-1.0926	0.000641078	0.0034614
10	Fumaric acid	5.145	245.089	C4H4O4	VZCYOOQTPOCHFL-OWOJBTEDSA-N	HMDB0000134	444972	18012	C00122	OC(=O)\C=C\C(O)=O	0.146174	0.158188	0.303257	0.228491	0.690539	0.61321	0.550249	0.510002	0.316504	0.309297	0.252085	0.275727	2.82738	1.49946	0.000382445	0.00289566	0.487992	-1.03507	0.00036956	0.00332604
11	2-Oxyglutaric acid	8.377	129.079	C5H8O5	HWXBTNAVRSUOJR-UHFFFAOYNA-N	HMDB0000208	51	30915	C00026	OC(=O)CCC(=O)C(O)=O	0.0773102	0.0991631	0.183776	0.138764	0.375093	0.287601	0.255278	0.246992	0.13658	0.167178	0.124505	0.165193	2.33453	1.22313	0.0043814	0.0145134	0.50942	-0.973073	0.00374163	0.012628
12	Citrulline	2.7	176.103	C6H13N3O3	InChI=1S/C6H13N3O3/c7-4(5(10)11)2-1-3-9-6(8)12/h4H,1-3,7H2,(H,10,11)(H3,8,9,12)	HMDB0000904	9750	16349	C00327	N[C@@H](CCCNC(N)=O)C(O)=O	0.00156766	0.00112647	0.000748083	0.00076871	0.0125778	0.0145125	0.0160244	0.0136416	0.00849373	0.00496146	0.0077056	0.00847811	13.4784	3.75257	2.28392e-06	0.00012084	0.522213	-0.937288	0.000875713	0.00430036
13	S-Adenosylhomocysteine	9.7	385.129	C14H20N6O5S	InChI=1S/C14H20N6O5S/c15-6(14(23)24)1-2-26-3-7-9(21)10(22)13(25-7)20-5-19-8-11(16)17-4-18-12(8)20/h4-7,9-10,13,21-22H,1-3,15H2,(H,23,24)(H2,16,17,18)/t6-,7+,9+,10+,13+/m0/s1	HMDB0000939	439155	16680	C00021	N[C@@H](CCSC[C@H]1O[C@H]([C@H](O)[C@@H]1O)N1C=NC2=C1N=CN=C2N)C(O)=O	0.00139623	0.0021637	0.00143829	0.00253084	0.00412172	0.0058345	0.00678654	0.0069605	0.0066394	0.0030493	0.0064557	0.00657064	3.14824	1.65454	0.00124344	0.00549187	0.958309	-0.0614368	0.828532	0.877269
14	Phenylalanine	9.016	218.128	C9H11NO2	COLNVLDHVKWLRT-QMMMGPOBSA-N	HMDB0000159	6140	17295	C00079	N[C@@H](CC1=CC=CC=C1)C(O)=O	0.554568	0.505491	0.936991	1.14798	1.42924	1.58455	1.41491	1.41144	0.998969	1.16828	0.973983	0.91239	1.85694	0.892929	0.00560443	0.0174212	0.694096	-0.526792	0.000635521	0.0034614
15	Adenine	11.86	264.136	C5H5N5	GFFGJBXGBJISGV-UHFFFAOYSA-N	HMDB0000034	190	16708	C00147	NC1=C2NC=NC2=NC=N1	0.09357	0.0829854	0.131389	0.14873	0.220579	0.195247	0.219084	0.217623	0.151108	0.162412	0.132511	0.158061	1.86683	0.900588	0.00100692	0.005353	0.708586	-0.496986	0.000433437	0.00334366
16	Arginine	11.421	157.135	C6H14N4O2	InChI=1S/C6H14N4O2/c7-4(5(11)12)2-1-3-10-6(8)9/h4H,1-3,7H2,(H,11,12)(H4,8,9,10)/t4-/m0/s1	HMDB0000517	6322	16467	C00062	N[C@@H](CCCNC(N)=N)C(O)=O	0.0197214	0.00703972	0.00589025	0.00509739	0.0192622	0.0169431	0.0142415	0.0193831	0.0114482	0.0113548	0.0124858	0.0111115	1.84986	0.887418	0.0707779	0.129353	0.664476	-0.589711	0.00334379	0.012096
17	S-Adenosyl methionine	2.7	399.145	C15H23N6O5S	InChI=1S/C15H22N6O5S/c1-27(3-2-7(16)15(24)25)4-8-10(22)11(23)14(26-8)21-6-20-9-12(17)18-5-19-13(9)21/h5-8,10-11,14,22-23H,2-4,16H2,1H3,(H2-,17,18,19,24,25)/p+1/t7-,8+,10+,11+,14+,27?/m0/s1	HMDB0001185	34756	15414	C00019	C[S+](CC[C@H](N)C(O)=O)C[C@H]1O[C@H]([C@H](O)[C@@H]1O)N1C=NC2=C1N=CN=C2N	0.00712316	0.00603377	0.00420394	0.00438675	0.0126107	0.0118919	0.0128256	0.0111392	0.00948255	0.00698909	0.010283	0.0109379	2.22863	1.15616	0.000154297	0.00204444	0.777688	-0.362737	0.029154	0.0775703
18	Glutamic acid	8.953	246.156	C5H9NO4	WHUUTDBJXJRKMK-VKHMYHEASA-N	HMDB0000148	33032	16015	C00025	N[C@@H](CCC(O)=O)C(O)=O	8.39076	7.53544	11.328	12.8065	16.5965	15.0966	18.1734	18.7215	14.3391	14.376	14.642	13.1175	1.7121	0.775765	0.00295972	0.0104587	0.82339	-0.280352	0.0142136	0.0403966
19	NADP	4.55	744.083	C21H29N7O17P3	InChI=1S/C21H28N7O17P3/c22-17-12-19(25-7-24-17)28(8-26-12)21-16(44-46(33,34)35)14(30)11(43-21)6-41-48(38,39)45-47(36,37)40-5-10-13(29)15(31)20(42-10)27-3-1-2-9(4-27)18(23)32/h1-4,7-8,10-11,13-16,20-21,29-31H,5-6H2,(H7-,22,23,24,25,32,33,34,35,36,37,38,39)/p+1/t10-,11-,13-,14-,15-,16-,20-,21-/m1/s1	HMDB0000217	5886	44409	C00006	NC(=O)C1=C[N+](=CC=C1)[C@@H]1O[C@H](COP([O-])(=O)OP(O)(=O)OC[C@H]2O[C@H]([C@H](OP(O)(O)=O)[C@@H]2O)N2C=NC3=C2N=CN=C3N)[C@@H](O)[C@H]1O	0.00198066	0.00194445	0.00152579	0.00182758	0.00297784	0.00317959	0.00252392	0.00250368	0.00315418	0.00188498	0.0030436	0.0027103	1.53673	0.619859	0.00258446	0.00984286	0.964955	-0.0514663	0.778277	0.847114
20	Glycine	4.622	174.136	C2H5NO2	DHMQDGOQFOQNFH-UHFFFAOYSA-N	HMDB0000123	750	15428	C00037	NCC(O)=O	17.3922	19.3254	24.6142	21.4626	29.9715	25.1031	29.8046	35.4513	25.2679	22.9075	27.3771	20.7213	1.45337	0.539397	0.0116401	0.0324697	0.800078	-0.321787	0.0571152	0.123369
21	Glycerol-3-Phosphate	10.814	299.093	C3H7O7P	OSJPPGNTCRNQQC-UHFFFAOYNA-N	HMDB0000126	439162	15978	C00093	C([C@H](COP(=O)(O)O)O)O	2.51072	2.46451	3.28748	3.03509	2.37781	2.56751	2.32585	2.53405	3.08761	3.21086	3.03265	2.82567	0.867888	-0.204419	0.125639	0.17074	1.23983	0.31014	0.00104862	0.00471878
22	Lysine	12.531	174.135	C6H14N2O2	KDXKERNSBIXSRK-YFKPBYRVSA-N	HMDB0000182	5962	18019	C00047	NCCCC[C@H](N)C(O)=O	0.234797	0.220504	0.350933	0.342457	0.985985	0.692577	0.379102	0.429548	0.281829	0.298406	0.383702	0.298054	2.16526	1.11454	0.0587539	0.11699	0.507392	-0.978827	0.0734235	0.146847
23	Uracil	5.078	241.108	C4H4N2O2	ISAKRJDGNUQOIC-UHFFFAOYSA-N	HMDB0000300	1174	17568	C00106	O=C1NC=CC(=O)N1	0.00607873	0.0060216	0.00913269	0.0110508	0.0162352	0.0134202	0.0147594	0.0388085	0.0156841	0.015282	0.026182	0.0134021	2.57786	1.36617	0.0839114	0.137274	0.847723	-0.238335	0.652342	0.78281
24	Glutamine	10.824	156.103	C5H10N2O3	ZDXPYRJPNDTMRX-VKHMYHEASA-N	HMDB0000641	5961	18050	C00064	N[C@@H](CCC(N)=O)C(O)=O	0.0383107	0.0890328	0.167601	0.048153	0.53702	0.480543	0.0804719	0.0920203	0.11167	0.064115	0.0666097	0.056433	3.46857	1.79434	0.143917	0.186039	0.251104	-1.99364	0.120473	0.216852
25	Ornithine	16.54	142	C5H12N2O2	InChI=1S/C5H12N2O2/c6-3-1-2-4(7)5(8)9/h4H,1-3,6-7H2,(H,8,9)	HMDB0000214	6262	15729	C00077	NCCC[C@H](N)C(O)=O	0.0417331	0.0429766	0.0831594	0.0470195	0.199099	0.103591	0.0654069	0.100138	0.0636276	0.0506528	0.0645172	0.0548592	2.17896	1.12364	0.0817742	0.137274	0.499016	-1.00284	0.0885222	0.170721
26	Guanosine	12.9	284.099	C10H13N5O5	InChI=1S/C10H13N5O5/c11-10-13-7-4(8(19)14-10)12-2-15(7)9-6(18)5(17)3(1-16)20-9/h2-3,5-6,9,16-18H,1H2,(H3,11,13,14,19)/t3-,5-,6-,9-/m1/s1	HMDB0000133	6802	16750	C00387	NC1=NC2=C(N=CN2[C@@H]2O[C@H](CO)[C@@H](O)[C@H]2O)C(=O)N1	0.00179027	0.000417087	0.000482384	0.000397856	0.000388755	0.000361807	0.00140506	0.000554066	0.000445485	0.000289955	0.000336421	0.000431233	0.877606	-0.188354	0.829391	0.861916	0.554711	-0.850193	0.2714	0.40472
27	Tyrosine	12.712	218.128	C9H11NO3	OUYCCCASQSFEME-QMMMGPOBSA-N	HMDB0000158	6057	17895	C00082	N[C@@H](CC1=CC=C(O)C=C1)C(O)=O	0.640851	0.751212	1.25585	1.03789	2.00121	1.97745	1.08516	1.02159	0.891635	0.910307	0.873876	0.817244	1.65104	0.723374	0.0961895	0.141628	0.574006	-0.800862	0.0541054	0.121737
28	Alanine	1.534	116.093	C3H7NO2	QNAYBMKLOCPYGJ-REOHCLBHSA-N	HMDB0000161	5950	16977	C00041	C[C@H](N)C(O)=O	3.77302	0.743232	3.39104	4.19769	7.52215	3.61208	10.1509	11.7901	6.88423	4.46247	5.74091	3.00642	2.73236	1.45015	0.0358836	0.0806042	0.607526	-0.718982	0.150487	0.262139
29	Isoleucine	4.437	158.152	C6H13NO2	AGPKZVBTJJNPAG-WHFBIAKZSA-N	HMDB0000172	6306	17191	C00407	CC[C@H](C)[C@@H](C(=O)O)N	2.86528	0.619537	1.70692	3.56856	7.45897	1.87223	5.31678	6.0999	4.11804	2.78608	3.92162	1.78202	2.3684	1.24391	0.0690913	0.129353	0.607666	-0.718651	0.1708	0.279492
30	Leucine	4.102	158.153	C6H13NO2	AGPKZVBTJJNPAG-WHFBIAKZSA-N	HMDB0000687	6106	15603	C00123	CC(C)C[C@H](N)C(O)=O	2.73386	0.464548	1.238	3.21594	5.04809	1.36232	4.96655	5.86613	3.76416	2.32191	3.60262	1.40053	2.25331	1.17204	0.090677	0.14135	0.643111	-0.63686	0.229099	0.363863
31	Hexose	12.628	205.133	null	null	HMDB0000122	5793	4167	C00221	OC[C@H]1O[C@@H](O)[C@H](O)[C@@H](O)[C@@H]1O	2.45195	2.7499	5.67734	3.90799	4.74616	4.23409	1.13817	2.63831	1.22828	1.31384	4.04828	2.29027	0.862688	-0.213089	0.659851	0.699442	0.696156	-0.522517	0.390807	0.502466
32	Aspartic acid	7.671	232.143	C4H7NO4	CKLJMWTZIZZHCS-REOHCLBHSA-N	HMDB0000191	5960	17053	C00049	N[C@@H](CC(O)=O)C(O)=O	7.45015	7.04326	9.9285	10.5444	8.80941	8.06801	8.85747	9.74872	12.6276	12.943	12.9234	11.764	1.01479	0.0211862	0.895211	0.895211	1.41637	0.502202	0.000158021	0.00284438
33	Valine	3.266	144.134	C5H11NO2	SNDPXSYFESPGGJ-BYPYZUCNSA-N	HMDB0000883	6287	16414	C00183	CC(C)[C@H](N)C(O)=O	2.87289	0.61763	1.15488	3.36862	4.44475	1.62588	5.19121	5.69018	4.11028	2.71964	3.63374	1.84974	2.11529	1.08086	0.0938323	0.141628	0.726369	-0.461226	0.306049	0.42376
34	Citric acid	11.465	273.12	C6H8O7	InChI=1S/C6H8O7/c7-3(8)1-6(13,5(11)12)2-4(9)10/h13H,1-2H2,(H,7,8)(H,9,10)(H,11,12)	HMDB0000094	311	30769	C00158	OC(=O)CC(O)(CC(O)=O)C(O)=O	0.449009	0.502938	0.767966	0.69034	1.06552	0.715181	0.910144	0.931997	0.692161	0.827115	0.713387	0.854772	1.5031	0.587936	0.0273309	0.068978	0.852214	-0.230713	0.157056	0.265032
35	Creatinine	8.131	115.085	C4H7N3O	DDRJAANPRJIHGJ-UHFFFAOYSA-N	HMDB0000562	588	16737	C00791	CN1CC(=O)NC1=N	1.2411	1.25064	2.56493	2.01052	2.84092	2.17509	2.35288	1.96661	2.15789	2.24594	1.99213	1.97083	1.32096	0.401591	0.177816	0.224386	0.896233	-0.158055	0.267043	0.40472
36	Beta Alanine	6.348	174.133	C3H7NO2	UCMIRNVEIXFBKS-UHFFFAOYSA-N	HMDB0000056	239	16958	C00099	NCCC(O)=O	1.71901	1.83142	5.38419	4.02574	6.86613	4.90932	5.40006	6.5429	5.2199	5.6878	5.06998	5.43932	1.83008	0.871903	0.0365451	0.0806042	0.902969	-0.147252	0.277969	0.40472
37	Urea	3.53	171.102	CH4N2O	XSQUKJJJFZCRTK-UHFFFAOYSA-N	HMDB0000294	1176	16199	C00086	NC(N)=O	0.26537	0.198459	0.329198	0.269546	0.298551	0.34317	0.33422	0.391735	0.334541	0.291806	0.366173	0.257434	1.28714	0.364163	0.0595987	0.11699	0.913926	-0.12985	0.373586	0.49204
38	Phosphate	4.153	301.089	H3O4P	NBIIXXVUZAFLBC-UHFFFAOYSA-N	HMDB0001429	1004	26078	C00009	OP(O)(O)=O	3.47998	3.60041	4.7604	4.03839	4.39892	5.02598	4.74418	5.19976	4.89858	4.69232	4.49994	4.1993	1.21976	0.286602	0.0418613	0.0887459	0.944308	-0.0826712	0.284803	0.40472
39	Cholesterol	23.19	129.08	C27H46O	HVYWMOMLDIMFJA-DPAQBDIFSA-N	HMDB0000067	5997	1307929	C00187	C[C@H](CCCC(C)C)[C@H]1CC[C@@H]2[C@@]1(CC[C@H]3[C@H]2CC=C4[C@@]3(CCC(C4)O)C)C	7.99865	6.5746	6.9768	8.10879	7.65749	7.93543	9.51713	12.3491	8.50883	8.66626	10.4494	8.0109	1.263	0.336855	0.138135	0.18285	0.951314	-0.0720071	0.717113	0.823917
40	Taurine	9.579	326.128	C2H7NO3S	XOAAWQZATWQOTB-UHFFFAOYSA-N	HMDB0000251	1123	15891	C00245	NCCS(O)(=O)=O	14.0216	12.4317	13.3001	14.7677	11.8862	12.8528	16.7641	21.322	15.3484	15.6125	17.2743	14.9109	1.15231	0.204524	0.382947	0.451027	1.00511	0.00735291	0.972206	0.972206
41	3-Phosphoglycerate	11.01	299.088	C3H7O7P	InChI=1S/C3H7O7P/c4-2(3(5)6)1-10-11(7,8)9/h2,4H,1H2,(H,5,6)(H2,7,8,9)	HMDB0000807	724	17050	C00597	OC(COP(O)(O)=O)C(O)=O	4.24672	2.73517	6.07513	6.56816	6.45927	5.63684	6.89474	8.15479	6.87458	7.26588	6.94877	6.7457	1.3832	0.468014	0.116089	0.16629	1.02539	0.0361757	0.759145	0.847114
42	Asparagine	9.584	116.089	C4H8N2O3	DCXYFEDJOCDNAF-REOHCLBHSA-N	HMDB0000168	6267	17196	C00152	N[C@@H](CC(N)=O)C(O)=O	0.647697	0.568024	0.628108	0.697044	0.540273	0.592622	0.763258	0.973326	0.735497	0.747402	0.790934	0.709175	1.12933	0.175464	0.448257	0.510456	1.03956	0.0559791	0.784365	0.847114
43	Proline	4.465	142.117	C5H9NO2	ONIBWKKTOPOVIA-BYPYZUCNSA-N	HMDB0000162	145742	17203	C00148	OC(=O)[C@@H]1CCCN1	0.489031	0.0839265	0.205186	0.501556	0.231062	0.155314	0.646491	0.908027	0.695983	0.475437	0.793723	0.298082	1.51668	0.600917	0.452668	0.510456	1.16607	0.221658	0.713833	0.823917
44	Malate	55	12.35	C4H6O5	InChI=1S/C4H6O5/c5-2(4(8)9)1-3(6)7/h2,5H,1H2,(H,6,7)(H,8,9)	HMDB0000156	222656	30797	C00149	O[C@@H](CC(O)=O)C(O)=O	0.441529	0.473362	0.93989	0.705756	1.79724	1.55497	1.53496	1.44863	0.917568	0.915209	0.769014	0.809842	2.4744	1.30708	0.000479845	0.00317897	0.53847	-0.893063	0.000124329	0.00284438
45	GSSG	7.532	613.159	C20H32N6O12S2	InChI=1S/C20H32N6O12S2/c21-9(19(35)36)1-3-13(27)25-11(17(33)23-5-15(29)30)7-39-40-8-12(18(34)24-6-16(31)32)26-14(28)4-2-10(22)20(37)38/h9-12H,1-8,21-22H2,(H,23,33)(H,24,34)(H,25,27)(H,26,28)(H,29,30)(H,31,32)(H,35,36)(H,37,38)	HMDB0003337	65359	17858	C00127	N[C@@H](CCC(=O)N[C@@H](CSSC[C@H](NC(=O)CC[C@H](N)C(O)=O)C(=O)NCC(O)=O)C(=O)NCC(O)=O)C(O)=O	0.00170814	0.000711613	0.00222436	0.00216103	0.00325252	0.00242648	0.00193268	0.0015554	0.00129491	0.00156203	0.00107442	0.00173282	1.34708	0.429838	0.287813	0.354746	0.617882	-0.694596	0.0680926	0.141423
46	Guanine	13.16	152.057	C5H5N5O	InChI=1S/C5H5N5O/c6-5-9-3-2(4(11)10-5)7-1-8-3/h1H,(H4,6,7,8,9,10,11)	HMDB0000132	764	16235	C00242	NC1=NC(=O)C2=C(N1)N=CN2	0.0138453	0.00676316	0.00315552	0.00414369	0.0124825	0.0119966	0.0116837	0.0118995	0.0110974	0.00602972	0.0097642	0.0102009	1.72219	0.784245	0.0823539	0.137274	0.771752	-0.373791	0.0511976	0.120209
47	NADPH	13.2694	746.098	C21H30N7O17P3	InChI=1S/C21H30N7O17P3/c22-17-12-19(25-7-24-17)28(8-26-12)21-16(44-46(33,34)35)14(30)11(43-21)6-41-48(38,39)45-47(36,37)40-5-10-13(29)15(31)20(42-10)27-3-1-2-9(4-27)18(23)32/h1,3-4,7-8,10-11,13-16,20-21,29-31H,2,5-6H2,(H2,23,32)(H,36,37)(H,38,39)(H2,22,24,25)(H2,33,34,35)/t10-,11-,13-,14-,15-,16-,20-,21-/m1/s1	HMDB0000217	5886	44409	C00006	NC(=O)C1=C[N+](=CC=C1)[C@@H]1O[C@H](COP([O-])(=O)OP(O)(=O)OC[C@H]2O[C@H]([C@H](OP(O)(O)=O)[C@@H]2O)N2C=NC3=C2N=CN=C3N)[C@@H](O)[C@H]1O	0.000445109	0.000389165	0.000287079	4.79611e-05	0.000195389	0.000449802	0.000508319	0.000263962	0.000411964	0.000583397	0.000169908	0.000197884	1.21222	0.277657	0.609002	0.67244	0.961679	-0.0563726	0.915283	0.950015
48	Tryptophan	20.639	205.097	C11H12N2O2	InChI=1S/C11H12N2O2/c12-9(11(14)15)5-7-6-13-10-4-2-1-3-8(7)10/h1-4,6,9,13H,5,12H2,(H,14,15)	HMDB0000929	6305	16828	C00078	N[C@@H](CC1=CNC2=C1C=CC=C2)C(O)=O	0.158869	0.112087	0.198447	0.258684	0.223104	0.183626	0.207229	0.244958	0.198464	0.23237	0.229868	0.203736	1.17969	0.238406	0.368489	0.443862	1.00643	0.00924607	0.932422	0.950015
49	NADH	14.5696	666.132	C21H29N7O14P2	InChI=1S/C21H29N7O14P2/c22-17-12-19(25-7-24-17)28(8-26-12)21-16(32)14(30)11(41-21)6-39-44(36,37)42-43(34,35)38-5-10-13(29)15(31)20(40-10)27-3-1-2-9(4-27)18(23)33/h1,3-4,7-8,10-11,13-16,20-21,29-32H,2,5-6H2,(H2,23,33)(H,34,35)(H,36,37)(H2,22,24,25)/t10-,11-,13-,14-,15-,16-,20-,21-/m1/s1	HMDB0000902	5893	44215	C00003	NC(=O)C1=C[N+](=CC=C1)[C@@H]1O[C@H](COP([O-])(=O)OP(O)(=O)OC[C@H]2O[C@H]([C@H](O)[C@@H]2O)N2C=NC3=C2N=CN=C3N)[C@@H](O)[C@H]1O	0.00356308	0.00441459	0.00241323	0.00212284	0.00251949	0.00379252	0.00431414	0.00311302	0.00524324	0.00322315	0.00318899	0.00376222	1.09793	0.134782	0.658318	0.699442	1.12216	0.166283	0.524125	0.658204
50	Spermidine	2.157	146.165	C7H19N3	InChI=1S/C7H19N3/c8-4-1-2-6-10-7-3-5-9/h10H,1-9H2	HMDB0001257	1102	16610	C00315	NCCCCNCCCN	0.00441049	0.00274154	0.00240251	0.00328365	0.00383489	0.00412729	0.00419816	0.00443244	0.00472973	0.00312835	0.00797575	0.00346839	1.29245	0.370113	0.0854723	0.137274	1.16329	0.218211	0.564753	0.693107
51	NAD	6.71561	664.116	C21H28N7O14P2	InChI=1S/C21H27N7O14P2/c22-17-12-19(25-7-24-17)28(8-26-12)21-16(32)14(30)11(41-21)6-39-44(36,37)42-43(34,35)38-5-10-13(29)15(31)20(40-10)27-3-1-2-9(4-27)18(23)33/h1-4,7-8,10-11,13-16,20-21,29-32H,5-6H2,(H5-,22,23,24,25,33,34,35,36,37)/p+1/t10-,11-,13-,14-,15-,16-,20-,21-/m1/s1	HMDB0000902	5893	44215	C00003	NC(=O)C1=C[N+](=CC=C1)[C@@H]1O[C@H](COP([O-])(=O)OP(O)(=O)OC[C@H]2O[C@H]([C@H](O)[C@@H]2O)N2C=NC3=C2N=CN=C3N)[C@@H](O)[C@H]1O	0.115906	0.133893	0.110658	0.0817558	0.0988445	0.0940609	0.0605757	0.0894569	0.103811	0.0916876	0.108268	0.119227	0.775506	-0.366791	0.122577	0.17074	1.23344	0.302686	0.100481	0.187102
52	Inosine	12.69	269.088	C10H12N4O5	InChI=1S/C10H12N4O5/c15-1-4-6(16)7(17)10(19-4)14-3-13-5-8(14)11-2-12-9(5)18/h2-4,6-7,10,15-17H,1H2,(H,11,12,18)/t4-,6-,7-,10-/m1/s1	HMDB0000195	6021	17596	C00294	OC[C@H]1O[C@H]([C@H](O)[C@@H]1O)N1C=NC2=C(O)N=CN=C12	0.00113949	0.00232352	0.00129161	0.00137917	0.00148474	0.00147587	0.00139369	0.00157325	0.0025886	0.002744	0.00418232	0.00188067	0.966378	-0.0493411	0.855108	0.871553	1.92248	0.942965	0.0301662	0.0775703
53	Glutathione	4.007	308.091	C10H17N3O6S	InChI=1S/C10H17N3O6S/c11-5(10(18)19)1-2-7(14)13-6(4-20)9(17)12-3-8(15)16/h5-6,20H,1-4,11H2,(H,12,17)(H,13,14)(H,15,16)(H,18,19)	HMDB0062697	745	57925	C00051	NC(CCC(O)=NC(CS)C(O)=NCC(O)=O)C(O)=O	0.0605578	0.0479136	0.0618198	0.0891044	0.128052	0.135564	0.0968092	0.160212	0.0705449	0.0798461	0.0474839	0.0864614	2.00712	1.00513	0.00591664	0.0174212	0.546131	-0.872681	0.00910129	0.0273039

## Sheet: one-way ANOVA
List of significantly changed metabolites upon One-way ANOVA analysis
	f.value	p.value	#NAME?	FDR	Fisher's LSD
Putrescine	153.39	1.114e-07	6.9531	6.0154e-06	LPS - Ctrl; LPS+Nbn - Ctrl; LPS - LPS+Nbn
Citrulline	113.82	4.0798e-07	6.3894	1.1016e-05	LPS - Ctrl; LPS+Nbn - Ctrl; LPS - LPS+Nbn
Cysteine	57.976	7.2236e-06	5.1412	0.00013003	LPS - Ctrl; LPS - LPS+Nbn
Serine	39.721	3.4208e-05	4.4659	0.00046181	LPS - Ctrl; LPS - LPS+Nbn
Lactic acid	36.776	4.6646e-05	4.3312	0.00050378	LPS - Ctrl; LPS - LPS+Nbn
Threonine	28.997	0.00011939	3.923	0.00094111	LPS - Ctrl; LPS - LPS+Nbn
Itaconic acid	28.836	0.000122	3.9137	0.00094111	LPS - Ctrl; LPS - LPS+Nbn
Succinic acid	25.315	0.0002016	3.6955	0.0012458	LPS - Ctrl; LPS - LPS+Nbn
Fumaric acid	25.121	0.00020763	3.6827	0.0012458	LPS - Ctrl; LPS+Nbn - Ctrl; LPS - LPS+Nbn
Methionine	21.804	0.00035427	3.4507	0.0019131	LPS - Ctrl; LPS - LPS+Nbn
Malate	19.681	0.00051735	3.2862	0.0023343	LPS - Ctrl; LPS - LPS+Nbn
S-Adenosyl methionine	19.667	0.00051874	3.2851	0.0023343	LPS - Ctrl; LPS+Nbn - Ctrl
Pyruvic acid	17.438	0.00080188	3.0959	0.0031693	LPS - Ctrl; LPS - LPS+Nbn
S-Adenosylhomocysteine	17.319	0.00082166	3.0853	0.0031693	LPS - Ctrl; LPS+Nbn - Ctrl
Adenine	14.572	0.0015054	2.8223	0.0054195	LPS - Ctrl; LPS+Nbn - Ctrl; LPS - LPS+Nbn
Glutamic acid	13.038	0.0021953	2.6585	0.0074092	LPS - Ctrl; LPS+Nbn - Ctrl
2-Oxyglutaric acid	12.763	0.0023574	2.6276	0.0074882	LPS - Ctrl; LPS - LPS+Nbn
Aspartic acid	10.859	0.0039892	2.3991	0.011968	LPS+Nbn - Ctrl; LPS+Nbn - LPS
Glutathione	9.8009	0.0054995	2.2597	0.01563	LPS - Ctrl; LPS - LPS+Nbn
Phenylalanine	7.9649	0.010206	1.9911	0.026934	LPS - Ctrl
NADP	7.8932	0.010474	1.9799	0.026934	LPS - Ctrl; LPS+Nbn - Ctrl
Glycine	7.5436	0.011914	1.9239	0.029243	LPS - Ctrl; LPS - LPS+Nbn
Inosine	7.2632	0.013246	1.8779	0.0311	LPS+Nbn - Ctrl; LPS+Nbn - LPS
Uracil	6.6659	0.016747	1.7761	0.036804	LPS - Ctrl; LPS+Nbn - Ctrl
Lysine	6.6231	0.017039	1.7686	0.036804	LPS - Ctrl; LPS - LPS+Nbn

## Sheet: enriched pathways
List of enriched metabolic pathways
	total	expected	hits	Raw p	Holm p	FDR
Citrate cycle (TCA cycle)	20	0.13	4	4.19e-06	0.000352	0.000352
Alanine, aspartate and glutamate metabolism	28	0.182	4	1.73e-05	0.00143	0.000725
Arginine biosynthesis	14	0.0911	3	6.98e-05	0.00572	0.00195
Pyruvate metabolism	22	0.143	3	0.000287	0.0233	0.00603
Glycine, serine and threonine metabolism	33	0.215	3	0.000979	0.0784	0.0137
Cysteine and methionine metabolism	33	0.215	3	0.000979	0.0784	0.0137
Aminoacyl-tRNA biosynthesis	48	0.312	3	0.00295	0.23	0.0354
Butanoate metabolism	15	0.0977	2	0.00383	0.295	0.0402

## Sheet: Joint-pathway
List of enriched pathways upon joint-pathway analysis
	Total	Expected	Hits	Raw p	#NAME?	Holm adjust	FDR	Impact
Arginine biosynthesis	42	0.16359	5	5.5e-07	6.2596	0.00017823	4.5e-05	0.51429
Citrate cycle (TCA cycle)	52	0.20254	5	1.63e-06	5.7871	0.0005273	0.00010677	0.43182
Pyruvate metabolism	69	0.26875	5	6.72e-06	5.1727	0.0021569	0.00031389	0.41509
Pyrimidine metabolism	123	0.47908	2	0.08282	1.0819	1	0.36597	0.30233
Leishmaniasis	74	0.28822	4	0.00019038	3.7204	0.059398	0.0038908	0.28302
Arachidonic acid metabolism	164	0.63877	1	0.47501	0.32329	1	1	0.23932
Glutathione metabolism	103	0.40118	3	0.0074601	2.1273	1	0.060986	0.2029
Osteoclast differentiation	131	0.51023	4	0.0016488	2.7828	0.4963	0.019969	0.19737
Cysteine and methionine metabolism	115	0.44792	4	0.0010181	2.9922	0.30847	0.013316	0.17476
Arginine and proline metabolism	128	0.49855	4	0.0015141	2.8199	0.45725	0.019042	0.15385
Cellular senescence	190	0.74003	2	0.1689	0.77237	1	0.60693	0.14912
Alanine, aspartate and glutamate metabolism	66	0.25706	4	0.00012199	3.9137	0.038428	0.0030004	0.14754
Phenylalanine, tyrosine and tryptophan biosynthesis	43	0.16748	1	0.15473	0.81042	1	0.58834	0.14634
Acute myeloid leukemia	71	0.27654	1	0.24262	0.61508	1	0.73911	0.14583
D-Glutamine and D-glutamate metabolism	17	0.066214	1	0.064231	1.1923	1	0.31349	0.125
Melanoma	73	0.28433	1	0.24854	0.6046	1	0.73911	0.12121
Epstein-Barr virus infection	232	0.90362	5	0.0019992	2.6991	0.59977	0.023348	0.11724
Natural killer cell mediated cytotoxicity	121	0.47129	3	0.011571	1.9366	1	0.080506	0.1134
RIG-I-like receptor signaling pathway	68	0.26485	3	0.0023245	2.6337	0.69502	0.026211	0.11321
Cell cycle	123	0.47908	1	0.38274	0.4171	1	0.91267	0.1
Chagas disease (American trypanosomiasis)	108	0.42065	4	0.00080501	3.0942	0.24633	0.011965	0.097222
Phenylalanine metabolism	83	0.32328	4	0.00029636	3.5282	0.091575	0.0051005	0.09589
Hepatitis C	162	0.63098	4	0.0035636	2.4481	1	0.035312	0.092784
Glycolysis or Gluconeogenesis	97	0.37781	2	0.054731	1.2618	1	0.28039	0.092308
Glycine, serine and threonine metabolism	90	0.35054	3	0.0051332	2.2896	1	0.046626	0.090909
HIF-1 signaling pathway	127	0.49465	5	0.00012846	3.8912	0.040335	0.0030004	0.085366
T cell receptor signaling pathway	107	0.41676	1	0.34257	0.46525	1	0.85512	0.084507
Steroid biosynthesis	77	0.29991	1	0.26025	0.5846	1	0.74182	0.081633
Influenza A	169	0.65824	7	3.66e-06	5.4362	0.0011793	0.00019961	0.079646
Purine metabolism	231	0.89973	1	0.59756	0.22362	1	1	0.078431
p53 signaling pathway	71	0.27654	1	0.24262	0.61508	1	0.73911	0.078125
Malaria	60	0.2337	4	8.4e-05	4.0759	0.026616	0.0024727	0.075
Fc gamma R-mediated phagocytosis	98	0.3817	2	0.055735	1.2539	1	0.28039	0.074074
Cell adhesion molecules (CAMs)	171	0.66603	2	0.14303	0.84458	1	0.55678	0.072797
Chronic myeloid leukemia	77	0.29991	1	0.26025	0.5846	1	0.74182	0.072727
Allograft rejection	64	0.24927	1	0.22152	0.65458	1	0.7317	0.071429
Apelin signaling pathway	146	0.56866	1	0.4363	0.36022	1	0.97718	0.066667
Viral myocarditis	88	0.34275	2	0.045993	1.3373	1	0.25066	0.064516
Bladder cancer	41	0.15969	1	0.14809	0.82949	1	0.5697	0.064516
Toxoplasmosis	111	0.43234	2	0.069369	1.1588	1	0.33359	0.063492
Growth hormone synthesis, secretion and action	120	0.46739	1	0.37539	0.42551	1	0.90851	0.063492
Yersinia infection	126	0.49076	3	0.012904	1.8893	1	0.086112	0.063158
Salmonella infection	79	0.3077	3	0.0035599	2.4486	1	0.035312	0.0625
African trypanosomiasis	46	0.17917	1	0.16461	0.78355	1	0.60479	0.0625
Fc epsilon RI signaling pathway	78	0.3038	1	0.26315	0.57979	1	0.74182	0.06
Platinum drug resistance	81	0.31549	1	0.27179	0.56577	1	0.75317	0.06
AGE-RAGE signaling pathway in diabetic complications	110	0.42844	3	0.0089332	2.049	1	0.069552	0.059701
Small cell lung cancer	95	0.37002	3	0.0059666	2.2243	1	0.051344	0.058824
Fluid shear stress and atherosclerosis	152	0.59203	4	0.0028341	2.5476	0.84173	0.029895	0.057143
Autoimmune thyroid disease	82	0.31938	1	0.27464	0.56124	1	0.75468	0.057143
JAK-STAT signaling pathway	165	0.64266	1	0.47709	0.3214	1	1	0.055556
Leukocyte transendothelial migration	119	0.4635	1	0.37293	0.42838	1	0.90851	0.054945
Glioma	78	0.3038	1	0.26315	0.57979	1	0.74182	0.054795
Human T-cell leukemia virus 1 infection	251	0.97762	3	0.073922	1.1312	1	0.34046	0.053846
Oxytocin signaling pathway	165	0.64266	2	0.13505	0.8695	1	0.53207	0.052632
Hepatitis B	163	0.63487	2	0.13242	0.87806	1	0.53207	0.051852
TNF signaling pathway	113	0.44013	8	1.07e-08	7.9712	3.48e-06	1.75e-06	0.051546
Aminoacyl-tRNA biosynthesis	118	0.4596	5	9.07e-05	4.0422	0.028675	0.0024727	0.051546
Tuberculosis	195	0.75951	3	0.040086	1.397	1	0.22217	0.051471
Staphylococcus aureus infection	123	0.47908	2	0.08282	1.0819	1	0.36597	0.051282
NF-kappa B signaling pathway	113	0.44013	3	0.0096131	2.0171	1	0.071443	0.05
Human papillomavirus infection	364	1.4178	3	0.1683	0.77391	1	0.60693	0.05
Human cytomegalovirus infection	261	1.0166	4	0.018423	1.7346	1	0.11585	0.04908
Viral protein interaction with cytokine and cytokine receptor	103	0.40118	5	4.74e-05	4.324	0.01508	0.0015507	0.047945
Adipocytokine signaling pathway	78	0.3038	1	0.26315	0.57979	1	0.74182	0.046512
Glyoxylate and dicarboxylate metabolism	93	0.36223	4	0.00045768	3.3394	0.14096	0.007483	0.045455
Endometrial cancer	59	0.2298	1	0.20611	0.68591	1	0.71699	0.043478
Mitophagy - animal	63	0.24538	1	0.21846	0.66062	1	0.7317	0.040816
Thyroid cancer	37	0.14411	1	0.13464	0.87083	1	0.53207	0.04
Basal cell carcinoma	64	0.24927	1	0.22152	0.65458	1	0.7317	0.04
Valine, leucine and isoleucine biosynthesis	27	0.10516	2	0.0048984	2.3099	1	0.046486	0.038462
Pathways in cancer	570	2.2201	6	0.022415	1.6495	1	0.1383	0.037383
Amyotrophic lateral sclerosis (ALS)	62	0.24149	2	0.02421	1.616	1	0.14661	0.037037
Butanoate metabolism	69	0.26875	4	0.00014509	3.8384	0.045412	0.0031629	0.036364
Toll-like receptor signaling pathway	99	0.3856	2	0.056747	1.2461	1	0.28115	0.036145
Taurine and hypotaurine metabolism	33	0.12853	3	0.00027837	3.5554	0.086295	0.0050571	0.034483
Asthma	29	0.11295	1	0.10712	0.97012	1	0.45492	0.033333
Type II diabetes mellitus	54	0.21033	1	0.19039	0.72036	1	0.67671	0.032258
Cytosolic DNA-sensing pathway	65	0.25317	1	0.22457	0.64864	1	0.73435	0.03125
VEGF signaling pathway	64	0.24927	1	0.22152	0.65458	1	0.7317	0.030303
PI3K-Akt signaling pathway	359	1.3983	1	0.75883	0.11986	1	1	0.029703
Gastric cancer	154	0.59982	1	0.45384	0.3431	1	0.99601	0.029126
Endocrine resistance	103	0.40118	1	0.33214	0.47868	1	0.83545	0.028986
Taste transduction	121	0.47129	1	0.37785	0.42268	1	0.90851	0.028571
Propanoate metabolism	81	0.31549	2	0.039598	1.4023	1	0.22217	0.027778
Thiamine metabolism	46	0.17917	2	0.013782	1.8607	1	0.088368	0.026316
Phagosome	181	0.70498	3	0.033239	1.4783	1	0.19409	0.026316
Breast cancer	150	0.58424	1	0.44513	0.35151	1	0.98351	0.025
Tyrosine metabolism	118	0.4596	3	0.010812	1.9661	1	0.07686	0.024194
Pantothenate and CoA biosynthesis	46	0.17917	2	0.013782	1.8607	1	0.088368	0.02381
Mineral absorption	81	0.31549	4	0.00026985	3.5689	0.083923	0.0050571	0.023529
Herpes simplex virus 1 infection	439	1.7099	4	0.090645	1.0427	1	0.39521	0.022727
Cytokine-cytokine receptor interaction	296	1.1529	6	0.00095406	3.0204	0.29099	0.013025	0.0225
Relaxin signaling pathway	135	0.52581	1	0.41127	0.38587	1	0.95243	0.022222
Systemic lupus erythematosus	145	0.56476	2	0.10931	0.96136	1	0.45824	0.021277
Rap1 signaling pathway	219	0.85299	1	0.57789	0.23816	1	1	0.021277
Rheumatoid arthritis	89	0.34665	3	0.0049755	2.3032	1	0.046486	0.020408
Intestinal immune network for IgA production	44	0.17138	1	0.15804	0.80124	1	0.594	0.02
RNA transport	169	0.65824	1	0.4853	0.31399	1	1	0.018692
Non-small cell lung cancer	72	0.28043	1	0.24559	0.6098	1	0.73911	0.017857
Renal cell carcinoma	71	0.27654	3	0.0026295	2.5801	0.78358	0.028661	0.017544
Pancreatic cancer	78	0.3038	1	0.26315	0.57979	1	0.74182	0.017544
Cushing syndrome	172	0.66993	1	0.49138	0.30859	1	1	0.017241
cAMP signaling pathway	240	0.93478	2	0.23995	0.61988	1	0.73911	0.016393
Prostate cancer	110	0.42844	1	0.35029	0.45557	1	0.86777	0.016393
Chemokine signaling pathway	203	0.79067	4	0.0078849	2.1032	1	0.062887	0.015625
Kaposi sarcoma-associated herpesvirus infection	221	0.86078	3	0.054548	1.2632	1	0.28039	0.015267
Pertussis	86	0.33496	1	0.28595	0.5437	1	0.76995	0.014925
Parkinson disease	157	0.6115	1	0.46028	0.33698	1	1	0.014925
Calcium signaling pathway	202	0.78677	1	0.5484	0.2609	1	1	0.014925
Human immunodeficiency virus 1 infection	243	0.94647	1	0.61633	0.21019	1	1	0.014925
Endocytosis	275	1.0711	2	0.2907	0.53656	1	0.76995	0.014599
ErbB signaling pathway	88	0.34275	1	0.29154	0.53529	1	0.76995	0.014493
Colorectal cancer	89	0.34665	1	0.29432	0.53117	1	0.76995	0.013514
Serotonergic synapse	173	0.67382	1	0.49339	0.30681	1	1	0.012821
Parathyroid hormone synthesis, secretion and action	117	0.45571	1	0.36796	0.43419	1	0.90469	0.012195
NOD-like receptor signaling pathway	215	0.83741	4	0.0096071	2.0174	1	0.071443	0.012121
FoxO signaling pathway	136	0.52971	1	0.41359	0.38343	1	0.95243	0.011905
mTOR signaling pathway	158	0.6154	1	0.46241	0.33498	1	1	0.011905
Platelet activation	139	0.54139	1	0.4205	0.37624	1	0.96155	0.011628
Measles	145	0.56476	1	0.43407	0.36245	1	0.97718	0.011236
Necroptosis	186	0.72446	1	0.51881	0.28499	1	1	0.010638
Proteoglycans in cancer	212	0.82572	1	0.56598	0.2472	1	1	0.01
MicroRNAs in cancer	303	1.1802	2	0.33112	0.48001	1	0.83545	0.0091324
Hepatocellular carcinoma	186	0.72446	1	0.51881	0.28499	1	1	0.0084746
Autophagy - animal	144	0.56087	1	0.43183	0.36469	1	0.97718	0.0083333
C-type lectin receptor signaling pathway	124	0.48297	1	0.38516	0.41435	1	0.91267	0.0052632
